# Supplementary material for: Identification of Novel Glial Genes by Single-Cell Transcriptional Profiling of Bergmann Glial Cells from Mouse Cerebellum
Source: PLoS One. 2010 Feb 12;5(2):e9198. doi: 10.1371/journal.pone.0009198 (PMC2820553; doi:10.1371/journal.pone.0009198)
Supplement: Table S1 — Developmentally-regulated Bergmann glia genes (P6>P30 by >3-fold, or present at P6 and absent at P30) (0.11 MB XLS) [file pone.0009198.s001.xls]

## Sheet: P6 > P30 genes
Gene Symbol	Description	P6 3x> P30	P6 present, P30 absent	Fold change	Functional classification	RefSeq ID	Probe ID
Scube2	signal peptide, CUB domain, EGF-like 2	+	+	29.76	calcium signaling	NM_020052	1453486_a_at
Marcks	myristoylated alanine rich protein kinase C substrate	+		3.5145	calcium signaling	NM_008538	1456028_x_at, 1415972_at
Calm3	calmodulin 3	+		3.249	calcium signaling	NM_007590	1426710_at
Opcml	opioid binding protein/cell adhesion molecule-like	+	+	233	cell adhesion or guidance	NM_177906	1435612_at, 1457446_at
Dab1	disabled homolog 1	+	+	181.8	cell adhesion or guidance	NM_010014	1421100_a_at, 1427307_a_at
Mfap4	microfibrillar-associated protein 4	+	+	121.3	cell adhesion or guidance	NM_029568	1424010_at
Sema4b	semaphorin 4B	+	+	34.66	cell adhesion or guidance	NM_013659	1455678_at
Sema6a	semaphorin 6A	+		33.37	cell adhesion or guidance	NM_018744	1436458_at
Astn1	astrotactin 1	+	+	16.31	cell adhesion or guidance	NM_007495	1418615_at
Scarb1	scavenger receptor class B, member 1	+		14.08	cell adhesion or guidance	NM_016741	1455820_x_at
Tnfaip6	tumor necrosis factor alpha induced protein 6	+		12.01	cell adhesion or guidance	NM_009398	1418424_at
Hs6st1	heparan sulfate 6-O-sulfotransferase 1	+		9.297	cell adhesion or guidance	NM_015818	1417293_at
Efnb3	ephrin B3	+		9.125	cell adhesion or guidance	NM_007911	1423085_at
Igsf3	immunoglobulin superfamily, member 3	+	+	7.725	cell adhesion or guidance	NM_207205	1455049_at
Anapc11	anaphase promoting complex subunit 11 homolog (yeast)		+	n/a	cell cycle regulation	NM_025389	1447897_x_at
Ccnb2	cyclin B2		+	n/a	cell cycle regulation	NM_007630	1450920_at
Cks1b	CDC28 protein kinase 1b		+	n/a	cell cycle regulation	NM_016904	1448441_at
Mcm4	minichromosome maintenance deficient 4 homolog		+	n/a	cell cycle regulation	NM_008565	1416214_at
Cd24a	CD24a antigen	+	+	184.435	cell cycle regulation	NM_009846	1448182_a_at, 1437502_x_at
Mcm5	minichromosome maintenance deficient 5, cell division cycle 46	+	+	160.45	cell cycle regulation	NM_008566	1415945_at, 1436808_x_at
Sept9	septin 9	+	+	100	cell cycle regulation	NM_017380	1417038_at
Tinf2	Terf1 (TRF1)-interacting nuclear factor 2	+	+	39.04	cell cycle regulation	NM_145705	1451163_at
Ccnd1	cyclin D1	+		36.57	cell cycle regulation	NM_007631	1417420_at, 1417419_at, 1448698_at
Pttg1	pituitary tumor-transforming 1	+	+	35.83	cell cycle regulation	NM_013917	1438390_s_at
Sept11	septin 11	+	+	24.5	cell cycle regulation	NM_001009818	1429234_s_at
Tacc1	transforming, acidic coiled-coil containing protein 1	+		10.12	cell cycle regulation	NM_177089	1429590_at
Sept3	septin 3	+	+	7.506	cell cycle regulation	NM_011889	1439833_at
Map3k7	mitogen activated protein kinase kinase kinase 7	+		6.982	cell cycle regulation	NM_172688	1447801_x_at, 1455441_at
Ywhab	tyrosine 3-monooxygenase activation protein, beta	+		6.436	cell cycle regulation	NM_018753	1420880_a_at
Rogdi	rogdi homolog (Drosophila)	+		3.257	cell cycle regulation	NM_133185	1451421_a_at
Mn1	meningioma 1	+	+	41.97	cell growth and/or proliferation	XM_485667	1454867_at
Nedd9	neural precursor cell, developmentally down-regulated gene 9	+		28.0675	cell growth and/or proliferation	NM_017464	1437132_x_at, 1422818_at
Igfbp2	insulin-like growth factor binding protein 2	+	+	25.26	cell growth and/or proliferation	NM_008342	1454159_a_at
Inhbb	inhibin beta-B	+	+	24.24	cell growth and/or proliferation	NM_008381	1426858_at
Pak4	p21 (CDKN1A)-activated kinase 4	+	+	13.21	cell growth and/or proliferation	NM_027470	1428548_at
Atxn2	ataxin 2	+		8.108	cell growth and/or proliferation	NM_009125	1419866_s_at
Als2	amyotrophic lateral sclerosis 2 (juvenile) homolog (human)	+	+	7.772	cell growth and/or proliferation	NM_028717	1417783_at
Gpc1	glypican 1	+	+	4.664	cell growth and/or proliferation	NM_016696	1417389_at
Lbr	lamin B receptor		+	n/a	chromatin assembly and remodeling	NM_133815	1415829_at
Ash1l	ash1 (absent, small, or homeotic)-like (Drosophila)		+	n/a	chromatin assembly and remodeling	NM_138679	1450071_at
Smarcc1	SWI/SNF related, actin dependent regulator of chromatin, c1		+	n/a	chromatin assembly and remodeling	NM_009211	1423416_at
Whsc1	Wolf-Hirschhorn syndrome candidate 1 (human)		+	n/a	chromatin assembly and remodeling	XM_132006	1428827_at
Chd3	chromodomain helicase DNA binding protein 3	+	+	114.9	chromatin assembly and remodeling	XM_484041	1428466_at
Satb1	special AT-rich sequence binding protein 1	+	+	70.62	chromatin assembly and remodeling	NM_009122	1416007_at
Rnf2	ring finger protein 2	+		46.84	chromatin assembly and remodeling	NM_011277	1424873_at
Asxl1	additional sex combs like 1	+	+	26.27	chromatin assembly and remodeling	XM_149245	1434561_at
Smc5	structural maintenance of chromosomes 5	+	+	20.88	chromatin assembly and remodeling	NM_153808	1426271_at
Smarca4	SWI/SNF related, actin dependent regulator of chromatin, a4	+	+	11.14	chromatin assembly and remodeling	NM_011417	1426805_at
H2afv	H2A histone family, member V	+		4.01	chromatin assembly and remodeling	XM_126043	1428029_a_at
Il33	interleukin 33	+	+	248.6	Cytokine signaling	NM_133775	1416200_at
2810004A10Rik	interleukin 17 receptor D	+	+	40.62	Cytokine signaling	NM_027265	1429893_at
Nes	nestin	+	+	59.34	cytoskeletal organization and/or dynamics	NM_016701	1449022_at
Fscn1	fascin homolog 1, actin bundling protein	+		57.405	cytoskeletal organization and/or dynamics	NM_007984	1416514_a_at, 1448378_at
Odf2	outer dense fiber of sperm tails 2	+	+	32.09	cytoskeletal organization and/or dynamics	NM_013615	1454735_at
Tmsb10	thymosin, beta 10	+		15.925	cytoskeletal organization and/or dynamics	NM_025284	1437185_s_at, 1436902_x_at, 1417219_s_at
Tpm3	tropomyosin 3, gamma	+		10.98	cytoskeletal organization and/or dynamics	NM_022314	1427260_a_at
Ckap4	cytoskeleton-associated protein 4	+		5.212	cytoskeletal organization and/or dynamics	NM_175451	1455019_x_at, 1452181_at
Pfn1	profilin 1	+		4.62	cytoskeletal organization and/or dynamics	NM_011072	1449018_at
Pafah1b1	platelet-activating factor acetylhydrolase, isoform 1b, beta1	+		3.775	cytoskeletal organization and/or dynamics	NM_013625	1448578_at
Abce1	ATP-binding cassette, sub-family E (OABP), member 1	+		10.57	electron transport	NM_015751	1416014_at
Cox6a1	cytochrome c oxidase, subunit VI a, polypeptide 1	+		9.879	electron transport	NM_007748	1417417_a_at, 1417418_s_at
Ctcf	CCCTC-binding factor	+		8.625	electron transport	NM_007794	1418330_at
Cox7c	cytochrome c oxidase, subunit VIIc	+	+	6.119	electron transport	NM_007749	1448112_at
Txn1	thioredoxin 1	+		3.715	electron transport	NM_011660	1416119_at
Cox6c	cytochrome c oxidase, subunit VIc	+		3.4115	electron transport	NM_053071	1415970_at, 1434491_a_at
LOC547214	similar to G protein coupled receptor		+	n/a	GPCR signaling	XM_622556	1452408_at
Trhr	thyrotropin releasing hormone receptor	+		31.05	GPCR signaling	NM_013696	1449571_at
Gpr126	G protein-coupled receptor 126	+		18.229	GPCR signaling	NM_001002268	1437409_s_at, 1437408_at
Ncald	neurocalcin delta	+	+	11.35	GPCR signaling	NM_134094	1417569_at
Tgfb2	transforming growth factor, beta 2		+	n/a	Growth factor signaling	NM_009367	1438303_at
Pdgfc	platelet-derived growth factor, C polypeptide	+	+	94.56	Growth factor signaling	NM_019971	1419123_a_at, 1449351_s_at
Tgfbr1	transforming growth factor, beta receptor I	+		48.93	Growth factor signaling	NM_009370	1420895_at
Igf2bp3	insulin-like growth factor 2 mRNA binding protein 3	+		12.08	Growth factor signaling	NM_023670	1433731_at
Abhd13	abhydrolase domain containing 13		+	n/a	hydrolase activity	XM_133990	1436516_at
Dpysl3	dihydropyrimidinase-like 3	+	+	33.14	hydrolase activity	NM_009468	1415877_at
Mtap1s	microtubule-associated protein 1S	+	+	28.14	hydrolase activity	NM_173013	1454732_at
Abhd2	abhydrolase domain containing 2	+		4.975	hydrolase activity	NM_018811	1435653_at
Ensa	endosulfine alpha		+	n/a	intracellular signaling	NM_001026212	1423330_at
Ppp1r14c	protein phosphatase 1, regulatory (inhibitor) subunit 14c		+	n/a	intracellular signaling	NM_133485	1430286_s_at
Prkdc	protein kinase, DNA activated, catalytic polypeptide		+	n/a	intracellular signaling	NM_011159	1451576_at
Ryk	receptor-like tyrosine kinase		+	n/a	intracellular signaling	NM_013649	1426388_s_at
Sept2	septin 2	+	+	n/a	intracellular signaling	NM_010891	1423473_at
Socs7	suppressor of cytokine signaling 7		+	n/a	intracellular signaling	NM_138657	1434834_at
Stk17b	serine/threonine kinase 17b (apoptosis-inducing)		+	n/a	intracellular signaling	NM_133810	1450997_at
Tesk1	testis specific protein kinase 1		+	n/a	intracellular signaling	NM_011571	1450662_at
Pld1	phospholipase D1	+	+	45.11	intracellular signaling	NM_008875	1437113_s_at
Ppp2r2d	protein phosphatase 2, regulatory subunit B, delta isoform	+	+	31.455	intracellular signaling	NM_026391	1420034_at, 1420033_s_at
Stk11	serine/threonine kinase 11	+	+	29.12	intracellular signaling	NM_011492	1418644_a_at
Diras2	DIRAS family, GTP-binding RAS-like 2	+		27.84	intracellular signaling	NM_001024474	1455436_at
Pdzrn3	PDZ domain containing RING finger 3	+		19.95	intracellular signaling	NM_018884	1416846_a_at
Tbc1d4	TBC1 domain family, member 4	+		12.26	intracellular signaling	XM_619278	1435292_at
Plaa	phospholipase A2, activating protein	+		11.2	intracellular signaling	NM_172695	1429707_at
Nsg2	neuron specific gene family member 2	+	+	8.485	intracellular signaling	NM_008741	1416107_at
Rasl11b	RAS-like, family 11, member B	+	+	7.113	intracellular signaling	XM_355606	1423854_a_at
Tnk2	tyrosine kinase, non-receptor, 2	+		6.389	intracellular signaling	NM_016788	1448297_a_at
Neurl2	neuralized-like 2	+	+	5.404	intracellular signaling	XM_487682	1429141_at
Fxyd6	FXYD domain-containing ion transport regulator 6	+	+	53.68	ion channel activity	NM_022004	1417343_at
Kcnmb4	potassium large conductance calcium-activated channel, M, beta 4	+	+	48	ion channel activity	NM_021452	1449471_at
2410004N11Rik	potassium channel tetramerisation domain containing 20	+	+	23.36	ion channel activity	XM_622095	1416324_s_at
Kctd15	potassium channel tetramerisation domain containing 15	+		15.47	ion channel activity	NM_146188	1435339_at
Cacng4	calcium channel, voltage-dependent, gamma subunit 4	+		10.13	ion channel activity	NM_019431	1455230_at
Ttyh3	tweety homolog 3	+	+	9.585	ion channel activity	NM_175274	1454978_at
Dbt	dihydrolipoamide branched chain transacylase E2		+	n/a	metabolic functions	NM_010022	1449118_at
Dck	deoxycytidine kinase		+	n/a	metabolic functions	NM_007832	1439012_a_at
Gsto1	glutathione S-transferase omega 1		+	n/a	metabolic functions	NM_010362	1416531_at
Cdo1	cysteine dioxygenase 1, cytosolic	+	+	170.9	metabolic functions	NM_033037	1448842_at
Cyb5r4	cytochrome b5 reductase 4	+	+	129.2	metabolic functions	NM_024195	1426307_at
Isoc1	isochorismatase domain containing 1	+		107.8	metabolic functions	NM_025478	1425052_at, 1425050_at
Hmgcs1	3-hydroxy-3-methylglutaryl-Coenzyme A synthase 1	+	+	101.6	metabolic functions	NM_145942	1441536_at
Pank1	pantothenate kinase 1	+	+	77.57	metabolic functions	NM_023792	1418715_at
Vkorc1l1	vitamin K epoxide reductase complex, subunit 1-like 1	+	+	47.26	metabolic functions	NM_001001327	1429092_at
Ahcy	S-adenosylhomocysteine hydrolase	+	+	35.63	metabolic functions	NM_016661	1417125_at
Elovl6	ELOVL family member 6, elongation of long chain fatty acids	+		33.8	metabolic functions	NM_130450	1417404_at
Sod2	superoxide dismutase 2, mitochondrial	+	+	25.21	metabolic functions	NM_013671	1454976_at
Dhrs3	dehydrogenase/reductase (SDR family) member 3	+		20.92	metabolic functions	NM_011303	1448390_a_at
Pggt1b	protein geranylgeranyltransferase type I, beta subunit	+	+	16.79	metabolic functions	NM_172627	1438229_at
Dtymk	deoxythymidylate kinase	+	+	14.71	metabolic functions	NM_023136	1449116_a_at
Ltb4dh	prostaglandin reductase 1	+		12.43	metabolic functions	NM_025968	1417777_at
Gdpd2	glycerophosphodiester phosphodiesterase domain containing 2	+	+	11.43	metabolic functions	NM_023608	1429076_a_at
Stard4	StAR-related lipid transfer (START) domain containing 4	+	+	9.927	metabolic functions	NM_133774	1455011_at
Srm	spermidine synthase	+		9.343	metabolic functions	NM_009272	1421260_a_at
Ddt	D-dopachrome tautomerase	+		7.751	metabolic functions	NM_010027	1417103_at
Luc7l2	LUC7-like 2 (S. cerevisiae)	+		7.739	metabolic functions	NM_138680	1437761_at
Ndufa1	NADH dehydrogenase (ubiquinone) 1 alpha subcomplex, 1	+		6.988	metabolic functions	NM_019443	1422241_a_at
2410015N17Rik	dCTP pyrophosphatase 1	+	+	5.009	metabolic functions	NM_023203	1416439_at
Enpp2	ectonucleotide pyrophosphatase/phosphodiesterase 2	+		4.669	metabolic functions	NM_015744	1415894_at
Mthfd1	methylenetetrahydrofolate dehydrogenase (NADP+ dependent)	+		4.337	metabolic functions	NM_138745	1415916_a_at
Atp5g2	ATP synthase, H+ transporting, mitochondrial F0 complex, c2	+		4.299	metabolic functions	NM_026468	1415980_at
Pnpla3	patatin-like phospholipase domain containing 3	+		4.199	metabolic functions	NM_054088	1420655_at
Ndufa7	NADH dehydrogenase (ubiquinone) 1 alpha subcomplex, 7	+		3.431	metabolic functions	NM_023202	1422976_x_at
Pdk1	pyruvate dehydrogenase kinase, isoenzyme 1		+	n/a	metabolic functions	NM_172665	1423747_a_at, 1423748_at
Pgls	6-phosphogluconolactonase		+	n/a	metabolic functions	NM_025396	1417722_at
St8sia1	ST8 alpha-N-acetyl-neuraminide alpha-2,8-sialyltransferase 1		+	n/a	metabolic functions	NM_011374	1455695_at
Hsd17b7	hydroxysteroid (17-beta) dehydrogenase 7		+	n/a	metabolic functions	NM_010476	1457248_x_at
Hprt1	hypoxanthine guanine phosphoribosyl transferase 1		+	n/a	metabolic functions	NM_013556	1448736_a_at
Nsdhl	NAD(P) dependent steroid dehydrogenase-like		+	n/a	metabolic functions	NM_010941	1416222_at
Kif2a	kinesin family member 2A	+	+	45.61	microtubule based motor activity	NM_008442	1452499_a_at
Dynlt1	dynein light chain Tctex-type 1	+		8.956	microtubule based motor activity	NM_009342	1453473_a_at
Ext1	exostoses (multiple) 1		+	n/a	morphogenesis/pattern formation	NM_010162	1458296_at
Cyp26b1	cytochrome P450, family 26, subfamily b, polypeptide 1	+	+	135.1	morphogenesis/pattern formation	NM_175475	1460011_at
Shroom3	shroom family member 3	+	+	36.61	morphogenesis/pattern formation	NM_015756	1422629_s_at
Eif5b	eukaryotic translation initiation factor 5B		+	n/a	protein biosynthesis		1434604_at
Loxl1	lysyl oxidase-like 1		+	n/a	protein biosynthesis	NM_010729	1436063_at
Rps28	ribosomal protein S28	+	+	84.9	protein biosynthesis	NM_016844	1451101_a_at
Rpl13a	ribosomal protein L13a	+	+	41.54	protein biosynthesis	NM_009438	1433928_a_at, 1455001_x_at
Eef2k	eukaryotic elongation factor-2 kinase	+	+	38.29	protein biosynthesis	NM_007908	1449013_at, 1437829_s_at
Rps29	ribosomal protein S29	+		16.72	protein biosynthesis	NM_009093	1437413_x_at, 1415833_x_at
Rpl22	ribosomal protein L22	+		12.3025	protein biosynthesis	NM_009079	1453118_s_at, 1416603_at
Rpl39	ribosomal protein L39	+		10.92	protein biosynthesis	NM_026055	1450840_a_at
Rps10	ribosomal protein S10	+		10.526	protein biosynthesis	NM_025963	1456497_x_at, 1438723_a_at, 1416719_a_at, 1434854_a_at
Rps26	ribosomal protein S26	+		8.314	protein biosynthesis	NM_013765	1415876_a_at
Rpl38	ribosomal protein L38	+		8.108	protein biosynthesis	NM_023372	1433472_x_at
Rps18	ribosomal protein S18	+		7.31233	protein biosynthesis	NM_011296	1448739_x_at, 1455572_x_at, 1435712_a_at
Rps23	ribosomal protein S23	+		6.213	protein biosynthesis	NM_024175	1460175_at
Rps13	ribosomal protein S13	+		6.0785	protein biosynthesis	NM_026533	1438794_x_at, 1448142_x_at
Mrpl14	mitochondrial ribosomal protein L14	+	+	6.004	protein biosynthesis	NM_026732	1451307_at
Rpl37	ribosomal protein L37	+		4.778	protein biosynthesis	NM_026069	1453729_a_at
Rps27	ribosomal protein S27	+		4.12	protein biosynthesis	NM_027015	1415716_a_at
Rps9	ribosomal protein S9	+		3.939	protein biosynthesis	NM_029767	1433689_s_at, 1434624_x_at
Rps7	ribosomal protein S7	+		3.464	protein biosynthesis	NM_011300	1455364_a_at
Gtrgeo22	gene trap ROSA b-geo 22		+	n/a	protein processing	NM_148934	1451981_at
Ppig	peptidyl-prolyl isomerase G (cyclophilin G)	+	+	137	protein processing	XM_130275	1436505_at
Ppic	peptidylprolyl isomerase C	+	+	68.47	protein processing	NM_008908	1416498_at
Ehbp1	EH domain binding protein 1	+	+	21.32	protein processing	NM_153078	1442772_at
Dnajc7	DnaJ (Hsp40) homolog, subfamily C, member 7	+		6.306	protein processing	NM_019795	1448362_at
Stt3a	STT3, subunit of the oligosaccharyltransferase complex, homolog A	+	+	75.255	protein processing	NM_008408	1450841_at, 1455824_x_at
Ppm1e	protein phosphatase 1E (PP2C domain containing)	+	+	49.31	protein processing	NM_177167	1434990_at
Styx	phosphoserine/threonine/tyrosine interaction protein	+		43.34	protein processing	NM_019637	1421664_a_at
Parp11	poly (ADP-ribose) polymerase family, member 11	+		22.38	protein processing	NM_181402	1434139_at
Ppp2r1b	protein phosphatase 2, regulatory subunit A (PR 65), beta isoform	+	+	19.98	protein processing	NM_001034085	1428265_at
Sh3kbp1	SH3-domain kinase binding protein 1	+	+	7.108	protein processing	NM_021389	1460337_at
Ptp4a2	protein tyrosine phosphatase 4a2	+		6.519	protein processing	NM_008974	1420613_at
Shfm1	split hand/foot malformation (ectrodactyly) type 1	+		5.1345	protein processing	NM_009169	1418574_a_at, 1418575_at
Pctk1	PCTAIRE-motif protein kinase 1	+		4.7	protein processing	NM_011049	1460169_a_at
Hgs	HGF-regulated tyrosine kinase substrate		+	n/a	protein transport	NM_008244	1416540_at
Rlbp1	retinaldehyde binding protein 1	+	+	140	protein transport	NM_020599	1418310_a_at
4930455C21Rik	RIKEN cDNA 4930455C21 gene	+	+	83.12	protein transport	NM_024273	1420329_at
Arntl	aryl hydrocarbon receptor nuclear translocator-like	+	+	30.54	protein transport	NM_007489	1425099_a_at
Tex10	testis expressed gene 10	+	+	29.29	protein transport	XM_485378	1434317_s_at
Nup155	nucleoporin 155	+	+	25.78	protein transport	NM_133227	1449200_at
Ctxn1	cortexin 1	+	+	24.89	protein transport	NM_183315	1435083_at
C630043F03Rik	RIKEN cDNA C630043F03 gene	+	+	24.06	protein transport		1433762_at
Timm10	translocase of inner mitochondrial membrane 10 homolog	+		22.92	protein transport	NM_013899	1417499_at
Synj2bp	synaptojanin 2 binding protein	+		13.81	protein transport	NM_025292	1448853_at
Tomm7	translocase of outer mitochondrial membrane 7 homolog	+		13.2325	protein transport	NM_025394	1434732_x_at, 1428215_x_at
Slc25a36	solute carrier family 25, member 36	+		10.33	protein transport	NM_138756	1419657_a_at
Arf6	ADP-ribosylation factor 6	+	+	10.32	protein transport	NM_007481	1418822_a_at
Osbpl2	oxysterol binding protein-like 2	+		8.923	protein transport	NM_144500	1451974_at
AI788669	ADP-ribosylation factor 6	+		6.965	protein transport		1434312_at
Trappc5	trafficking protein particle complex 5	+	+	6.301	protein transport	NM_025701	1418233_a_at
Mtch2	mitochondrial carrier homolog 2	+		3.011	protein transport	NM_019758	1430474_a_at
Clpp	caseinolytic peptidase, ATP-dependent, proteolytic subunit		+	n/a	proteolysis and/or cell-ECM interaction	NM_017393	1416615_at
Timp1	tissue inhibitor of metalloproteinase 1		+	n/a	proteolysis and/or cell-ECM interaction	NM_011593	1460227_at
Solh	small optic lobes homolog	+		50.31	proteolysis and/or cell-ECM interaction		1427785_x_at
Adamts5	a disintegrin-like metallopeptidase with thrombospondin 1 motif, 5	+	+	25	proteolysis and/or cell-ECM interaction	NM_011782	1422561_at
Adamts12	a disintegrin-like metallopeptidase with thrombospondin 1 motif, 12	+		18.99	proteolysis and/or cell-ECM interaction	NM_175501	1439827_at
Solh	small optic lobes homolog	+		11.95	proteolysis and/or cell-ECM interaction		1434416_a_at
2310016E02Rik	ATP/GTP binding protein-like 5	+	+	10.73	proteolysis and/or cell-ECM interaction	NM_024460	1439465_x_at, 1435522_a_at
Solh	small optic lobes homolog	+		9.635	proteolysis and/or cell-ECM interaction		1434417_at
Zfp131	zinc finger protein 131		+	n/a	regulation of transcription	NM_028245	1428616_at
Zfp469	zinc finger protein 469		+	n/a	regulation of transcription	NM_178242	1439550_at
Zfp560	zinc finger protein 560		+	n/a	regulation of transcription	NM_001004190	1438026_at
Zfp651	zinc finger protein 651		+	n/a	regulation of transcription	XM_620798	1439542_at
Ascc1	activating signal cointegrator 1 complex subunit 1		+	n/a	regulation of transcription	NM_026937	1460703_at
Cutl1	cut-like 1		+	n/a	regulation of transcription	NM_009986	1424667_a_at
E4f1	E4F transcription factor 1		+	n/a	regulation of transcription	NM_007893	1450464_at
Elp3	elongation protein 3 homolog (S. cerevisiae)		+	n/a	regulation of transcription	NM_028811	1436762_x_at
Fos	FBJ osteosarcoma oncogene		+	n/a	regulation of transcription	NM_010234	1423100_at
Hes6	hairy and enhancer of split 6 (Drosophila)		+	n/a	regulation of transcription	NM_019479	1452021_a_at
Nfkbil1	nuclear factor of kappa light gene enhancer in B-cells inhibitor-like 1		+	n/a	regulation of transcription	NM_010909	1449951_at
Pogk	pogo transposable element with KRAB domain		+	n/a	regulation of transcription	NM_175170	1447864_s_at
Rfx1	regulatory factor X, 1 (influences HLA class II expression)		+	n/a	regulation of transcription	NM_009055	1436059_at
Sub1	SUB1 homolog (S. cerevisiae)		+	n/a	regulation of transcription	NM_011294	1422692_at
Tox4	TOX high mobility group box family member 4		+	n/a	regulation of transcription	NM_023434	1416574_at
Hes5	hairy and enhancer of split 5	+	+	144.285	regulation of transcription	NM_010419	1456010_x_at, 1423146_at
Sox4	SRY-box containing gene 4	+		91.6	regulation of transcription	NM_009238	1433575_at
Zfp704	zinc finger protein 704	+	+	90.83	regulation of transcription	NM_133218	1417848_at, 1417849_at
Zfp532	zinc finger protein 532	+	+	82.32	regulation of transcription	NM_207255	1444851_at
Zfp260	zinc finger protein 260	+	+	69.73	regulation of transcription	NM_011981	1419164_at
Polr3c	polymerase (RNA) III (DNA directed) polypeptide C	+	+	66.73	regulation of transcription	XM_131049	1453256_at
Bmi1	Bmi1 polycomb ring finger oncogene	+	+	62.15	regulation of transcription	NM_007552	1417493_at
Sox11	SRY-box containing gene 11	+	+	53.4233	regulation of transcription	NM_009234	1429372_at, 1453125_at, 1453002_at, 1429051_s_at
Sap30	sin3 associated polypeptide	+	+	44.88	regulation of transcription	NM_021788	1417719_at
Tcf19	transcription factor 19	+	+	42.99	regulation of transcription	NM_025674	1423809_at
Ilf2	interleukin enhancer binding factor 2	+	+	32.23	regulation of transcription	NM_026374	1417948_s_at, 1417949_at
Snf8	SNF8, ESCRT-II complex subunit, homolog	+	+	27.63	regulation of transcription	NM_033568	1432526_a_at
Zfp647	zinc finger protein 647	+	+	24.7	regulation of transcription	NM_172817	1455633_at
Pbx3	pre B-cell leukemia transcription factor 3	+		24.43	regulation of transcription	NM_016768	1447640_s_at
Zfp414	zinc finger protein 414	+	+	22.1	regulation of transcription	NM_026712	1436081_a_at
Egr1	early growth response 1	+	+	19.73	regulation of transcription	NM_007913	1417065_at
Hmgb3	high mobility group box 3	+	+	19.72	regulation of transcription	NM_008253	1416155_at
Myef2	myelin basic protein expression factor 2, repressor	+	+	18.59	regulation of transcription	NM_010852	1425350_a_at
Meis1	Meis homeobox 1	+		17.97	regulation of transcription	NM_010789	1443260_at
Dzip1	DAZ interacting protein 1	+		17.34	regulation of transcription	NM_025943	1452792_at
Hes1	hairy and enhancer of split 1	+	+	15.08	regulation of transcription	NM_008235	1418102_at
1700065O13Rik	RIKEN cDNA 1700065O13 gene	+	+	14.19	regulation of transcription	NM_028543	1434675_at
Sufu	suppressor of fused homolog	+		12.31	regulation of transcription	NM_001025391	1450024_at
Btf3l4	basic transcription factor 3-like 4	+		11.07	regulation of transcription	NM_027453	1451223_a_at
Bptf	bromodomain PHD finger transcription factor	+	+	8.823	regulation of transcription	XM_126724	1427310_at
Suz12	suppressor of zeste 12 homolog	+		8.112	regulation of transcription	NM_199196	1449661_at
Nfib	nuclear factor I/B	+		6.104	regulation of transcription	NM_008687	1448288_at
Hey1	hairy/enhancer-of-split related with YRPW motif 1	+		5.911	regulation of transcription	NM_010423	1415999_at
Med28	mediator of RNA polymerase II transcription, subunit 28 homolog	+		5.822	regulation of transcription	NM_025895	1416508_at
Med4	mediator of RNA polymerase II transcription, subunit 4 homolog	+		5.284	regulation of transcription	NM_026119	1417844_at
Id1	inhibitor of DNA binding 1	+	+	5.015	regulation of transcription	NM_010495	1425895_a_at
Nfia	nuclear factor I/A	+		4.383	regulation of transcription	NM_010905	1456087_at
Atm	ataxia telangiectasia mutated homolog	+		4.152	regulation of transcription	NM_007499	1428830_at
Fbxw7	F-box and WD-40 domain protein 7	+		4.125	regulation of transcription	NM_080428	1451558_at
Snw1	SNW domain containing 1	+		3.933	regulation of transcription	NM_025507	1429002_at
Lsm2	LSM2 homolog, U6 small nuclear RNA associated		+	n/a	RNA synthesis, processing and/or transport	NM_030597	1451884_a_at
Med9	mediator of RNA polymerase II transcription, subunit 9 homolog		+	n/a	RNA synthesis, processing and/or transport	NM_138675	1419377_at
Aimp2	aminoacyl tRNA synthetase complex-interacting protein 2		+	n/a	RNA synthesis, processing and/or transport	NM_146165	1424151_at, 1451262_a_at
Npm3	nucleoplasmin 3		+	n/a	RNA synthesis, processing and/or transport	NM_008723	1423522_at
Sfrs7	splicing factor, arginine/serine-rich 7		+	n/a	RNA synthesis, processing and/or transport	NM_146083	1436871_at
Smn1	survival motor neuron 1		+	n/a	RNA synthesis, processing and/or transport	NM_011420	1426596_a_at
Snrp70	U1 small nuclear ribonucleoprotein polypeptide A		+	n/a	RNA synthesis, processing and/or transport	NM_009224	1451104_a_at
Strbp	spermatid perinuclear RNA binding protein		+	n/a	RNA synthesis, processing and/or transport	NM_009261	1426411_a_at
Wdr57	WD repeat domain 57 (U5 snRNP specific)		+	n/a	RNA synthesis, processing and/or transport	NM_025645	1428264_at
Rnaseh2c	ribonuclease H2, subunit C	+	+	67.05	RNA synthesis, processing and/or transport	NM_026616	1439453_x_at
Larp7	La ribonucleoprotein domain family, member 7	+	+	37.83	RNA synthesis, processing and/or transport	NM_138593	1428310_at
Ncl	nucleolin	+		33.44	RNA synthesis, processing and/or transport	NM_010880	1415771_at, 1456528_x_at
Sart3	squamous cell carcinoma antigen recognized by T-cells 3	+	+	31.26	RNA synthesis, processing and/or transport	NM_016926	1417547_at
Rbm25	RNA binding motif protein 25	+	+	29.85	RNA synthesis, processing and/or transport	XM_619008	1425523_at, 1437862_at
Tsn	translin	+		26.86	RNA synthesis, processing and/or transport	NM_011650	1416907_at
C330027G06Rik	La ribonucleoprotein domain family, member 7	+	+	15.16	RNA synthesis, processing and/or transport	XM_355557	1429558_a_at
Sfrs11	splicing factor, arginine/serine-rich 11	+	+	13.8	RNA synthesis, processing and/or transport	NM_026989	1430077_at
Dus1l	dihydrouridine synthase 1-like (S. cerevisiae)	+		13.4425	RNA synthesis, processing and/or transport	NM_026824	1423943_at, 1435734_x_at
Sf3b4	splicing factor 3b, subunit 4	+	+	13.25	RNA synthesis, processing and/or transport	NM_153053	1424619_at
Dhx9	DEAH (Asp-Glu-Ala-His) box polypeptide 9	+		12.75	RNA synthesis, processing and/or transport	NM_007842	1451770_s_at
Rnaseh2b	ribonuclease H2, subunit B	+	+	12.46	RNA synthesis, processing and/or transport	NM_026001	1453001_at
Sfpq	splicing factor proline/glutamine rich	+	+	11.5257	RNA synthesis, processing and/or transport	NM_023603	1438459_x_at, 1436898_at, 1438458_a_at
Nola2	nucleolar protein family A, member 2	+		10.997	RNA synthesis, processing and/or transport	NM_026631	1416605_at, 1416606_s_at
	KH domain containing, RNA binding, signal transduction associated 1	+		10.81	RNA synthesis, processing and/or transport		1418629_a_at
Rexo4	REX4, RNA exonuclease 4 homolog	+		10.67	RNA synthesis, processing and/or transport	NM_207234	1434114_at
Srp9	signal recognition particle 9	+	+	9.953	RNA synthesis, processing and/or transport	NM_012058	1448753_at
Txnl4	thioredoxin-like 4	+	+	7.455	RNA synthesis, processing and/or transport	NM_178604	1433698_a_at
1810035L17Rik	RIKEN cDNA 1810035L17 gene	+		6.997	RNA synthesis, processing and/or transport	NM_026958	1428554_a_at
	KH domain containing, RNA binding, signal transduction associated 1	+		6.633	RNA synthesis, processing and/or transport		1437389_x_at
U2af2	U2 small nuclear ribonucleoprotein auxiliary factor (U2AF) 2	+	+	6.538	RNA synthesis, processing and/or transport	NM_133671	1417260_at
Snrpg	small nuclear ribonucleoprotein polypeptide G	+		6.2685	RNA synthesis, processing and/or transport	NM_026506	1448358_s_at, 1448357_at
	KH domain containing, RNA binding, signal transduction associated 1	+		6.079	RNA synthesis, processing and/or transport		1434541_x_at
	KH domain containing, RNA binding, signal transduction associated 1	+		5.868	RNA synthesis, processing and/or transport		1438462_x_at
Serbp1	Serpine1 mRNA binding protein 1	+		3.644	RNA synthesis, processing and/or transport	NM_025814	1437280_s_at, 1418564_s_at
Hnrpa3	heterogeneous nuclear ribonucleoprotein A3	+		3.357	RNA synthesis, processing and/or transport	NM_146130	1451184_at
Khsrp	KH-type splicing regulatory protein	+	+	3.045	RNA synthesis, processing and/or transport	NM_010613	1436813_x_at
Sfrs1	splicing factor, arginine/serine-rich 1 (ASF/SF2)	+		3.029	RNA synthesis, processing and/or transport	NM_173374	1428099_a_at
Tagap	T-cell activation Rho GTPase-activating protein		+	n/a	signal transduction	NM_145968	1460453_at
Tirap	toll-interleukin 1 receptor (TIR) domain-containing adaptor protein		+	n/a	signal transduction	NM_054096	1457676_at
Angptl4	angiopoietin-like 4	+	+	36.47	signal transduction	NM_020581	1417130_s_at
Rpl12	ribosomal protein L12		+	n/a	structural constituent of ribosome	NM_009076	1435655_at
Rpl5	ribosomal protein L5		+	n/a	structural constituent of ribosome	NM_016980	1451077_at
	Ribosomal protein S28, mRNA		+	n/a	structural constituent of ribosome		1423763_x_at
	Ribosomal protein S28, mRNA		+	n/a	structural constituent of ribosome		1454778_x_at
	Ribosomal protein S28, mRNA	+		200.7	structural constituent of ribosome		1454778_x_at
	Ribosomal protein S28, mRNA	+		117.7	structural constituent of ribosome		1423763_x_at
	Transcribed locus, strongly similar to ribosomal protein S10	+		48.51	structural constituent of ribosome		1439374_x_at
Rpl31	ribosomal protein L31	+		15.01	structural constituent of ribosome	NM_053257	1420381_a_at
Rplp2	ribosomal protein, large P2	+		12.93	structural constituent of ribosome	NM_026020	1415879_a_at
Rpl34	ribosomal protein L34	+		9.021	structural constituent of ribosome	NM_001005859	1427875_a_at, 1438655_a_at
Mrpl34	mitochondrial ribosomal protein L34	+		8.03	structural constituent of ribosome	NM_053162	1438014_at
Rps12	ribosomal protein S12	+		7.85967	structural constituent of ribosome	NM_011295	1448344_at, 1416453_x_at, 1433432_x_at
Rps17	ribosomal protein S17	+		7.538	structural constituent of ribosome	NM_009092	1438776_x_at
Cep192	centrosomal protein 192	+		7.447	structural constituent of ribosome	XM_619551	1428727_at
Rps21	ribosomal protein S21	+	+	6.8722	structural constituent of ribosome	NM_025587	1430288_x_at, 1434358_x_at, 1433721_x_at, 1433549_x_at, 1439415_x_at
Rps27l	ribosomal protein S27-like	+		6.00367	structural constituent of ribosome	NM_026467	1423254_x_at, 1435429_x_at, 1450925_a_at
Rps25	ribosomal protein S25	+		5.993	structural constituent of ribosome	NM_024266	1451068_s_at
	ribosomal protein L37	+		5.882	structural constituent of ribosome		1438291_x_at
Rpl36al	ribosomal protein L36a-like	+		5.426	structural constituent of ribosome	NM_025589	1448697_s_at
Rpl27	ribosomal protein L27	+		5.20667	structural constituent of ribosome	NM_011289	1453096_x_at, 1416099_at, 1448217_a_at
Mrps30	mitochondrial ribosomal protein S30	+	+	4.659	structural constituent of ribosome	NM_021556	1427158_at
Rpl7l1	ribosomal protein L7-like 1	+		4.295	structural constituent of ribosome	NM_025433	1452049_at
Mrpl53	mitochondrial ribosomal protein L53	+		3.83	structural constituent of ribosome	NM_026744	1451178_at
Rpl13	ribosomal protein L13	+		3.82667	structural constituent of ribosome	NM_016738	1460581_a_at, 1450150_a_at, 1455245_x_at
Rps2	ribosomal protein S2	+		3.76	structural constituent of ribosome	NM_008503	1422156_a_at
Rpl37a	ribosomal protein L37a	+		3.747	structural constituent of ribosome	NM_009084	1416217_a_at
	ribosomal protein L41	+		3.443	structural constituent of ribosome		1422623_x_at
Rpl18	ribosomal protein L18	+		3.39767	structural constituent of ribosome	NM_009077	1436699_x_at, 1450372_a_at, 1437005_a_at
Mrpl43	mitochondrial ribosomal protein L43	+		3.154	structural constituent of ribosome	NM_053164	1415681_at
Fbxw5	F-box and WD-40 domain protein 5		+	n/a	ubiquitin pathway	NM_013908	1417476_at
Golga3	golgi autoantigen, golgin subfamily a, 3		+	n/a	ubiquitin pathway	NM_008146	1449616_s_at
Siah1a; Siah1b	seven in absentia 1A; seven in absentia 1B	+	+	36.33	ubiquitin pathway	NM_009172	1419404_s_at
Trim32	tripartite motif protein 32	+	+	29.37	ubiquitin pathway	NM_053084	1427476_a_at
Fbxo21	F-box protein 21	+		11.53	ubiquitin pathway	NM_145564	1452828_at
Ube2i	ubiquitin-conjugating enzyme E2I	+		7.426	ubiquitin pathway	NM_011665	1422712_a_at
Ttc3	tetratricopeptide repeat domain 3	+		6.664	ubiquitin pathway	NM_009441	1448361_at
Siah2	seven in absentia 2	+	+	4.896	ubiquitin pathway	NM_009174	1448170_at
Syt1	synaptotagmin I	+		19.92	vesicle exocytosis	NM_009306	1433884_at
Syt16	synaptotagmin XVI	+	+	14.94	vesicle exocytosis	NM_172804	1434429_at
Snapap	SNAP-associated protein	+	+	9.193	vesicle exocytosis	NM_133854	1426578_s_at
Siva1	SIVA1, apoptosis-inducing factor	+	+	13.81	apoptosis	NM_013929	1418377_a_at, 1426323_x_at
Notch2	Notch gene homolog 2	+		12.77	cell fate regulation	NM_010928	1455556_at
Prpf19	PRP19/PSO4 pre-mRNA processing factor 19 homolog	+		4.345	DNA repair	NM_134129	1456531_x_at
Lhb	luteinizing hormone beta		+	n/a	hormone	NM_008497	1450795_at
Sfxn2	sideroflexin 2		+	n/a	ion transport	NM_053196	1435896_at
Pex19	peroxisome biogenesis factor 19	+	+	75.76	peroxisome biogenesis	NM_023041	1442815_at
Armc9	armadillo repeat containing 9; Armadillo repeat containing 9		+	n/a	proteasome pathway	NM_027507	1431122_at
Casp3	caspase 3	+	+	6.031	proteolysis and/or cell-ECM interaction	NM_009810	1449839_at
Rxrg	retinoid X receptor gamma		+	n/a	retinoic acid signaling	NM_009107	1418782_at
Hap1	huntingtin-associated protein 1	+		16.29	vesicle transport	NM_010404	1416997_a_at
C230037D09	0 day neonate cerebellum cDNA, RIKEN clone:C230037D09		+	n/a	function unknown		1439725_at
D430041D05Rik	16 days neonate thymus cDNA, RIKEN clone:A130074I19		+	n/a	function unknown		1435848_at
Bxdc1	brix domain containing 1		+	n/a	function unknown	NM_023323	1425884_at
BC026590	cDNA sequence BC026590		+	n/a	function unknown	XM_485382	1436422_at
BC068157	cDNA sequence BC068157		+	n/a	function unknown	NM_207203	1429269_at
Chchd3	coiled-coil-helix-coiled-coil-helix domain containing 3		+	n/a	function unknown	NM_025336	1459143_at
D19Bwg1357e	DNA segment, Chr 19, Brigham & Women's Genetics 1357		+	n/a	function unknown	NM_177474	1426931_s_at
D6Wsu163e	DNA segment, Chr 6, Wayne State University 163, expressed		+	n/a	function unknown	NM_138594	1449437_at
Fam129c	family with sequence similarity 129, member C		+	n/a	function unknown	XM_486125	1457728_at
LOC434660	hypothetical LOC434660		+	n/a	function unknown	XM_489331	1458564_at
Nsfl1c	NSFL1 (p97) cofactor (p47)		+	n/a	function unknown	NM_198326	1429328_at
Narf	nuclear prelamin A recognition factor		+	n/a	function unknown	NM_026272	1451678_at
Ola1	Obg-like ATPase 1		+	n/a	function unknown	NM_025942	1438094_x_at
Opa3	optic atrophy 3 (human)		+	n/a	function unknown	NM_207525	1434886_at
Pvt1	plasmacytoma variant translocation 1		+	n/a	function unknown		1452324_at
0610010K14Rik	RIKEN cDNA 0610010K14 gene		+	n/a	function unknown	NM_026757	1429252_at
2210419I08Rik	RIKEN cDNA 2210419I08 gene		+	n/a	function unknown		1429637_at
2410002F23Rik	RIKEN cDNA 2410002F23 gene		+	n/a	function unknown	NM_025880	1460672_at
2410022L05Rik	RIKEN cDNA 2410022L05 gene		+	n/a	function unknown	NM_025556	1448971_at
2610101N10Rik	RIKEN cDNA 2610101N10 gene		+	n/a	function unknown	NM_026476	1434300_at
3110037I16Rik	RIKEN cDNA 3110037I16 gene		+	n/a	function unknown	NM_028457	1428903_at
4833427B12Rik	RIKEN cDNA 4833427B12 gene		+	n/a	function unknown	XM_195728	1428713_s_at, 1452881_at
4930548G07Rik	RIKEN cDNA 4930548G07 gene		+	n/a	function unknown	NM_023773	1418388_s_at
4933439C10Rik	RIKEN cDNA 4933439C10 gene		+	n/a	function unknown		1456408_x_at
5031439G07Rik	RIKEN cDNA 5031439G07 gene		+	n/a	function unknown	XM_128281	1435745_at
9130404D14Rik	RIKEN cDNA 9130404D14 gene		+	n/a	function unknown	NM_146119	1426812_a_at
9330182L06Rik	RIKEN cDNA 9330182L06 gene		+	n/a	function unknown	NM_172706	1435583_at
B130021B11Rik	RIKEN cDNA B130021B11 gene		+	n/a	function unknown		1438989_s_at
C030005G22Rik	RIKEN cDNA C030005G22 gene		+	n/a	function unknown		1438132_at
Sh3d19	SH3 domain protein D19		+	n/a	function unknown	NM_012059	1449084_s_at
Sh3yl1	Sh3 domain YSC-like 1		+	n/a	function unknown	NM_013709	1449579_at
Thoc6	THO complex 6 homolog (Drosophila)		+	n/a	function unknown	NM_001008425	1434827_at
Tmem88	transmembrane protein 88		+	n/a	function unknown	NM_025915	1453285_at
Wdr8	WD repeat domain 8		+	n/a	function unknown	NM_021499	1423923_a_at
1700086L19Rik	RIKEN cDNA 1700086L19 gene	+	+	177.9	function unknown	XM_358420	1455085_at
2810449C10Rik	RIKEN cDNA 2810449C10 gene	+	+	98.04	function unknown		1453791_at
1110038B12Rik	RIKEN cDNA 1110038B12 gene	+	+	97.42	function unknown	XM_358504	1441081_a_at
AI593442	expressed sequence AI593442	+	+	96.66	function unknown	NM_177907	1444026_at
Slain1	SLAIN motif family, member 1	+		92.49	function unknown	NM_198014	1424824_at
Heatr1	HEAT repeat containing 1	+	+	85.82	function unknown	NM_144835	1424522_at
Trim41	tripartite motif-containing 41	+	+	69.39	function unknown	XM_618865	1424275_s_at
AU020206	expressed sequence AU020206	+	+	63.85	function unknown		1433935_at
2700094K13Rik	RIKEN cDNA 2700094K13 gene	+	+	62.13	function unknown	NM_001033166	1436349_at
D9Wsu74e	DNA segment, Chr 9, Wayne State University 74, expressed	+		56.42	function unknown		1457742_at
Malat1	metastasis associated lung adenocarcinoma transcript 1	+	+	48.75	function unknown		1436202_at
4932415G12Rik	RIKEN cDNA 4932415G12 gene	+		43.3	function unknown		1428375_at
3230401M21Rik	WD repeat domain 90	+	+	39.07	function unknown	XM_128557	1426767_at
1600021P15Rik	RIKEN cDNA 1600021P15 gene	+	+	38.28	function unknown	NM_177718	1439014_at
0610010F05Rik	RIKEN cDNA 0610010F05 gene	+	+	31.76	function unknown	NM_027860	1428652_at
MGI:2149839	down-regulated by Ctnnb1, a	+		31.08	function unknown	NM_053090	1450724_at
2410006H16Rik	RIKEN cDNA 2410006H16 gene	+	+	29.98	function unknown		1447936_at
2810026P18Rik	RIKEN cDNA 2810026P18 gene	+	+	27.82	function unknown		1428529_at
A730054J21Rik	RIKEN cDNA A730054J21 gene	+	+	27.08	function unknown		1438531_at
Tmem159	transmembrane protein 159	+	+	25.93	function unknown	NM_145586	1426436_at
Pmf1	polyamine-modulated factor 1	+	+	24.8	function unknown	NM_025928	1438173_x_at
Tagln2	transgelin 2	+	+	24.1	function unknown	NM_178598	1439407_x_at, 1426529_a_at
Ptgfrn	prostaglandin F2 receptor negative regulator	+		23.94	function unknown	NM_011197	1434891_at
Klhl25	kelch-like 25	+	+	23.77	function unknown	NM_182782	1453101_at
Stoml2	stomatin (Epb7.2)-like 2	+	+	21.97	function unknown	NM_023231	1448774_at
AA536717	family with sequence similarity 149, member B	+	+	21.74	function unknown	NM_001024512	1434269_at
Nnat	neuronatin	+		21.63	function unknown	NM_010923	1423506_a_at
Hddc2	HD domain containing 2	+		21.14	function unknown		1428823_at
D430041D05Rik	RIKEN cDNA D430041D05 gene	+		20.77	function unknown		1435848_at
Armcx6	armadillo repeat containing, X-linked 6	+	+	19.98	function unknown	NM_001007578	1434409_at
Las1l	LAS1-like	+	+	19.78	function unknown	NM_152822	1452266_at
BC028801	cDNA sequence BC028801	+		19.12	function unknown		1438730_at
Tspan13	tetraspanin 13	+	+	18.7155	function unknown	NM_025359	1418643_at, 1460239_at
Gcap14	granule cell antiserum positive 14	+	+	16.68	function unknown	NM_028407	1453240_a_at
Drp2	dystrophin related protein 2	+		16.38	function unknown		1441224_at
Ccdc71	coiled-coil domain containing 71	+	+	16.14	function unknown	NM_133744	1417955_at
A530047J11Rik	RIKEN cDNA A530047J11 gene	+	+	15.49	function unknown		1440884_s_at
9430041P20Rik	RIKEN cDNA 9430041P20 gene	+	+	14.57	function unknown		1454613_at
Ncln	nicalin homolog (zebrafish)	+	+	14.45	function unknown	NM_134009	1424203_at
AI317237	Expressed sequence AI317237	+		12.91	function unknown		1447191_at
MGC5739	predicted gene, EG434402	+	+	12.28	function unknown		1423889_at
1110032E23Rik	RIKEN cDNA 1110032E23 gene	+	+	12.12	function unknown	NM_133187	1416805_at
2510006D16Rik	RIKEN cDNA 2510006D16 gene	+		11.69	function unknown	NM_029748	1425054_a_at
Spats2	spermatogenesis associated, serine-rich 2	+		11.42	function unknown	NM_139140	1460677_at
AW214353	IWS1 homolog	+		10.86	function unknown		1454923_at
1810063B07Rik	RIKEN cDNA 1810063B07 gene	+	+	10.37	function unknown	XM_484351	1427905_at
AI314180	expressed sequence AI314180	+	+	10.01	function unknown	NM_172381	1436185_at
1500001M20Rik	RIKEN cDNA 1500001M20 gene	+		9.878	function unknown		1428684_at
Tmem134	transmembrane protein 134	+		8.15	function unknown	NM_025889	1455752_a_at
Ccdc93	coiled-coil domain containing 93	+	+	8.075	function unknown	NM_001025156	1434953_at
Tmem138	transmembrane protein 138	+		7.859	function unknown	NM_028411	1452978_at
4932441K18Rik	RIKEN cDNA 4932441K18 gene	+		7.022	function unknown	NM_178935	1434681_at
1500012D20Rik	RIKEN cDNA 1500012D20 gene	+		6.729	function unknown		1455471_at
2610510H03Rik	family with sequence similarity 98, member B	+		6.565	function unknown	NM_026620	1460037_at
Vps37b	vacuolar protein sorting 37B	+		5.991	function unknown	NM_177876	1424380_at
Pih1d1	PIH1 domain containing 1	+	+	5.63	function unknown	NM_029406	1447796_at, 1447797_x_at
MGI:2684414	Bcl3 binding protein	+		5.275	function unknown	NM_001024917	1434394_at
1500010J02Rik	RIKEN cDNA 1500010J02 gene	+		3.641	function unknown	NM_001013256	1437713_x_at
Ccdc58	coiled-coil domain containing 58	+		3.634	function unknown	NM_198645	1424465_at
Usmg5	upregulated during skeletal muscle growth 5	+		3.363	function unknown	NM_023211	1448179_at
Apcdd1	adenomatosis polyposis coli down-regulated 1	+		3.361	function unknown	XM_619546	1437604_x_at
1810022K09Rik	RIKEN cDNA 1810022K09 gene	+		3.149	function unknown		1436523_s_at
