# Supplementary material for: Identification of Novel Glial Genes by Single-Cell Transcriptional Profiling of Bergmann Glial Cells from Mouse Cerebellum
Source: PLoS One. 2010 Feb 12;5(2):e9198. doi: 10.1371/journal.pone.0009198 (PMC2820553; doi:10.1371/journal.pone.0009198)
Supplement: Table S2 — Developmentally-regulated Bergmann glia genes (P30>P6 by >3-fold, or present at P30 and absent at P6) (0.04 MB XLS) [file pone.0009198.s002.xls]

## Sheet: P30 > P6 genes
Gene Symbol	Description	P30 3x> P6	P30 present, P6 absent	Fold Change	Functional category	RefSeq ID	Probe ID
Sema4a	semaphorin 4A	+	+	11.355	cell adhesion or guidance	NM_013658	1448110_at, 1438934_x_at
Amigo2	adhesion molecule with Ig like domain 2		+	n/a	cell adhesion or repulsion	NM_178114	1434601_at
Dlc1	Deleted in liver cancer 1 (Dlc-1)		+	n/a	cell adhesion or repulsion		1436173_at
Cml4	camello-like 4		+	n/a	cell adhesion or repulsion	NM_023455	1419520_at
Fbln5	fibulin 5		+	n/a	cell adhesion or repulsion	NM_011812	1416164_at
Cables1	Cdk5 and Abl enzyme substrate 1		+	n/a	cell cycle regulation	NM_022021	1455844_at
Nbl1	neuroblastoma, suppression of tumorigenicity 1	+	+	143.3	cell cycle regulation	NM_008675	1448428_at
Tuba4a	tubulin, alpha 4A	+		12.5935	cytoskeletal organization	NM_009447	1417373_a_at, 1417374_at
Csrp1	cysteine and glycine-rich protein 1	+		8.783	cytoskeletal organization	NM_007791	1425810_a_at
Add3	adducin 3 (gamma)	+		6.71	cytoskeletal organization	NM_013758	1423298_at
Cyfip1	cytoplasmic FMR1 interacting protein 1	+		3.665	cytoskeletal organization	NM_011370	1416329_at
Ddo	D-aspartate oxidase		+	n/a	D-amino acid pathway	NM_027442	1439096_at
Dao1	D-amino acid oxidase	+	+	39.39	D-amino acid pathway	NM_010018	1420709_s_at
Pitpnm2	phosphatidylinositol transfer protein, membrane-associated 2		+	n/a	electron transport	NM_011256	1419757_at
Greb1	gene regulated by estrogen in breast cancer protein	+	+	159.4	electron transport	NM_015764	1439568_at
Cyp2d22	cytochrome P450, family 2, subfamily d, polypeptide 22	+		22.61	electron transport	NM_019823	1419039_at
Rims2	regulating synaptic membrane exocytosis 2	+	+	97.07	exocytosis	NM_053271	1436470_at
Pitpnm1	phosphatidylinositol transfer protein, membrane-associated 1	+	+	11.13	exocytosis	NM_008851	1425760_a_at
Lgi3	leucine-rich repeat LGI family, member 3	+		4.196	exocytosis	NM_145219	1460546_at
Gjb6	gap junction protein, beta 6 (connexin 30)	+	+	23.83	gap junction formation	NM_001010937	1448397_at
Gja1	gap junction protein, alpha 1 (connexin 43)	+		15.06	gap junction formation	NM_010288	1438945_x_at, 1415800_at, 1437992_x_at, 1438650_x_at
Lgr6	leucine-rich repeat-containing G protein-coupled receptor 6		+	n/a	GPCR signaling	XM_283647	1436218_at
Ntsr2	neurotensin receptor 2		+	n/a	GPCR signaling	NM_008747	1417151_a_at
Gpr89	G protein-coupled receptor 89	+	+	45.18	GPCR signaling	NM_026229	1424696_at
Gpr146	G protein-coupled receptor 146	+		18.3	GPCR signaling		1454685_at
Edg1	sphingosine-1-phosphate receptor 1	+		10.05	GPCR signaling	NM_007901	1423571_at
Pdgfa	platelet derived growth factor, alpha		+	n/a	growth factor activity	NM_008808	1418711_at
Fgfr3	fibroblast growth factor receptor 3	+	+	95.79	growth factor activity	NM_008010	1421841_at
Ntrk3	neurotrophic tyrosine kinase, receptor, type 3	+	+	63.88	growth factor activity	NM_008746	1433825_at
Nov	nephroblastoma overexpressed gene	+		3.4405	growth factor activity	NM_010930	1426852_x_at, 1426851_a_at
Ephx2	epoxide hydrolase 2, cytoplasmic		+	n/a	hydrolase activity	NM_007940	1448499_a_at
Fah	fumarylacetoacetate hydrolase	+	+	65.95	hydrolase activity	NM_010176	1417220_at
Chi3l1	chitinase 3-like 1	+	+	37.71	hydrolase activity	NM_007695	1451537_at
Mpp3	membrane protein, palmitoylated 3 (MAGUK p55 subfamily member 3)		+	n/a	intracellular signaling	NM_007863	1419077_at
Rasgrf1	RAS protein-specific guanine nucleotide-releasing factor 1		+	n/a	intracellular signaling	NM_011245	1422600_at, 1435614_s_at
S100a10	S100 calcium binding protein A10 (calpactin)	+	+	90.73	intracellular signaling	NM_009112	1456642_x_at, 1416762_at
Traf1	Tnf receptor-associated factor 1	+	+	67.72	intracellular signaling	NM_009421	1423602_at
Anxa5	annexin A5	+	+	62.76	intracellular signaling	NM_009673	1425567_a_at
Dlc1	deleted in liver cancer 1	+		59.08	intracellular signaling		1436173_at
Chn1	chimerin (chimaerin) 1	+	+	44.48	intracellular signaling	NM_029716	1420545_a_at
Plcd4	phospholipase C, delta 4	+		38.55	intracellular signaling	NM_148937	1437030_at
Cdkn1a	cyclin-dependent kinase inhibitor 1A (P21)	+		9.277	intracellular signaling	NM_007669	1424638_at
Cdc42ep1	CDC42 effector protein (Rho GTPase binding) 1	+		7.469	intracellular signaling	NM_027219	1424376_at
Arhgef10	Rho guanine nucleotide exchange factor (GEF) 10	+		3.848	intracellular signaling	NM_172751	1452303_at
Gria4	glutamate receptor, ionotropic, AMPA4 (alpha 4)		+	n/a	ion channel and/or receptor activity	NM_019691	1443285_at
Grid2	glutamate receptor, ionotropic, delta 2	+		12.3	ion channel and/or receptor activity	NM_008167	1421435_at
Ttyh1	tweety homolog 1 (Drosophila)	+		5.136	ion channel and/or receptor activity	NM_001001454	1426617_a_at
Ttpa	tocopherol (alpha) transfer protein	+	+	137.4	ion transport	NM_015767	1427284_a_at
Slc14a1	solute carrier family 14 (urea transporter), member 1	+	+	54.74	ion transport	NM_028122	1448640_at
Slc2a4	solute carrier family 2 (facilitated glucose transporter), member 4	+	+	26.55	ion transport	NM_009204	1415958_at
Slc41a3	solute carrier family 41, member 3	+	+	12.36	ion transport	NM_027868	1425439_a_at
Slc20a2	solute carrier family 20, member 2	+		5.131	ion transport	NM_011394	1434235_at
Slc6a1	solute carrier family 6 (GABA transporter), member 1	+		3.328	ion transport	NM_178703	1452142_at
Nudt7	nudix (nucleoside diphosphate linked moiety X)-type motif 7		+	n/a	metabolic functions	NM_024437	1430896_s_at
Lpin1	lipin 1	+	+	92.14	metabolic functions	NM_015763	1418288_at, 1426516_a_at
Aldoc	aldolase C, fructose-bisphosphate	+	+	58.56	metabolic functions	NM_009657	1424714_at
Amy1	amylase 1, salivary	+	+	55.52	metabolic functions	NM_007446	1417765_a_at
Chst10	carbohydrate sulfotransferase 10	+	+	44.53	metabolic functions	NM_145142	1426620_at
Gdpd3	glycerophosphodiester phosphodiesterase domain containing 3	+	+	37.31	metabolic functions	NM_024228	1449526_a_at
Car2	carbonic anhydrase 2	+	+	36.06	metabolic functions	NM_009801	1448752_at
Prodh	proline dehydrogenase	+	+	30.77	metabolic functions	NM_011172	1417629_at
Aass	aminoadipate-semialdehyde synthase	+	+	29.04	metabolic functions	NM_013930	1423523_at
Sphk2	sphingosine kinase 2	+		23.07	metabolic functions	NM_020011	1426230_at
Acsl6	acyl-CoA synthetase long-chain family member 6	+		9.225	metabolic functions	NM_001033597	1451257_at
Pign	phosphatidylinositol glycan anchor biosynthesis, class N	+	+	8.617	metabolic functions	NM_013784	1432115_a_at
Agpat5	1-acylglycerol-3-phosphate O-acyltransferase 5	+		3.149	metabolic functions	NM_026792	1434287_at
Cds2	CDP-diacylglycerol synthase (phosphatidate cytidylyltransferase) 2		+	n/a	metabolic functions	NM_138651	1438957_x_at
Hrsp12	heat-responsive protein 12	+		3.799	nuclease activity	NM_008287	1428326_s_at
Endod1	endonuclease domain containing 1	+		3.15	nuclease activity	NM_028013	1426541_a_at
Hist2h3c2	histone cluster 2, H3c2		+	n/a	Nucleosome assembly	NM_054045	1422155_at
Hist1h1c	histone cluster 1, H1c	+		13.2025	Nucleosome assembly	NM_015786	1416101_a_at, 1438204_at
Cast	calpastatin		+	n/a	protease inhibitor activity	NM_009817	1435972_at
A2m	alpha-2-macroglobulin /// hypothetical protein LOC677369	+		31.62	protease inhibitor activity	NM_175628	1434719_at
Ndufaf1	NADH dehydrogenase 1 alpha subcomplex, assembly factor 1		+	n/a	protein processing and/or folding	NM_027175	1423711_at
Dnajc19	DnaJ (Hsp40) homolog, subfamily C, member 19		+	n/a	protein processing and/or folding		1442182_at
Hif3a	hypoxia inducible factor 3, alpha subunit		+	n/a	regulation of transcription	NM_016868	1446708_at
Hlf	hepatic leukemia factor		+	n/a	regulation of transcription	NM_172563	1434735_at
Per3	period homolog 3 (Drosophila)		+	n/a	regulation of transcription	NM_011067	1421087_at
Zadh1	zinc binding alcohol dehydrogenase, domain containing 1		+	n/a	regulation of transcription	NM_029880	1451744_a_at
Epas1	endothelial PAS domain protein 1	+		101.2	regulation of transcription		1435436_at
Cml3	camello-like 3	+	+	46.56	regulation of transcription	NM_053097	1430966_at
Dbp	D site albumin promoter binding protein	+	+	15.64	regulation of transcription	NM_016974	1418174_at, 1438211_s_at
Klf9	Kruppel-like factor 9	+		6.822	regulation of transcription		1428288_at
Ank2	ankyrin 2, brain	+	+	187.75	synapse structure and function	NM_001034168	1434264_at, 1434265_s_at
Nrxn3	neurexin III	+	+	70.96	synapse structure and function	NM_172544	1438193_at, 1433788_at
Nfasc	neurofascin	+	+	19.92	synapse structure and function	NM_182716	1436205_at, 1456068_at
Slc1a3	solute carrier family 1 (glial glutamate transporter), member 3		+	n/a	transport (amino acid)	NM_148938	1426341_at
Slc43a2	solute carrier family 43, member 2		+	n/a	transport (amino acid)	NM_173388	1434308_at
Slc35a5	solute carrier family 35, member A5		+	n/a	transport (carbohydrate)	NM_028756	1423458_at
Slc2a1	solute carrier family 2 (facilitated glucose transporter), member 1		+	n/a	transport (glucose)	NM_011400	1426600_at
Slc35d2	solute carrier family 35, member D2		+	n/a	transport (ion)	NM_001001321	1453300_at
Ank	progressive ankylosis		+	n/a	transport (phosphate)	NM_020332	1450627_at
Rbp1	retinol binding protein 1, cellular		+	n/a	transport (retinol)	NM_011254	1448754_at
Cgrrf1	cell growth regulator with ring finger domain 1		+	n/a	ubiquitin pathway	NM_026832	1434565_at
Fbxl17	F-box and leucine-rich repeat protein 17	+		4.684	ubiquitin pathway	XM_128716	1430241_at
Lgi4	leucine-rich repeat LGI family, member 4	+	+	126.1	cell-cell interaction	NM_144556	1434121_at
N6amt2	N-6 adenine-specific DNA methyltransferase 2 (putative)		+	n/a	chromatin assembly and remodeling	NM_026526	1418386_at
Fnbp1	formin binding protein 1		+	n/a	endocytosis	NM_019406	1426983_at
H2-D1	histocompatibility 2, D region locus 1	+	+	4.689	MHC class I receptor activity	NM_010380	1425545_x_at, 1451683_x_at, 1451784_x_at
Myl9	myosin, light polypeptide 9, regulatory		+	n/a	motor activity	XM_485171	1452670_at
Plp1	proteolipid protein (myelin) 1	+		80.05	myelin-associated	NM_011123	1451718_at
Ctsf	cathepsin F		+	n/a	proteolysis	NM_019861	1451019_at
Ddx25	DEAD (Asp-Glu-Ala-Asp) box polypeptide 25	+		18.73	RNA processing	NM_013932	1418263_at
2310047M10Rik	RIKEN cDNA 2310047M10 gene		+	n/a	function unknown	XM_484040	1428723_at
AI840826	expressed sequence AI840826		+	n/a	function unknown	NM_145538	1424411_at
BC055107	cDNA sequence BC055107		+	n/a	function unknown	NM_183187	1435918_at
Bcl7b	B-cell CLL/lymphoma 7B		+	n/a	function unknown	NM_009745	1448247_at
Ccdc52	coiled-coil domain containing 52		+	n/a	function unknown	NM_144550	1427030_at
Nhlrc1	NHL repeat containing 1		+	n/a	function unknown	NM_175340	1435213_at
Rarres2	retinoic acid receptor responder (tazarotene induced) 2		+	n/a	function unknown	NM_027852	1428538_s_at
Rnf103	ring finger protein 103		+	n/a	function unknown	NM_009543	1443830_x_at
Tcp11l2	t-complex 11 (mouse) like 2		+	n/a	function unknown	NM_146008	1454646_at
Tmem166	transmembrane protein 166		+	n/a	function unknown	NM_145570	1424652_at
1700047M11Rik	RIKEN cDNA 1700047M11 gene	+	+	293.1	function unknown		1438044_at
9630005C17Rik	RIKEN cDNA 9630005C17 gene	+	+	154.6	function unknown		1430268_at
4921509J17Rik	RIKEN cDNA 4921509J17 gene	+		34.91	function unknown		1429106_at
Glipr2	GLI pathogenesis-related 2	+	+	29.315	function unknown	NM_027450	1428492_at, 1452803_at
Tppp3	tubulin polymerization-promoting protein family member 3	+		21.27	function unknown	NM_026481	1416713_at
Ppp1r3d	protein phosphatase 1, regulatory subunit 3D	+	+	18.48	function unknown	XM_141580	1452922_at
Lrrc61	leucine rich repeat containing 61	+		17.89	function unknown	NM_177736	1423843_at
Tmem28	expressed sequence AW121567	+	+	16.95	function unknown	NM_173446	1435138_at
4930463O16Rik	RIKEN cDNA 4930463O16 gene	+		14.03	function unknown	XM_483933	1431870_at
3110002H16Rik	RIKEN cDNA 3110002H16 gene	+	+	12.53	function unknown	NM_029623	1456716_s_at
9330159F19Rik	RIKEN cDNA 9330159F19 gene	+		10.84	function unknown	XM_137017	1458379_at
Leprotl1	leptin receptor overlapping transcript-like 1	+		9.125	function unknown	NM_026609	1451018_at
Tspan15	tetraspanin 15	+		8.752	function unknown	NM_197996	1424653_at
6430704M03Rik	RIKEN cDNA 6430704M03 gene	+		8.257	function unknown	XM_131434	1437640_at
4933433P14Rik	RIKEN cDNA 4933433P14 gene	+		6.299	function unknown	NM_178613	1433700_at
Sgip1	SH3-domain GRB2-like (endophilin) interacting protein 1	+		6.231	function unknown	NM_144906	1425181_at
1110034G24Rik	RIKEN cDNA 1110034G24 gene	+		6.016	function unknown	XM_130388	1437617_x_at
Luzp2	leucine zipper protein 2	+		5.693	function unknown	NM_178705	1441913_at
Tmem47	transmembrane protein 47	+		4.255	function unknown	NM_138751	1420514_at
Btbd3	BTB (POZ) domain containing 3	+		3.663	function unknown	NM_001025431	1433868_at
Tspan7	tetraspanin 7	+		3.625	function unknown	NM_019634	1417502_at
Gpm6a	glycoprotein m6a	+		3.196	function unknown	NM_153581	1426442_at
4931414P19Rik	RIKEN cDNA 4931414P19 gene	+		3.164	function unknown	NM_028890	1429420_at
