# Supplementary material for: Identification of Novel Glial Genes by Single-Cell Transcriptional Profiling of Bergmann Glial Cells from Mouse Cerebellum
Source: PLoS One. 2010 Feb 12;5(2):e9198. doi: 10.1371/journal.pone.0009198 (PMC2820553; doi:10.1371/journal.pone.0009198)
Supplement: Table S3 — Presumptive neuron-specific genes seen in Bergmann glial cDNA samples (0.02 MB XLS) [file pone.0009198.s003.xls]

## Sheet: Sheet1
Gene Symbol	Description	Genbank	Functional Classification
Astn1	astrotactin 1	NM_007495	cell adhesion or guidance
Dab1	disabled homolog 1	NM_010014	cell adhesion or guidance
Igfbp2	insulin-like growth factor binding protein 2	NM_008342	cell growth and/or proliferation
Kif2a	kinesin family member 2A	NM_008442	cytoskeletal structure and remodeling
Pafah1b1	platelet-activating factor acetylhydrolase, isoform 1b, beta1	NM_013625	cytoskeletal structure and remodeling
Nsg2	neuron specific gene family member 2	NM_008741	intracellular signaling
Shroom3	shroom family member 3	NM_015756	morphogenesis/pattern formation
Id1	inhibitor of DNA binding 1	NM_010495	regulation of transcription
Atxn2	ataxin 2	NM_009125	regulation of translation
Cd24a	CD24a antigen	NM_009846	signal transduction
