# Supplementary material for: Identification of Novel Glial Genes by Single-Cell Transcriptional Profiling of Bergmann Glial Cells from Mouse Cerebellum
Source: PLoS One. 2010 Feb 12;5(2):e9198. doi: 10.1371/journal.pone.0009198 (PMC2820553; doi:10.1371/journal.pone.0009198)
Supplement: Table S4 — Genes expressed at moderate to high levels in Bergmann glia (P6 and P30) (mean raw signal values >2000) (1.24 MB XLS) [file pone.0009198.s004.xls]

## Sheet: Over 2000 8of10 on P P6 4
Probe ID	Gene Symbol	Description	Gene Ontology Molecular Function	Gene Ontology Biological Process	Gene Ontology Cellular Component	Pathways	mean expression level raw	mean expression level (P6) raw	mean expression level (P30) raw	mean expression level (P6) normalized	mean expression level (P30) normalized	RefSeq
1448630_a_at	Sdhc	succinate dehydrogenase complex, subunit C, integral membrane protein	104 ; succinate dehydrogenase activity ; inferred from electronic annotation ; 5506 ; iron ion binding ; inferred from electronic annotation ; 46872 ; metal ion binding ; inferred from electronic annotation	6099 ; tricarboxylic acid cycle ; inferred from electronic annotation ; 6118 ; electron transport ; inferred from electronic annotation ; 6810 ; transport ; inferred from electronic annotation	5739 ; mitochondrion ; inferred from direct assay ; 16020 ; membrane ; inferred from electronic annotation ; 16021 ; integral to membrane ; Unknown ; 5739 ; mitochondrion ; inferred from electronic annotation ; 16021 ; integral to membrane ; inferred from electronic annotation	KEGG pathway: Citrate cycle (TCA cycle) 00020; KEGG pathway: Oxidative phosphorylation 00190	3242.9	2720	3765.8	0.9956	1.2428	NM_025321
1434742_s_at	Aifm3	apoptosis-inducing factor, mitochondrion-associated 3	15036 ; disulfide oxidoreductase activity ; Unknown ; 16491 ; oxidoreductase activity ; Unknown ; 15036 ; disulfide oxidoreductase activity ; inferred from electronic annotation ; 16491 ; oxidoreductase activity ; inferred from electronic annotation	6118 ; electron transport ; Unknown ; 6118 ; electron transport ; inferred from electronic annotation			7879.43	5168.86	10590	0.661	1.204	NM_175178
1434053_x_at	Atp5k	ATP synthase, H+ transporting, mitochondrial F1F0 complex, subunit e	15078 ; hydrogen ion transporter activity ; inferred from electronic annotation ; 46872 ; metal ion binding ; inferred from electronic annotation ; 46933 ; hydrogen-transporting ATP synthase activity, rotational mechanism ; inferred from electronic annotation ; 46961 ; hydrogen-transporting ATPase activity, rotational mechanism ; inferred from electronic annotation	6754 ; ATP biosynthesis ; inferred from electronic annotation ; 6810 ; transport ; inferred from electronic annotation ; 6811 ; ion transport ; inferred from electronic annotation ; 15986 ; ATP synthesis coupled proton transport ; inferred from electronic annotation ; 15992 ; proton transport ; inferred from electronic annotation	5739 ; mitochondrion ; inferred from electronic annotation ; 16469 ; proton-transporting two-sector ATPase complex ; inferred from electronic annotation ; 45263 ; proton-transporting ATP synthase complex, coupling factor F(o) ; inferred from electronic annotation	KEGG pathway: Oxidative phosphorylation 00190	3413.91	4135.8	2692.02	1.2076	0.6992	NM_007507
1450640_x_at	Atp5k	ATP synthase, H+ transporting, mitochondrial F1F0 complex, subunit e	15078 ; hydrogen ion transporter activity ; inferred from electronic annotation ; 46872 ; metal ion binding ; inferred from electronic annotation ; 46933 ; hydrogen-transporting ATP synthase activity, rotational mechanism ; inferred from electronic annotation ; 46961 ; hydrogen-transporting ATPase activity, rotational mechanism ; inferred from electronic annotation	6754 ; ATP biosynthesis ; inferred from electronic annotation ; 6810 ; transport ; inferred from electronic annotation ; 6811 ; ion transport ; inferred from electronic annotation ; 15986 ; ATP synthesis coupled proton transport ; inferred from electronic annotation ; 15992 ; proton transport ; inferred from electronic annotation	5739 ; mitochondrion ; inferred from electronic annotation ; 16469 ; proton-transporting two-sector ATPase complex ; inferred from electronic annotation ; 45263 ; proton-transporting ATP synthase complex, coupling factor F(o) ; inferred from electronic annotation	KEGG pathway: Oxidative phosphorylation 00190	4506.4	5299.6	3713.2	1.1496	0.718	NM_007507
1416269_at	Atp5j2	ATP synthase, H+ transporting, mitochondrial F0 complex, subunit f, isoform 2	15078 ; hydrogen ion transporter activity ; inferred from electronic annotation ; 46872 ; metal ion binding ; inferred from electronic annotation ; 46933 ; hydrogen-transporting ATP synthase activity, rotational mechanism ; inferred from electronic annotation ; 46961 ; hydrogen-transporting ATPase activity, rotational mechanism ; inferred from electronic annotation	6754 ; ATP biosynthesis ; inferred from electronic annotation ; 6810 ; transport ; inferred from electronic annotation ; 6811 ; ion transport ; inferred from electronic annotation ; 15992 ; proton transport ; inferred from electronic annotation ; 15992 ; proton transport ; inferred from sequence or structural similarity	5739 ; mitochondrion ; inferred from direct assay ; 5743 ; mitochondrial inner membrane ; inferred from direct assay ; 16021 ; integral to membrane ; Unknown ; 45263 ; proton-transporting ATP synthase complex, coupling factor F(o) ; inferred from electronic annotation ; 5753 ; proton-transporting ATP synthase complex (sensu Eukaryota) ; inferred from sequence or structural similarity ; 5739 ; mit…	KEGG pathway: Oxidative phosphorylation 00190	7690.4	7793.6	7587.2	1.0466	0.9128	NM_020582
1435395_s_at	Atp5j2	ATP synthase, H+ transporting, mitochondrial F0 complex, subunit f, isoform 2	15078 ; hydrogen ion transporter activity ; inferred from electronic annotation ; 46872 ; metal ion binding ; inferred from electronic annotation ; 46933 ; hydrogen-transporting ATP synthase activity, rotational mechanism ; inferred from electronic annotation ; 46961 ; hydrogen-transporting ATPase activity, rotational mechanism ; inferred from electronic annotation	6754 ; ATP biosynthesis ; inferred from electronic annotation ; 6810 ; transport ; inferred from electronic annotation ; 6811 ; ion transport ; inferred from electronic annotation ; 15992 ; proton transport ; inferred from electronic annotation ; 15992 ; proton transport ; inferred from sequence or structural similarity	5739 ; mitochondrion ; inferred from direct assay ; 5743 ; mitochondrial inner membrane ; inferred from direct assay ; 16021 ; integral to membrane ; Unknown ; 45263 ; proton-transporting ATP synthase complex, coupling factor F(o) ; inferred from electronic annotation ; 5753 ; proton-transporting ATP synthase complex (sensu Eukaryota) ; inferred from sequence or structural similarity ; 5739 ; mit…	KEGG pathway: Oxidative phosphorylation 00190	6942.5	6991	6894	1.0246	0.9024	NM_020582
1416143_at	Atp5j	ATP synthase, H+ transporting, mitochondrial F0 complex, subunit F	15078 ; hydrogen ion transporter activity ; inferred from electronic annotation ; 46933 ; hydrogen-transporting ATP synthase activity, rotational mechanism ; inferred from electronic annotation ; 46961 ; hydrogen-transporting ATPase activity, rotational mechanism ; inferred from electronic annotation	6810 ; transport ; inferred from electronic annotation ; 6811 ; ion transport ; inferred from electronic annotation ; 15986 ; ATP synthesis coupled proton transport ; inferred from electronic annotation ; 15992 ; proton transport ; inferred from electronic annotation	5739 ; mitochondrion ; inferred from direct assay ; 5743 ; mitochondrial inner membrane ; inferred from direct assay ; 16469 ; proton-transporting two-sector ATPase complex ; inferred from electronic annotation ; 45263 ; proton-transporting ATP synthase complex, coupling factor F(o) ; inferred from electronic annotation ; 5739 ; mitochondrion ; inferred from electronic annotation	KEGG pathway: Oxidative phosphorylation 00190	4029.7	4878.2	3181.2	1.2386	0.6998	NM_016755
1423676_at	Atp5h	ATP synthase, H+ transporting, mitochondrial F0 complex, subunit d	15078 ; hydrogen ion transporter activity ; inferred from electronic annotation ; 46933 ; hydrogen-transporting ATP synthase activity, rotational mechanism ; inferred from electronic annotation ; 46961 ; hydrogen-transporting ATPase activity, rotational mechanism ; inferred from electronic annotation	6810 ; transport ; inferred from electronic annotation ; 6811 ; ion transport ; inferred from electronic annotation ; 15986 ; ATP synthesis coupled proton transport ; inferred from electronic annotation ; 15992 ; proton transport ; inferred from electronic annotation	5739 ; mitochondrion ; inferred from electronic annotation ; 16469 ; proton-transporting two-sector ATPase complex ; inferred from electronic annotation ; 45263 ; proton-transporting ATP synthase complex, coupling factor F(o) ; inferred from electronic annotation ; 5739 ; mitochondrion ; inferred from direct assay ; 5743 ; mitochondrial inner membrane ; inferred from direct assay	KEGG pathway: Oxidative phosphorylation 00190	6401.9	6494.2	6309.6	1.1044	0.9594	NM_027862
1426742_at	Atp5f1	ATP synthase, H+ transporting, mitochondrial F0 complex, subunit b, isoform 1	15078 ; hydrogen ion transporter activity ; inferred from electronic annotation ; 46933 ; hydrogen-transporting ATP synthase activity, rotational mechanism ; inferred from electronic annotation ; 46961 ; hydrogen-transporting ATPase activity, rotational mechanism ; inferred from electronic annotation	6810 ; transport ; inferred from electronic annotation ; 6811 ; ion transport ; inferred from electronic annotation ; 15986 ; ATP synthesis coupled proton transport ; inferred from electronic annotation ; 15992 ; proton transport ; inferred from electronic annotation	5739 ; mitochondrion ; inferred from direct assay ; 5743 ; mitochondrial inner membrane ; inferred from direct assay ; 16469 ; proton-transporting two-sector ATPase complex ; inferred from electronic annotation ; 45263 ; proton-transporting ATP synthase complex, coupling factor F(o) ; inferred from electronic annotation ; 5739 ; mitochondrion ; inferred from electronic annotation	KEGG pathway: Oxidative phosphorylation 00190	5425.2	5045.6	5804.8	0.9944	0.9794	NM_009725
1433562_s_at	Atp5f1	ATP synthase, H+ transporting, mitochondrial F0 complex, subunit b, isoform 1	15078 ; hydrogen ion transporter activity ; inferred from electronic annotation ; 46933 ; hydrogen-transporting ATP synthase activity, rotational mechanism ; inferred from electronic annotation ; 46961 ; hydrogen-transporting ATPase activity, rotational mechanism ; inferred from electronic annotation	6810 ; transport ; inferred from electronic annotation ; 6811 ; ion transport ; inferred from electronic annotation ; 15986 ; ATP synthesis coupled proton transport ; inferred from electronic annotation ; 15992 ; proton transport ; inferred from electronic annotation	5739 ; mitochondrion ; inferred from direct assay ; 5743 ; mitochondrial inner membrane ; inferred from direct assay ; 16469 ; proton-transporting two-sector ATPase complex ; inferred from electronic annotation ; 45263 ; proton-transporting ATP synthase complex, coupling factor F(o) ; inferred from electronic annotation ; 5739 ; mitochondrion ; inferred from electronic annotation	KEGG pathway: Oxidative phosphorylation 00190	7580.7	6750.6	8410.8	0.9616	1.0338	NM_009725
1435112_a_at	Atp5h	ATP synthase, H+ transporting, mitochondrial F0 complex, subunit d	15078 ; hydrogen ion transporter activity ; inferred from electronic annotation ; 46933 ; hydrogen-transporting ATP synthase activity, rotational mechanism ; inferred from electronic annotation ; 46961 ; hydrogen-transporting ATPase activity, rotational mechanism ; inferred from electronic annotation	6810 ; transport ; inferred from electronic annotation ; 6811 ; ion transport ; inferred from electronic annotation ; 15986 ; ATP synthesis coupled proton transport ; inferred from electronic annotation ; 15992 ; proton transport ; inferred from electronic annotation	5739 ; mitochondrion ; inferred from electronic annotation ; 16469 ; proton-transporting two-sector ATPase complex ; inferred from electronic annotation ; 45263 ; proton-transporting ATP synthase complex, coupling factor F(o) ; inferred from electronic annotation ; 5739 ; mitochondrion ; inferred from direct assay ; 5743 ; mitochondrial inner membrane ; inferred from direct assay	KEGG pathway: Oxidative phosphorylation 00190	7788.3	7883	7693.6	1.0314	0.9012	NM_027862
1423716_s_at	Atp5d	ATP synthase, H+ transporting, mitochondrial F1 complex, delta subunit	15078 ; hydrogen ion transporter activity ; inferred from sequence or structural similarity ; 16787 ; hydrolase activity ; inferred from electronic annotation ; 46872 ; metal ion binding ; inferred from electronic annotation ; 46933 ; hydrogen-transporting ATP synthase activity, rotational mechanism ; inferred from electronic annotation ; 46961 ; hydrogen-transporting ATPase activity, rotational …	6754 ; ATP biosynthesis ; inferred from electronic annotation ; 6810 ; transport ; inferred from electronic annotation ; 6811 ; ion transport ; inferred from electronic annotation ; 15986 ; ATP synthesis coupled proton transport ; inferred from electronic annotation ; 15992 ; proton transport ; inferred from sequence or structural similarity ; 15992 ; proton transport ; inferred from electronic a…	5739 ; mitochondrion ; inferred from electronic annotation ; 5740 ; mitochondrial membrane ; inferred from sequence or structural similarity ; 16469 ; proton-transporting two-sector ATPase complex ; inferred from electronic annotation ; 45259 ; proton-transporting ATP synthase complex ; inferred from sequence or structural similarity ; 45261 ; proton-transporting ATP synthase complex, catalytic c…	KEGG pathway: Oxidative phosphorylation 00190	6238.4	5649.4	6827.4	0.9626	1.0048	NM_025313
1456580_s_at	Atp5d	ATP synthase, H+ transporting, mitochondrial F1 complex, delta subunit	15078 ; hydrogen ion transporter activity ; inferred from sequence or structural similarity ; 16787 ; hydrolase activity ; inferred from electronic annotation ; 46872 ; metal ion binding ; inferred from electronic annotation ; 46933 ; hydrogen-transporting ATP synthase activity, rotational mechanism ; inferred from electronic annotation ; 46961 ; hydrogen-transporting ATPase activity, rotational …	6754 ; ATP biosynthesis ; inferred from electronic annotation ; 6810 ; transport ; inferred from electronic annotation ; 6811 ; ion transport ; inferred from electronic annotation ; 15986 ; ATP synthesis coupled proton transport ; inferred from electronic annotation ; 15992 ; proton transport ; inferred from sequence or structural similarity ; 15992 ; proton transport ; inferred from electronic a…	5739 ; mitochondrion ; inferred from electronic annotation ; 5740 ; mitochondrial membrane ; inferred from sequence or structural similarity ; 16469 ; proton-transporting two-sector ATPase complex ; inferred from electronic annotation ; 45259 ; proton-transporting ATP synthase complex ; inferred from sequence or structural similarity ; 45261 ; proton-transporting ATP synthase complex, catalytic c…	KEGG pathway: Oxidative phosphorylation 00190	7887.6	7633	8142.2	0.9762	0.896	NM_025313
1423993_at	Atp6v1f	ATPase, H+ transporting, lysosomal V1 subunit F	15078 ; hydrogen ion transporter activity ; Unknown ; 16787 ; hydrolase activity ; Unknown ; 46872 ; metal ion binding ; inferred from electronic annotation ; 46933 ; hydrogen-transporting ATP synthase activity, rotational mechanism ; inferred from electronic annotation ; 46961 ; hydrogen-transporting ATPase activity, rotational mechanism ; inferred from electronic annotation ; 15078 ; hydrogen i…	6754 ; ATP biosynthesis ; Unknown ; 6810 ; transport ; inferred from electronic annotation ; 6811 ; ion transport ; inferred from electronic annotation ; 15986 ; ATP synthesis coupled proton transport ; Unknown ; 15992 ; proton transport ; Unknown ; 6754 ; ATP biosynthesis ; inferred from electronic annotation ; 15986 ; ATP synthesis coupled proton transport ; inferred from electronic annotation …	16469 ; proton-transporting two-sector ATPase complex ; inferred from electronic annotation	KEGG pathway: Oxidative phosphorylation 00190	6352.2	5922.8	6781.6	1.0172	1.0032	NM_025381
1435936_at	Slc13a5	solute carrier family 13 (sodium-dependent citrate transporter), member 5	15137 ; citrate transporter activity ; inferred from direct assay ; 15141 ; succinate transporter activity ; inferred from direct assay ; 15142 ; tricarboxylic acid transporter activity ; inferred from direct assay ; 5215 ; transporter activity ; inferred from electronic annotation	6842 ; tricarboxylic acid transport ; inferred from direct assay ; 15744 ; succinate transport ; inferred from direct assay ; 15746 ; citrate transport ; inferred from direct assay ; 6814 ; sodium ion transport ; inferred from electronic annotation	5886 ; plasma membrane ; traceable author statement ; 16020 ; membrane ; inferred from electronic annotation		6307.1	5173.4	7440.8	0.8546	1.0742	NM_001004148
1456003_a_at	Slc1a4	solute carrier family 1 (glutamate/neutral amino acid transporter), member 4	15175 ; neutral amino acid transporter activity ; inferred from direct assay ; 15293 ; symporter activity ; inferred from electronic annotation ; 17153 ; sodium:dicarboxylate symporter activity ; inferred from electronic annotation	6810 ; transport ; inferred from electronic annotation ; 6835 ; dicarboxylic acid transport ; inferred from electronic annotation	16020 ; membrane ; inferred from electronic annotation ; 16021 ; integral to membrane ; Unknown ; 16021 ; integral to membrane ; inferred from electronic annotation		7040.2	7579.6	6500.8	1.0058	0.8034	NM_018861
1423865_at	Slc44a1	solute carrier family 44, member 1	15220 ; choline transporter activity ; inferred from direct assay	6810 ; transport ; inferred from electronic annotation ; 15871 ; choline transport ; inferred from direct assay	16021 ; integral to membrane ; inferred from direct assay ; 16021 ; integral to membrane ; inferred from electronic annotation		5663.35	3341.11	7985.6	0.7845	1.3036	NM_133891
1423892_at	Apbb1	amyloid beta (A4) precursor protein-binding, family B, member 1	1540 ; beta-amyloid binding ; inferred from direct assay ; 5515 ; protein binding ; inferred from physical interaction ; 1540 ; beta-amyloid binding ; inferred from sequence or structural similarity ; 5515 ; protein binding ; inferred from sequence or structural similarity ; 8134 ; transcription factor binding ; inferred from sequence or structural similarity ; 35035 ; histone acetyltransferase b…	7050 ; cell cycle arrest ; inferred from sequence or structural similarity ; 7165 ; signal transduction ; inferred from sequence or structural similarity ; 7409 ; axonogenesis ; inferred from sequence or structural similarity ; 30048 ; actin filament-based movement ; inferred from sequence or structural similarity ; 30308 ; negative regulation of cell growth ; inferred from sequence or structural…	5634 ; nucleus ; inferred from sequence or structural similarity ; 30027 ; lamellipodium ; inferred from sequence or structural similarity ; 30426 ; growth cone ; inferred from sequence or structural similarity ; 45202 ; synapse ; inferred from sequence or structural similarity ; 5634 ; nucleus ; inferred from direct assay	KEGG pathway: Alzheimer's disease 05010	4891.9	4637.2	5146.6	1.116	1.1456	NM_009685
1423893_x_at	Apbb1	amyloid beta (A4) precursor protein-binding, family B, member 1	1540 ; beta-amyloid binding ; inferred from direct assay ; 5515 ; protein binding ; inferred from physical interaction ; 1540 ; beta-amyloid binding ; inferred from sequence or structural similarity ; 5515 ; protein binding ; inferred from sequence or structural similarity ; 8134 ; transcription factor binding ; inferred from sequence or structural similarity ; 35035 ; histone acetyltransferase b…	7050 ; cell cycle arrest ; inferred from sequence or structural similarity ; 7165 ; signal transduction ; inferred from sequence or structural similarity ; 7409 ; axonogenesis ; inferred from sequence or structural similarity ; 30048 ; actin filament-based movement ; inferred from sequence or structural similarity ; 30308 ; negative regulation of cell growth ; inferred from sequence or structural…	5634 ; nucleus ; inferred from sequence or structural similarity ; 30027 ; lamellipodium ; inferred from sequence or structural similarity ; 30426 ; growth cone ; inferred from sequence or structural similarity ; 45202 ; synapse ; inferred from sequence or structural similarity ; 5634 ; nucleus ; inferred from direct assay	KEGG pathway: Alzheimer's disease 05010	5109.8	4665.2	5554.4	1.0866	1.1938	NM_009685
1423090_x_at	Sec61g	SEC61, gamma subunit	15450 ; protein translocase activity ; inferred from electronic annotation	6605 ; protein targeting ; inferred from electronic annotation ; 6810 ; transport ; inferred from electronic annotation ; 6886 ; intracellular protein transport ; inferred from electronic annotation ; 15031 ; protein transport ; inferred from electronic annotation	5783 ; endoplasmic reticulum ; inferred from electronic annotation ; 16020 ; membrane ; inferred from electronic annotation ; 16021 ; integral to membrane ; inferred from electronic annotation		4823	5273.4	4372.6	1.2086	0.9006	NM_011343
1416189_a_at	Sec61a1	Sec61 alpha 1 subunit (S. cerevisiae)	15450 ; protein translocase activity ; inferred from electronic annotation	6605 ; protein targeting ; inferred from electronic annotation ; 6810 ; transport ; inferred from electronic annotation ; 9306 ; protein secretion ; inferred from electronic annotation ; 15031 ; protein transport ; inferred from electronic annotation	5783 ; endoplasmic reticulum ; inferred from electronic annotation ; 16020 ; membrane ; inferred from electronic annotation ; 16021 ; integral to membrane ; inferred from electronic annotation	KEGG pathway: Protein export 03060	4237.68	5407.4	3067.96	1.272	0.6482	NM_016906
1433539_at	Commd3	COMM domain containing 3	155 ; two-component sensor molecule activity ; inferred from electronic annotation	160 ; two-component signal transduction system (phosphorelay) ; inferred from electronic annotation			5888.4	6292.4	5484.4	1.0354	0.851	NM_147778
1454642_a_at	Commd3	COMM domain containing 3	155 ; two-component sensor molecule activity ; inferred from electronic annotation	160 ; two-component signal transduction system (phosphorelay) ; inferred from electronic annotation			6453.1	6643.2	6263	1.0582	0.927	NM_147778
1427418_a_at	Hif1a	hypoxia inducible factor 1, alpha subunit	155 ; two-component sensor molecule activity ; inferred from electronic annotation ; 3677 ; DNA binding ; inferred from direct assay ; 3700 ; transcription factor activity ; inferred from direct assay ; 3700 ; transcription factor activity ; inferred from sequence or structural similarity ; 4871 ; signal transducer activity ; inferred from electronic annotation ; 5515 ; protein binding ; inferred…	160 ; two-component signal transduction system (phosphorelay) ; inferred from electronic annotation ; 1525 ; angiogenesis ; inferred from mutant phenotype ; 1666 ; response to hypoxia ; inferred from direct assay ; 1666 ; response to hypoxia ; inferred from sequence or structural similarity ; 6350 ; transcription ; inferred from electronic annotation ; 6355 ; regulation of transcription, DNA-depe…	5634 ; nucleus ; inferred from direct assay ; 9434 ; flagellum (sensu Eukaryota) ; inferred from direct assay ; 5634 ; nucleus ; inferred from sequence or structural similarity ; 5634 ; nucleus ; inferred from electronic annotation	KEGG pathway: Renal cell carcinoma 05211; KEGG pathway: mTOR signaling pathway 04150	5405.2	5556.4	5254	1.1152	0.8522	NM_010431
1417367_at	Ppp2ca	protein phosphatase 2 (formerly 2A), catalytic subunit, alpha isoform	158 ; protein phosphatase type 2A activity ; Unknown ; 158 ; protein phosphatase type 2A activity ; traceable author statement ; 163 ; protein phosphatase type 1 activity ; Unknown ; 4721 ; phosphoprotein phosphatase activity ; inferred from electronic annotation ; 4722 ; protein serine/threonine phosphatase activity ; Unknown ; 5506 ; iron ion binding ; inferred from electronic annotation ; 5515…	74 ; regulation of progression through cell cycle ; traceable author statement ; 6470 ; protein amino acid dephosphorylation ; traceable author statement ; 7498 ; mesoderm development ; inferred from mutant phenotype ; 74 ; regulation of progression through cell cycle ; inferred from sequence or structural similarity ; 188 ; inactivation of MAPK activity ; inferred from sequence or structural sim…	5737 ; cytoplasm ; inferred from direct assay ; 5829 ; cytosol ; inferred from direct assay ; 5886 ; plasma membrane ; inferred from direct assay ; 159 ; protein phosphatase type 2A complex ; inferred from sequence or structural similarity ; 5625 ; soluble fraction ; inferred from sequence or structural similarity ; 5634 ; nucleus ; inferred from sequence or structural similarity ; 5739 ; mitocho…	KEGG pathway: Long-term depression 04730; KEGG pathway: TGF-beta signaling pathway 04350; KEGG pathway: Tight junction 04530; KEGG pathway: Wnt signaling pathway 04310	6950.8	5932.4	7969.2	0.8726	1.034	NM_019411
1456390_at	Ppp2ca	protein phosphatase 2 (formerly 2A), catalytic subunit, alpha isoform	158 ; protein phosphatase type 2A activity ; Unknown ; 158 ; protein phosphatase type 2A activity ; traceable author statement ; 163 ; protein phosphatase type 1 activity ; Unknown ; 4721 ; phosphoprotein phosphatase activity ; inferred from electronic annotation ; 4722 ; protein serine/threonine phosphatase activity ; Unknown ; 5506 ; iron ion binding ; inferred from electronic annotation ; 5515…	74 ; regulation of progression through cell cycle ; traceable author statement ; 6470 ; protein amino acid dephosphorylation ; traceable author statement ; 7498 ; mesoderm development ; inferred from mutant phenotype ; 74 ; regulation of progression through cell cycle ; inferred from sequence or structural similarity ; 188 ; inactivation of MAPK activity ; inferred from sequence or structural sim…	5737 ; cytoplasm ; inferred from direct assay ; 5829 ; cytosol ; inferred from direct assay ; 5886 ; plasma membrane ; inferred from direct assay ; 159 ; protein phosphatase type 2A complex ; inferred from sequence or structural similarity ; 5625 ; soluble fraction ; inferred from sequence or structural similarity ; 5634 ; nucleus ; inferred from sequence or structural similarity ; 5739 ; mitocho…	KEGG pathway: Long-term depression 04730; KEGG pathway: TGF-beta signaling pathway 04350; KEGG pathway: Tight junction 04530; KEGG pathway: Wnt signaling pathway 04310	6745.8	5874.8	7616.8	0.9418	1.0708	NM_019411
1437347_at	Ednrb	endothelin receptor type B	1584 ; rhodopsin-like receptor activity ; inferred from electronic annotation ; 1600 ; endothelin-B receptor activity ; inferred from direct assay ; 4871 ; signal transducer activity ; inferred from electronic annotation ; 4872 ; receptor activity ; inferred from electronic annotation ; 4930 ; G-protein coupled receptor activity ; inferred from electronic annotation ; 4962 ; endothelin receptor a…	1755 ; neural crest cell migration ; inferred from mutant phenotype ; 6885 ; regulation of pH ; inferred from mutant phenotype ; 7165 ; signal transduction ; inferred from electronic annotation ; 7186 ; G-protein coupled receptor protein signaling pathway ; inferred from direct assay ; 7186 ; G-protein coupled receptor protein signaling pathway ; inferred from genetic interaction ; 7422 ; periphe…	5615 ; extracellular space ; Unknown ; 16021 ; integral to membrane ; Unknown ; 16021 ; integral to membrane ; inferred from electronic annotation	KEGG pathway: Calcium signaling pathway 04020; KEGG pathway: Melanogenesis 04916; KEGG pathway: Neuroactive ligand-receptor interaction 04080	6235.8	5866.6	6605	0.939	0.98	NM_007904
1424146_at	Gpr37l1	G protein-coupled receptor 37-like 1	1584 ; rhodopsin-like receptor activity ; inferred from electronic annotation ; 4871 ; signal transducer activity ; inferred from electronic annotation ; 4872 ; receptor activity ; inferred from electronic annotation ; 4930 ; G-protein coupled receptor activity ; inferred from electronic annotation ; 16526 ; G-protein coupled receptor activity, unknown ligand ; Unknown ; 16526 ; G-protein coupled…	7165 ; signal transduction ; inferred from electronic annotation ; 7186 ; G-protein coupled receptor protein signaling pathway ; inferred from electronic annotation	16021 ; integral to membrane ; inferred from electronic annotation	GPCRDB_Class_A_Rhodopsin-like ; GenMAPP ; GPCRDB_Other ; GenMAPP	8011.8	6779.6	9244	0.8894	1.0624	NM_134438
1423420_at	Adrb1	adrenergic receptor, beta 1	1584 ; rhodopsin-like receptor activity ; inferred from electronic annotation ; 4871 ; signal transducer activity ; inferred from electronic annotation ; 4872 ; receptor activity ; inferred from electronic annotation ; 4930 ; G-protein coupled receptor activity ; inferred from electronic annotation ; 4935 ; adrenoceptor activity ; Unknown ; 4939 ; beta-adrenergic receptor activity ; inferred from…	7165 ; signal transduction ; inferred from electronic annotation ; 7186 ; G-protein coupled receptor protein signaling pathway ; inferred from electronic annotation	16021 ; integral to membrane ; Unknown ; 16021 ; integral to membrane ; inferred from electronic annotation	KEGG pathway: Calcium signaling pathway 04020; KEGG pathway: Gap junction 04540; KEGG pathway: Neuroactive ligand-receptor interaction 04080	3857.11	2536.22	5178	0.8192	1.5436	NM_007419
1424400_a_at	Aldh1l1	aldehyde dehydrogenase 1 family, member L1	16155 ; formyltetrahydrofolate dehydrogenase activity ; inferred from electronic annotation ; 16491 ; oxidoreductase activity ; inferred from electronic annotation ; 16742 ; hydroxymethyl-, formyl- and related transferase activity ; inferred from electronic annotation ; 48037 ; cofactor binding ; inferred from electronic annotation	6730 ; one-carbon compound metabolism ; inferred from electronic annotation ; 8152 ; metabolism ; inferred from electronic annotation ; 9058 ; biosynthesis ; inferred from electronic annotation ; 9258 ; 10-formyltetrahydrofolate catabolism ; inferred from electronic annotation	5737 ; cytoplasm ; inferred from electronic annotation	KEGG pathway: One carbon pool by folate 00670	8987.8	7982.6	9993	0.937	1.0306	NM_027406
1423680_at	Fads1	fatty acid desaturase 1	16213 ; linoleoyl-CoA desaturase activity ; inferred from sequence or structural similarity ; 16491 ; oxidoreductase activity ; inferred from electronic annotation ; 5506 ; iron ion binding ; inferred from electronic annotation ; 16717 ; oxidoreductase activity, acting on paired donors, with oxidation of a pair of donors resulting in the reduction of molecular oxygen to two molecules of water ; i…	6636 ; fatty acid desaturation ; inferred from sequence or structural similarity ; 42759 ; long-chain fatty acid biosynthesis ; inferred from sequence or structural similarity ; 6633 ; fatty acid biosynthesis ; inferred from electronic annotation ; 6636 ; fatty acid desaturation ; inferred from electronic annotation	16020 ; membrane ; inferred from electronic annotation		4663.3	3935.2	5391.4	0.9368	1.1528	NM_146094
1450149_a_at	Ppp1cc	protein phosphatase 1, catalytic subunit, gamma isoform	163 ; protein phosphatase type 1 activity ; inferred from direct assay ; 163 ; protein phosphatase type 1 activity ; inferred from mutant phenotype ; 4721 ; phosphoprotein phosphatase activity ; inferred from electronic annotation ; 5506 ; iron ion binding ; inferred from electronic annotation ; 5515 ; protein binding ; inferred from physical interaction ; 16787 ; hydrolase activity ; inferred fr…	5975 ; carbohydrate metabolism ; inferred from electronic annotation ; 5977 ; glycogen metabolism ; inferred from electronic annotation ; 6470 ; protein amino acid dephosphorylation ; inferred from direct assay ; 7049 ; cell cycle ; inferred from electronic annotation ; 51301 ; cell division ; inferred from electronic annotation	5739 ; mitochondrion ; inferred from direct assay ; 5741 ; mitochondrial outer membrane ; inferred from direct assay	KEGG pathway: Focal adhesion 04510; KEGG pathway: Insulin signaling pathway 04910; KEGG pathway: Long-term potentiation 04720; KEGG pathway: Regulation of actin cytoskeleton 04810	6288	6250	6326	1.0398	0.949	NM_013636 ; XM_485994
1452046_a_at	Ppp1cc	protein phosphatase 1, catalytic subunit, gamma isoform	163 ; protein phosphatase type 1 activity ; inferred from direct assay ; 163 ; protein phosphatase type 1 activity ; inferred from mutant phenotype ; 4721 ; phosphoprotein phosphatase activity ; inferred from electronic annotation ; 5506 ; iron ion binding ; inferred from electronic annotation ; 5515 ; protein binding ; inferred from physical interaction ; 16787 ; hydrolase activity ; inferred fr…	5975 ; carbohydrate metabolism ; inferred from electronic annotation ; 5977 ; glycogen metabolism ; inferred from electronic annotation ; 6470 ; protein amino acid dephosphorylation ; inferred from direct assay ; 7049 ; cell cycle ; inferred from electronic annotation ; 51301 ; cell division ; inferred from electronic annotation	5739 ; mitochondrion ; inferred from direct assay ; 5741 ; mitochondrial outer membrane ; inferred from direct assay	KEGG pathway: Focal adhesion 04510; KEGG pathway: Insulin signaling pathway 04910; KEGG pathway: Long-term potentiation 04720; KEGG pathway: Regulation of actin cytoskeleton 04810	3220.9	2753.6	3688.2	1.0442	1.2688	NM_013636
1460165_at	Ppp1ca	protein phosphatase 1, catalytic subunit, alpha isoform	163 ; protein phosphatase type 1 activity ; inferred from direct assay ; 163 ; protein phosphatase type 1 activity ; inferred from sequence or structural similarity ; 163 ; protein phosphatase type 1 activity ; traceable author statement ; 4721 ; phosphoprotein phosphatase activity ; inferred from direct assay ; 4722 ; protein serine/threonine phosphatase activity ; inferred from direct assay ; 4…	1763 ; branching morphogenesis ; inferred from mutant phenotype ; 5975 ; carbohydrate metabolism ; inferred from electronic annotation ; 5977 ; glycogen metabolism ; traceable author statement ; 6417 ; regulation of protein biosynthesis ; traceable author statement ; 6470 ; protein amino acid dephosphorylation ; inferred from direct assay ; 6470 ; protein amino acid dephosphorylation ; Unknown ; …	5654 ; nucleoplasm ; inferred from direct assay ; 5737 ; cytoplasm ; inferred from direct assay	KEGG pathway: Focal adhesion 04510; KEGG pathway: Insulin signaling pathway 04910; KEGG pathway: Long-term potentiation 04720; KEGG pathway: Regulation of actin cytoskeleton 04810	6689.9	6661.6	6718.2	1.1162	0.9952	NM_031868
1433540_x_at	Ppp1cb	protein phosphatase 1, catalytic subunit, beta isoform	163 ; protein phosphatase type 1 activity ; inferred from direct assay ; 4721 ; phosphoprotein phosphatase activity ; inferred from electronic annotation ; 5506 ; iron ion binding ; inferred from electronic annotation ; 5515 ; protein binding ; inferred from physical interaction ; 16787 ; hydrolase activity ; Unknown ; 30145 ; manganese ion binding ; inferred from electronic annotation ; 46872 ; …	910 ; cytokinesis ; Unknown ; 5975 ; carbohydrate metabolism ; inferred from electronic annotation ; 5977 ; glycogen metabolism ; Unknown ; 6470 ; protein amino acid dephosphorylation ; inferred from direct assay ; 7049 ; cell cycle ; inferred from electronic annotation ; 51301 ; cell division ; inferred from electronic annotation ; 5977 ; glycogen metabolism ; inferred from electronic annotation		KEGG pathway: Focal adhesion 04510; KEGG pathway: Insulin signaling pathway 04910; KEGG pathway: Long-term potentiation 04720; KEGG pathway: Regulation of actin cytoskeleton 04810	5782.3	6444.2	5120.4	1.0738	0.749	NM_172707
1456462_x_at	Ppp1cb	protein phosphatase 1, catalytic subunit, beta isoform	163 ; protein phosphatase type 1 activity ; inferred from direct assay ; 4721 ; phosphoprotein phosphatase activity ; inferred from electronic annotation ; 5506 ; iron ion binding ; inferred from electronic annotation ; 5515 ; protein binding ; inferred from physical interaction ; 16787 ; hydrolase activity ; Unknown ; 30145 ; manganese ion binding ; inferred from electronic annotation ; 46872 ; …	910 ; cytokinesis ; Unknown ; 5975 ; carbohydrate metabolism ; inferred from electronic annotation ; 5977 ; glycogen metabolism ; Unknown ; 6470 ; protein amino acid dephosphorylation ; inferred from direct assay ; 7049 ; cell cycle ; inferred from electronic annotation ; 51301 ; cell division ; inferred from electronic annotation ; 5977 ; glycogen metabolism ; inferred from electronic annotation		KEGG pathway: Focal adhesion 04510; KEGG pathway: Insulin signaling pathway 04910; KEGG pathway: Long-term potentiation 04720; KEGG pathway: Regulation of actin cytoskeleton 04810	4841.4	5313	4369.8	1.0812	0.7836	NM_172707
1424311_at	0710008K08Rik	RIKEN cDNA 0710008K08 gene	16301 ; kinase activity ; inferred from electronic annotation				4952.7	5117	4788.4	1.1404	0.863	NM_026995
1433519_at	Nucks1	nuclear casein kinase and cyclin-dependent kinase substrate 1	16301 ; kinase activity ; inferred from electronic annotation		5634 ; nucleus ; inferred from direct assay ; 5634 ; nucleus ; Unknown ; 5634 ; nucleus ; inferred from electronic annotation		6947.7	5975	7920.4	0.8996	1.0844	NM_175294
1415677_at	Dhrs1	dehydrogenase/reductase (SDR family) member 1	16491 ; oxidoreductase activity ; inferred from electronic annotation	8152 ; metabolism ; Unknown ; 8152 ; metabolism ; inferred from electronic annotation	5743 ; mitochondrial inner membrane ; inferred from direct assay	KEGG pathway: 1- and 2-Methylnaphthalene degradation 00624; KEGG pathway: Benzoate degradation via CoA ligation 00632; KEGG pathway: Bisphenol A degradation 00363; KEGG pathway: Ethylbenzene degradation 00642; KEGG pathway: Limonene and pinene degradation 00903; KEGG pathway: gamma-Hexachlorocyclohexane degradation 00361	5854.1	4940.4	6767.8	0.975	1.143	NM_026819
1417438_at	Rdh14	retinol dehydrogenase 14 (all-trans and 9-cis)	16491 ; oxidoreductase activity ; inferred from electronic annotation	8152 ; metabolism ; Unknown ; 8152 ; metabolism ; inferred from electronic annotation		KEGG pathway: Ascorbate and aldarate metabolism 00053; KEGG pathway: Bile acid biosynthesis 00120; KEGG pathway: Bisphenol A degradation 00363; KEGG pathway: Butanoate metabolism 00650; KEGG pathway: Fructose and mannose metabolism 00051; KEGG pathway: Galactose metabolism 00052; KEGG pathway: Glycerophospholipid metabolism 00564; KEGG pathway: Glycine, serine and threonine metabolism 00260; KEGG…	5813.1	3794.2	7832	0.8774	1.6708	NM_023697
1417772_at	Grhpr	glyoxylate reductase/hydroxypyruvate reductase	16491 ; oxidoreductase activity ; inferred from electronic annotation ; 16616 ; oxidoreductase activity, acting on the CH-OH group of donors, NAD or NADP as acceptor ; inferred from electronic annotation ; 30267 ; glyoxylate reductase (NADP) activity ; inferred from electronic annotation ; 51287 ; NAD binding ; inferred from electronic annotation	6564 ; L-serine biosynthesis ; inferred from electronic annotation ; 8152 ; metabolism ; inferred from electronic annotation		KEGG pathway: Glyoxylate and dicarboxylate metabolism 00630; KEGG pathway: Pyruvate metabolism 00620	3486.94	2330.88	4643	0.71262	1.244	NM_080289
1418625_s_at	Gapdh; EG432919; EG433184; EG545984	glyceraldehyde-3-phosphate dehydrogenase; synonyms: Gapd, MGC102544, MGC102546, MGC103190, MGC103191; Mus musculus glyceraldehyde-3-phosphate dehydrogenase (Gapdh), mRNA.; predicted gene, EG432919; predicted gene, EG433184; predicted gene, EG545984	16491 ; oxidoreductase activity ; inferred from electronic annotation ; 4365 ; glyceraldehyde-3-phosphate dehydrogenase (phosphorylating) activity ; inferred from electronic annotation ; 8943 ; glyceraldehyde-3-phosphate dehydrogenase activity ; inferred from electronic annotation ; 51287 ; NAD binding ; inferred from electronic annotation	6096 ; glycolysis ; inferred from electronic annotation ; 6006 ; glucose metabolism ; inferred from electronic annotation	5737 ; cytoplasm ; inferred from direct assay ; 5739 ; mitochondrion ; inferred from direct assay	KEGG pathway: Alzheimer's disease 05010; KEGG pathway: Dentatorubropallidoluysian atrophy (DRPLA) 05050; KEGG pathway: Glycolysis / Gluconeogenesis 00010; KEGG pathway: Huntington's disease 05040; KEGG pathway: Neurodegenerative Disorders 01510	9266.7	8239.4	10294	0.9308	1.0108	NM_001001303 ; NM_001001978 ; NM_001029931 ; NM_008084 ; XM_356116 ; XM_484307 ; XM_484436 ; XM_484732 ; XM_485318 ; XM_485562 ; XM_485937 ; XM_486133 ; XM_486264 ; XM_486720 ; XM_487067 ; XM_618821 ; XM_619136 ; XM_619236 ; XM_619350 ; XM_619956 ; XM_619966 ; XM_620176 ; XM_620348 ; XM_620482 ; XM_620523 ; XM_620532 ; XM_621075 ; XM_621114 ; XR_000341
AFFX-GapdhMur/M32599_3_at	Gapdh; EG432919; EG433184; EG545984	glyceraldehyde-3-phosphate dehydrogenase; synonyms: Gapd, MGC102544, MGC102546, MGC103190, MGC103191; Mus musculus glyceraldehyde-3-phosphate dehydrogenase (Gapdh), mRNA.; predicted gene, EG432919; predicted gene, EG433184; predicted gene, EG545984	16491 ; oxidoreductase activity ; inferred from electronic annotation ; 4365 ; glyceraldehyde-3-phosphate dehydrogenase (phosphorylating) activity ; inferred from electronic annotation ; 8943 ; glyceraldehyde-3-phosphate dehydrogenase activity ; inferred from electronic annotation ; 51287 ; NAD binding ; inferred from electronic annotation	6096 ; glycolysis ; inferred from electronic annotation ; 6006 ; glucose metabolism ; inferred from electronic annotation	5737 ; cytoplasm ; inferred from direct assay ; 5739 ; mitochondrion ; inferred from direct assay	KEGG pathway: Alzheimer's disease 05010; KEGG pathway: Dentatorubropallidoluysian atrophy (DRPLA) 05050; KEGG pathway: Glycolysis / Gluconeogenesis 00010; KEGG pathway: Huntington's disease 05040; KEGG pathway: Neurodegenerative Disorders 01510	8835.6	7773.2	9898	0.9192	1.0202	NM_001001303 ; NM_001001978 ; NM_001029931 ; NM_008084 ; NM_199472 ; XM_139510 ; XM_354601 ; XM_356092 ; XM_356116 ; XM_483891 ; XM_483995 ; XM_484256 ; XM_484307 ; XM_484345 ; XM_484436 ; XM_484482 ; XM_484654 ; XM_484732 ; XM_484834 ; XM_485043 ; XM_485318 ; XM_485562 ; XM_485937 ; XM_486133 ; XM_486264 ; XM_486386 ; XM_486623 ; XM_486720 ; XM_486749 ; XM_487067 ; XM_489580 ; XM_618821 ; XM_619…
AFFX-GapdhMur/M32599_5_at	Gapdh; EG432919; EG433184; EG545984	glyceraldehyde-3-phosphate dehydrogenase; synonyms: Gapd, MGC102544, MGC102546, MGC103190, MGC103191; Mus musculus glyceraldehyde-3-phosphate dehydrogenase (Gapdh), mRNA.; predicted gene, EG432919; predicted gene, EG433184; predicted gene, EG545984	16491 ; oxidoreductase activity ; inferred from electronic annotation ; 4365 ; glyceraldehyde-3-phosphate dehydrogenase (phosphorylating) activity ; inferred from electronic annotation ; 8943 ; glyceraldehyde-3-phosphate dehydrogenase activity ; inferred from electronic annotation ; 51287 ; NAD binding ; inferred from electronic annotation	6096 ; glycolysis ; inferred from electronic annotation ; 6006 ; glucose metabolism ; inferred from electronic annotation	5737 ; cytoplasm ; inferred from direct assay ; 5739 ; mitochondrion ; inferred from direct assay	KEGG pathway: Alzheimer's disease 05010; KEGG pathway: Dentatorubropallidoluysian atrophy (DRPLA) 05050; KEGG pathway: Glycolysis / Gluconeogenesis 00010; KEGG pathway: Huntington's disease 05040; KEGG pathway: Neurodegenerative Disorders 01510	4975.72	4046.91	5904.54	0.89718	1.05962	NM_001001303 ; NM_001001978 ; NM_001029931 ; NM_008084 ; NM_199472 ; XM_139510 ; XM_204942 ; XM_356116 ; XM_356954 ; XM_483891 ; XM_484256 ; XM_484345 ; XM_484436 ; XM_484732 ; XM_485043 ; XM_485318 ; XM_485562 ; XM_485937 ; XM_486133 ; XM_486623 ; XM_486720 ; XM_487067 ; XM_618821 ; XM_619006 ; XM_619144 ; XM_619236 ; XM_619350 ; XM_619822 ; XM_619825 ; XM_619956 ; XM_619966 ; XM_620482 ; XM_620…
1452770_at	Vkorc1	vitamin K epoxide reductase complex, subunit 1	16491 ; oxidoreductase activity ; inferred from electronic annotation ; 47057 ; vitamin-K-epoxide reductase (warfarin-sensitive) activity ; inferred from sequence or structural similarity ; 47057 ; vitamin-K-epoxide reductase (warfarin-sensitive) activity ; inferred from electronic annotation	42371 ; vitamin K biosynthesis ; inferred from sequence or structural similarity	5783 ; endoplasmic reticulum ; inferred from sequence or structural similarity ; 16021 ; integral to membrane ; inferred from electronic annotation ; 5783 ; endoplasmic reticulum ; inferred from electronic annotation	KEGG pathway: Biosynthesis of steroids 00100	3972.42	3763.24	4181.6	1.1478	1.191	NM_178600
1448619_at	Dhcr7	7-dehydrocholesterol reductase	16491 ; oxidoreductase activity ; inferred from electronic annotation ; 47598 ; 7-dehydrocholesterol reductase activity ; inferred from direct assay ; 47598 ; 7-dehydrocholesterol reductase activity ; inferred from electronic annotation	1568 ; blood vessel development ; inferred from mutant phenotype ; 6694 ; steroid biosynthesis ; inferred from electronic annotation ; 6695 ; cholesterol biosynthesis ; inferred from electronic annotation ; 8610 ; lipid biosynthesis ; inferred from electronic annotation ; 16126 ; sterol biosynthesis ; inferred from mutant phenotype ; 30154 ; cell differentiation ; inferred from mutant phenotype ;…	5783 ; endoplasmic reticulum ; inferred from electronic annotation ; 16020 ; membrane ; inferred from electronic annotation ; 16021 ; integral to membrane ; Unknown ; 16021 ; integral to membrane ; inferred from electronic annotation	KEGG pathway: Biosynthesis of steroids 00100	3198.5	3968.4	2428.6	1.4138	0.7346	NM_007856
1420054_s_at	Slc35c2	solute carrier family 35, member C2	16491 ; oxidoreductase activity ; Unknown	6810 ; transport ; inferred from electronic annotation ; 8152 ; metabolism ; Unknown	16021 ; integral to membrane ; inferred from electronic annotation		4226.2	3117.2	5335.2	0.8102	1.217	NM_144893
1417655_a_at	MGI:1933527	arsenate resistance protein 2	166 ; nucleotide binding ; inferred from electronic annotation	46685 ; response to arsenic ; traceable author statement			4005.77	5305.4	2706.14	1.115	0.5209	NM_031405
1426585_s_at	Mapk1	mitogen activated protein kinase 1	166 ; nucleotide binding ; inferred from electronic annotation ; 1784 ; phosphotyrosine binding ; inferred from mutant phenotype ; 4672 ; protein kinase activity ; inferred from direct assay ; 4674 ; protein serine/threonine kinase activity ; inferred from sequence or structural similarity ; 4707 ; MAP kinase activity ; inferred from direct assay ; 4707 ; MAP kinase activity ; inferred from mutan…	165 ; MAPKKK cascade ; inferred from direct assay ; 6468 ; protein amino acid phosphorylation ; inferred from direct assay ; 6974 ; response to DNA damage stimulus ; inferred from direct assay ; 7049 ; cell cycle ; inferred from electronic annotation ; 7165 ; signal transduction ; traceable author statement ; 9887 ; organ morphogenesis ; inferred from direct assay ; 16310 ; phosphorylation ; trac…	5634 ; nucleus ; inferred from direct assay ; 5737 ; cytoplasm ; inferred from direct assay	KEGG pathway: Adherens junction 04520; KEGG pathway: Axon guidance 04360; KEGG pathway: Chronic myeloid leukemia 05220; KEGG pathway: Colorectal cancer 05210; KEGG pathway: Dorso-ventral axis formation 04320; KEGG pathway: Endometrial cancer 05213; KEGG pathway: ErbB signaling pathway 04012; KEGG pathway: Fc epsilon RI signaling pathway 04664; KEGG pathway: Focal adhesion 04510; KEGG pathway: Gap…	3108.07	2616.94	3599.2	0.8163	1.0378	NM_011949
1416780_at	Pfkm	phosphofructokinase, muscle	166 ; nucleotide binding ; inferred from electronic annotation ; 287 ; magnesium ion binding ; inferred from electronic annotation ; 3824 ; catalytic activity ; inferred from electronic annotation ; 3872 ; 6-phosphofructokinase activity ; inferred from electronic annotation ; 5524 ; ATP binding ; inferred from electronic annotation ; 8443 ; phosphofructokinase activity ; inferred from direct assa…	6096 ; glycolysis ; inferred from electronic annotation	5737 ; cytoplasm ; inferred from electronic annotation ; 5945 ; 6-phosphofructokinase complex ; inferred from electronic annotation	KEGG pathway: Fructose and mannose metabolism 00051; KEGG pathway: Galactose metabolism 00052; KEGG pathway: Glycolysis / Gluconeogenesis 00010; KEGG pathway: Insulin signaling pathway 04910; KEGG pathway: Pentose phosphate pathway 00030	7667.9	5864	9471.8	0.7854	1.1076	NM_021514
1456388_at	Atp11a	ATPase, class VI, type 11A	166 ; nucleotide binding ; inferred from electronic annotation ; 287 ; magnesium ion binding ; inferred from electronic annotation ; 3824 ; catalytic activity ; inferred from electronic annotation ; 4012 ; phospholipid-translocating ATPase activity ; inferred from electronic annotation ; 5524 ; ATP binding ; inferred from electronic annotation ; 15662 ; ATPase activity, coupled to transmembrane m…	6812 ; cation transport ; inferred from electronic annotation ; 8152 ; metabolism ; inferred from electronic annotation	16020 ; membrane ; inferred from electronic annotation ; 16021 ; integral to membrane ; Unknown ; 16021 ; integral to membrane ; inferred from electronic annotation		5458.7	3887	7030.4	0.8542	1.3696	NM_015804
1416551_at	Atp2a2	ATPase, Ca++ transporting, cardiac muscle, slow twitch 2	166 ; nucleotide binding ; inferred from electronic annotation ; 287 ; magnesium ion binding ; inferred from electronic annotation ; 3824 ; catalytic activity ; inferred from electronic annotation ; 5388 ; calcium-transporting ATPase activity ; inferred from direct assay ; 5509 ; calcium ion binding ; inferred from electronic annotation ; 5524 ; ATP binding ; inferred from electronic annotation ;…	6810 ; transport ; inferred from electronic annotation ; 6811 ; ion transport ; inferred from electronic annotation ; 6812 ; cation transport ; inferred from electronic annotation ; 6816 ; calcium ion transport ; inferred from electronic annotation ; 6874 ; calcium ion homeostasis ; inferred from genetic interaction ; 6874 ; calcium ion homeostasis ; inferred from mutant phenotype ; 6937 ; regula…	5783 ; endoplasmic reticulum ; inferred from electronic annotation ; 5792 ; microsome ; inferred from direct assay ; 16020 ; membrane ; inferred from electronic annotation ; 16021 ; integral to membrane ; inferred from electronic annotation ; 16529 ; sarcoplasmic reticulum ; traceable author statement ; 16529 ; sarcoplasmic reticulum ; inferred from electronic annotation	KEGG pathway: Calcium signaling pathway 04020	5909.3	3448.2	8370.4	0.7602	1.6508	NM_009722
1427465_at	Atp1a2	ATPase, Na+/K+ transporting, alpha 2 polypeptide	166 ; nucleotide binding ; inferred from electronic annotation ; 287 ; magnesium ion binding ; inferred from electronic annotation ; 3824 ; catalytic activity ; inferred from electronic annotation ; 5391 ; sodium:potassium-exchanging ATPase activity ; inferred from electronic annotation ; 5524 ; ATP binding ; inferred from electronic annotation ; 15077 ; monovalent inorganic cation transporter ac…	1504 ; neurotransmitter uptake ; inferred from mutant phenotype ; 6812 ; cation transport ; inferred from electronic annotation ; 6813 ; potassium ion transport ; inferred from electronic annotation ; 6814 ; sodium ion transport ; inferred from electronic annotation ; 6942 ; regulation of striated muscle contraction ; inferred from mutant phenotype ; 8152 ; metabolism ; inferred from electronic a…	16020 ; membrane ; inferred from electronic annotation ; 16021 ; integral to membrane ; Unknown ; 16021 ; integral to membrane ; inferred from electronic annotation ; 5887 ; integral to plasma membrane ; inferred from sequence or structural similarity ; 5890 ; sodium:potassium-exchanging ATPase complex ; inferred from sequence or structural similarity		5428.7	3958	6899.4	0.7712	1.221	NM_178405
1452308_a_at	Atp1a2	ATPase, Na+/K+ transporting, alpha 2 polypeptide	166 ; nucleotide binding ; inferred from electronic annotation ; 287 ; magnesium ion binding ; inferred from electronic annotation ; 3824 ; catalytic activity ; inferred from electronic annotation ; 5391 ; sodium:potassium-exchanging ATPase activity ; inferred from electronic annotation ; 5524 ; ATP binding ; inferred from electronic annotation ; 15077 ; monovalent inorganic cation transporter ac…	1504 ; neurotransmitter uptake ; inferred from mutant phenotype ; 6812 ; cation transport ; inferred from electronic annotation ; 6813 ; potassium ion transport ; inferred from electronic annotation ; 6814 ; sodium ion transport ; inferred from electronic annotation ; 6942 ; regulation of striated muscle contraction ; inferred from mutant phenotype ; 8152 ; metabolism ; inferred from electronic a…	16020 ; membrane ; inferred from electronic annotation ; 16021 ; integral to membrane ; Unknown ; 16021 ; integral to membrane ; inferred from electronic annotation ; 5887 ; integral to plasma membrane ; inferred from sequence or structural similarity ; 5890 ; sodium:potassium-exchanging ATPase complex ; inferred from sequence or structural similarity		7575.33	4308.86	10841.8	0.66438	1.487	NM_178405
1455136_at	Atp1a2	ATPase, Na+/K+ transporting, alpha 2 polypeptide	166 ; nucleotide binding ; inferred from electronic annotation ; 287 ; magnesium ion binding ; inferred from electronic annotation ; 3824 ; catalytic activity ; inferred from electronic annotation ; 5391 ; sodium:potassium-exchanging ATPase activity ; inferred from electronic annotation ; 5524 ; ATP binding ; inferred from electronic annotation ; 15077 ; monovalent inorganic cation transporter ac…	1504 ; neurotransmitter uptake ; inferred from mutant phenotype ; 6812 ; cation transport ; inferred from electronic annotation ; 6813 ; potassium ion transport ; inferred from electronic annotation ; 6814 ; sodium ion transport ; inferred from electronic annotation ; 6942 ; regulation of striated muscle contraction ; inferred from mutant phenotype ; 8152 ; metabolism ; inferred from electronic a…	16020 ; membrane ; inferred from electronic annotation ; 16021 ; integral to membrane ; Unknown ; 16021 ; integral to membrane ; inferred from electronic annotation ; 5887 ; integral to plasma membrane ; inferred from sequence or structural similarity ; 5890 ; sodium:potassium-exchanging ATPase complex ; inferred from sequence or structural similarity		8228.1	6155.4	10300.8	0.827	1.2088	NM_178405
1423653_at	Atp1a1	ATPase, Na+/K+ transporting, alpha 1 polypeptide	166 ; nucleotide binding ; inferred from electronic annotation ; 287 ; magnesium ion binding ; inferred from electronic annotation ; 3824 ; catalytic activity ; inferred from electronic annotation ; 5391 ; sodium:potassium-exchanging ATPase activity ; Unknown ; 5524 ; ATP binding ; Unknown ; 15077 ; monovalent inorganic cation transporter activity ; inferred from electronic annotation ; 15662 ; A…	6812 ; cation transport ; Unknown ; 6813 ; potassium ion transport ; Unknown ; 6814 ; sodium ion transport ; Unknown ; 8152 ; metabolism ; Unknown ; 15672 ; monovalent inorganic cation transport ; inferred from electronic annotation ; 15991 ; ATP hydrolysis coupled proton transport ; Unknown ; 30317 ; sperm motility ; Unknown ; 30641 ; hydrogen ion homeostasis ; Unknown ; 6813 ; potassium ion tra…	5886 ; plasma membrane ; inferred from direct assay ; 5887 ; integral to plasma membrane ; Unknown ; 5890 ; sodium:potassium-exchanging ATPase complex ; Unknown ; 16020 ; membrane ; Unknown ; 16021 ; integral to membrane ; Unknown ; 16323 ; basolateral plasma membrane ; inferred from direct assay ; 5887 ; integral to plasma membrane ; inferred from sequence or structural similarity ; 5890 ; sodiu…		3643.1	2895.4	4390.8	0.838	1.1422	NM_144900
1451071_a_at	Atp1a1	ATPase, Na+/K+ transporting, alpha 1 polypeptide	166 ; nucleotide binding ; inferred from electronic annotation ; 287 ; magnesium ion binding ; inferred from electronic annotation ; 3824 ; catalytic activity ; inferred from electronic annotation ; 5391 ; sodium:potassium-exchanging ATPase activity ; Unknown ; 5524 ; ATP binding ; Unknown ; 15077 ; monovalent inorganic cation transporter activity ; inferred from electronic annotation ; 15662 ; A…	6812 ; cation transport ; Unknown ; 6813 ; potassium ion transport ; Unknown ; 6814 ; sodium ion transport ; Unknown ; 8152 ; metabolism ; Unknown ; 15672 ; monovalent inorganic cation transport ; inferred from electronic annotation ; 15991 ; ATP hydrolysis coupled proton transport ; Unknown ; 30317 ; sperm motility ; Unknown ; 30641 ; hydrogen ion homeostasis ; Unknown ; 6813 ; potassium ion tra…	5886 ; plasma membrane ; inferred from direct assay ; 5887 ; integral to plasma membrane ; Unknown ; 5890 ; sodium:potassium-exchanging ATPase complex ; Unknown ; 16020 ; membrane ; Unknown ; 16021 ; integral to membrane ; Unknown ; 16323 ; basolateral plasma membrane ; inferred from direct assay ; 5887 ; integral to plasma membrane ; inferred from sequence or structural similarity ; 5890 ; sodiu…		3598.1	3265.6	3930.6	0.9008	0.9578	NM_144900
1428340_s_at	Atp13a2	ATPase type 13A2	166 ; nucleotide binding ; inferred from electronic annotation ; 287 ; magnesium ion binding ; inferred from electronic annotation ; 3824 ; catalytic activity ; Unknown ; 5524 ; ATP binding ; inferred from electronic annotation ; 16787 ; hydrolase activity ; inferred from electronic annotation ; 16820 ; hydrolase activity, acting on acid anhydrides, catalyzing transmembrane movement of substances…	8152 ; metabolism ; Unknown ; 15992 ; proton transport ; Unknown ; 6812 ; cation transport ; inferred from electronic annotation ; 8152 ; metabolism ; inferred from electronic annotation ; 15992 ; proton transport ; inferred from electronic annotation	16021 ; integral to membrane ; Unknown ; 16020 ; membrane ; inferred from electronic annotation ; 16021 ; integral to membrane ; inferred from electronic annotation		2759.74	2833.36	2686.12	1.0046	0.8558	NM_029097
1415932_x_at	Atp9a	ATPase, class II, type 9A	166 ; nucleotide binding ; inferred from electronic annotation ; 287 ; magnesium ion binding ; inferred from electronic annotation ; 4012 ; phospholipid-translocating ATPase activity ; inferred from electronic annotation ; 5524 ; ATP binding ; inferred from electronic annotation ; 15662 ; ATPase activity, coupled to transmembrane movement of ions, phosphorylative mechanism ; inferred from electro…	6812 ; cation transport ; inferred from electronic annotation ; 8152 ; metabolism ; inferred from electronic annotation	16020 ; membrane ; inferred from electronic annotation ; 16021 ; integral to membrane ; Unknown ; 16021 ; integral to membrane ; inferred from electronic annotation		4060.7	4403	3718.4	1.2672	0.9438	NM_015731
AFFX-BioDn-3_at	bioD	dethiobiotin synthetase	166 ; nucleotide binding ; inferred from electronic annotation ; 287 ; magnesium ion binding ; inferred from electronic annotation ; 4141 ; dethiobiotin synthase activity ; inferred from electronic annotation ; 5524 ; ATP binding ; inferred from electronic annotation ; 16874 ; ligase activity ; inferred from electronic annotation ; 42242 ; cobyrinic acid a,c-diamide synthase activity ; inferred f…	9102 ; biotin biosynthesis ; inferred from electronic annotation ; 9236 ; cobalamin biosynthesis ; inferred from electronic annotation			6932.4	5782.2	8082.6	0.8726	1.0646
AFFX-BioDn-5_at	bioD	dethiobiotin synthetase	166 ; nucleotide binding ; inferred from electronic annotation ; 287 ; magnesium ion binding ; inferred from electronic annotation ; 4141 ; dethiobiotin synthase activity ; inferred from electronic annotation ; 5524 ; ATP binding ; inferred from electronic annotation ; 16874 ; ligase activity ; inferred from electronic annotation ; 42242 ; cobyrinic acid a,c-diamide synthase activity ; inferred f…	9102 ; biotin biosynthesis ; inferred from electronic annotation ; 9236 ; cobalamin biosynthesis ; inferred from electronic annotation			3914.5	3178.8	4650.2	0.9082	1.1684
AFFX-r2-Ec-bioD-3_at	bioD	dethiobiotin synthetase	166 ; nucleotide binding ; inferred from electronic annotation ; 287 ; magnesium ion binding ; inferred from electronic annotation ; 4141 ; dethiobiotin synthase activity ; inferred from electronic annotation ; 5524 ; ATP binding ; inferred from electronic annotation ; 16874 ; ligase activity ; inferred from electronic annotation ; 42242 ; cobyrinic acid a,c-diamide synthase activity ; inferred f…	9102 ; biotin biosynthesis ; inferred from electronic annotation ; 9236 ; cobalamin biosynthesis ; inferred from electronic annotation			10348	8569.4	12126.6	0.8828	1.0912
AFFX-r2-Ec-bioD-5_at	bioD	dethiobiotin synthetase	166 ; nucleotide binding ; inferred from electronic annotation ; 287 ; magnesium ion binding ; inferred from electronic annotation ; 4141 ; dethiobiotin synthase activity ; inferred from electronic annotation ; 5524 ; ATP binding ; inferred from electronic annotation ; 16874 ; ligase activity ; inferred from electronic annotation ; 42242 ; cobyrinic acid a,c-diamide synthase activity ; inferred f…	9102 ; biotin biosynthesis ; inferred from electronic annotation ; 9236 ; cobalamin biosynthesis ; inferred from electronic annotation			8163	6665.8	9660.2	0.8972	1.1356
1423667_at	Mat2a	methionine adenosyltransferase II, alpha	166 ; nucleotide binding ; inferred from electronic annotation ; 287 ; magnesium ion binding ; inferred from electronic annotation ; 4478 ; methionine adenosyltransferase activity ; inferred from direct assay ; 5524 ; ATP binding ; inferred from electronic annotation ; 16740 ; transferase activity ; Unknown ; 30955 ; potassium ion binding ; inferred from electronic annotation ; 46872 ; metal ion …	6556 ; S-adenosylmethionine biosynthesis ; inferred from direct assay ; 6730 ; one-carbon compound metabolism ; inferred from electronic annotation		KEGG pathway: Methionine metabolism 00271; KEGG pathway: Selenoamino acid metabolism 00450	7511.3	6970.2	8052.4	0.9364	0.9456	NM_145569
1433576_at	Mat2a	methionine adenosyltransferase II, alpha	166 ; nucleotide binding ; inferred from electronic annotation ; 287 ; magnesium ion binding ; inferred from electronic annotation ; 4478 ; methionine adenosyltransferase activity ; inferred from direct assay ; 5524 ; ATP binding ; inferred from electronic annotation ; 16740 ; transferase activity ; Unknown ; 30955 ; potassium ion binding ; inferred from electronic annotation ; 46872 ; metal ion …	6556 ; S-adenosylmethionine biosynthesis ; inferred from direct assay ; 6730 ; one-carbon compound metabolism ; inferred from electronic annotation		KEGG pathway: Methionine metabolism 00271; KEGG pathway: Selenoamino acid metabolism 00450	4573.9	3728.2	5419.6	0.9542	1.2088	NM_145569
1438386_x_at	Mat2a	methionine adenosyltransferase II, alpha	166 ; nucleotide binding ; inferred from electronic annotation ; 287 ; magnesium ion binding ; inferred from electronic annotation ; 4478 ; methionine adenosyltransferase activity ; inferred from direct assay ; 5524 ; ATP binding ; inferred from electronic annotation ; 16740 ; transferase activity ; Unknown ; 30955 ; potassium ion binding ; inferred from electronic annotation ; 46872 ; metal ion …	6556 ; S-adenosylmethionine biosynthesis ; inferred from direct assay ; 6730 ; one-carbon compound metabolism ; inferred from electronic annotation		KEGG pathway: Methionine metabolism 00271; KEGG pathway: Selenoamino acid metabolism 00450	6622.2	5703.4	7541	1.0114	1.1558	NM_145569
1438630_x_at	Mat2a	methionine adenosyltransferase II, alpha	166 ; nucleotide binding ; inferred from electronic annotation ; 287 ; magnesium ion binding ; inferred from electronic annotation ; 4478 ; methionine adenosyltransferase activity ; inferred from direct assay ; 5524 ; ATP binding ; inferred from electronic annotation ; 16740 ; transferase activity ; Unknown ; 30955 ; potassium ion binding ; inferred from electronic annotation ; 46872 ; metal ion …	6556 ; S-adenosylmethionine biosynthesis ; inferred from direct assay ; 6730 ; one-carbon compound metabolism ; inferred from electronic annotation		KEGG pathway: Methionine metabolism 00271; KEGG pathway: Selenoamino acid metabolism 00450	5494.4	4728	6260.8	1.0172	1.1654	NM_145569
1438976_x_at	Mat2a	methionine adenosyltransferase II, alpha	166 ; nucleotide binding ; inferred from electronic annotation ; 287 ; magnesium ion binding ; inferred from electronic annotation ; 4478 ; methionine adenosyltransferase activity ; inferred from direct assay ; 5524 ; ATP binding ; inferred from electronic annotation ; 16740 ; transferase activity ; Unknown ; 30955 ; potassium ion binding ; inferred from electronic annotation ; 46872 ; metal ion …	6556 ; S-adenosylmethionine biosynthesis ; inferred from direct assay ; 6730 ; one-carbon compound metabolism ; inferred from electronic annotation		KEGG pathway: Methionine metabolism 00271; KEGG pathway: Selenoamino acid metabolism 00450	4637.7	3957	5318.4	0.9908	1.1534	NM_145569
1439386_x_at	Mat2a	methionine adenosyltransferase II, alpha	166 ; nucleotide binding ; inferred from electronic annotation ; 287 ; magnesium ion binding ; inferred from electronic annotation ; 4478 ; methionine adenosyltransferase activity ; inferred from direct assay ; 5524 ; ATP binding ; inferred from electronic annotation ; 16740 ; transferase activity ; Unknown ; 30955 ; potassium ion binding ; inferred from electronic annotation ; 46872 ; metal ion …	6556 ; S-adenosylmethionine biosynthesis ; inferred from direct assay ; 6730 ; one-carbon compound metabolism ; inferred from electronic annotation		KEGG pathway: Methionine metabolism 00271; KEGG pathway: Selenoamino acid metabolism 00450	4297.5	3614.4	4980.6	0.9152	1.086	NM_145569
1456702_x_at	Mat2a	methionine adenosyltransferase II, alpha	166 ; nucleotide binding ; inferred from electronic annotation ; 287 ; magnesium ion binding ; inferred from electronic annotation ; 4478 ; methionine adenosyltransferase activity ; inferred from direct assay ; 5524 ; ATP binding ; inferred from electronic annotation ; 16740 ; transferase activity ; Unknown ; 30955 ; potassium ion binding ; inferred from electronic annotation ; 46872 ; metal ion …	6556 ; S-adenosylmethionine biosynthesis ; inferred from direct assay ; 6730 ; one-carbon compound metabolism ; inferred from electronic annotation		KEGG pathway: Methionine metabolism 00271; KEGG pathway: Selenoamino acid metabolism 00450	6454.7	5518.4	7391	0.992	1.1448	NM_145569
1424110_a_at	Nme1	expressed in non-metastatic cells 1, protein	166 ; nucleotide binding ; inferred from electronic annotation ; 287 ; magnesium ion binding ; inferred from electronic annotation ; 4550 ; nucleoside diphosphate kinase activity ; inferred from electronic annotation ; 5524 ; ATP binding ; inferred from electronic annotation ; 16301 ; kinase activity ; inferred from electronic annotation ; 16740 ; transferase activity ; inferred from electronic a…	6183 ; GTP biosynthesis ; inferred from electronic annotation ; 6228 ; UTP biosynthesis ; inferred from electronic annotation ; 6241 ; CTP biosynthesis ; inferred from electronic annotation ; 9117 ; nucleotide metabolism ; inferred from electronic annotation ; 9209 ; pyrimidine ribonucleoside triphosphate biosynthesis ; inferred from electronic annotation	5625 ; soluble fraction ; inferred from direct assay ; 5634 ; nucleus ; inferred from electronic annotation ; 5792 ; microsome ; inferred from direct assay	KEGG pathway: Purine metabolism 00230; KEGG pathway: Pyrimidine metabolism 00240	6000.1	7045.2	4955	1.2338	0.7374	NM_008704
1448808_a_at	Nme2	expressed in non-metastatic cells 2, protein	166 ; nucleotide binding ; inferred from electronic annotation ; 287 ; magnesium ion binding ; inferred from electronic annotation ; 4550 ; nucleoside diphosphate kinase activity ; inferred from electronic annotation ; 5524 ; ATP binding ; inferred from electronic annotation ; 16301 ; kinase activity ; inferred from electronic annotation ; 16740 ; transferase activity ; inferred from electronic a…	6183 ; GTP biosynthesis ; inferred from electronic annotation ; 6228 ; UTP biosynthesis ; inferred from electronic annotation ; 6241 ; CTP biosynthesis ; inferred from electronic annotation ; 9117 ; nucleotide metabolism ; inferred from electronic annotation ; 9209 ; pyrimidine ribonucleoside triphosphate biosynthesis ; inferred from electronic annotation	5739 ; mitochondrion ; inferred from direct assay	KEGG pathway: Purine metabolism 00230; KEGG pathway: Pyrimidine metabolism 00240	5515.6	6817.6	4213.6	1.2184	0.6492	NM_008705
1438908_at	Map3k12	mitogen activated protein kinase kinase kinase 12	166 ; nucleotide binding ; inferred from electronic annotation ; 287 ; magnesium ion binding ; inferred from electronic annotation ; 4672 ; protein kinase activity ; inferred from electronic annotation ; 4674 ; protein serine/threonine kinase activity ; inferred from electronic annotation ; 4713 ; protein-tyrosine kinase activity ; Unknown ; 5524 ; ATP binding ; inferred from electronic annotatio…	6468 ; protein amino acid phosphorylation ; inferred from electronic annotation ; 7254 ; JNK cascade ; inferred from sequence or structural similarity ; 6468 ; protein amino acid phosphorylation ; inferred from direct assay ; 16572 ; histone phosphorylation ; inferred from direct assay ; 18105 ; peptidyl-serine phosphorylation ; inferred from direct assay ; 18107 ; peptidyl-threonine phosphorylat…	16020 ; membrane ; inferred from electronic annotation ; 5829 ; cytosol ; inferred from direct assay ; 5886 ; plasma membrane ; inferred from direct assay ; 5634 ; nucleus ; inferred from electronic annotation ; 30529 ; ribonucleoprotein complex ; inferred from electronic annotation	KEGG pathway: MAPK signaling pathway 04010	2871	2893.2	2848.8	1.1986	1.022	NM_009582
1417324_at	Mast2	microtubule associated serine/threonine kinase 2	166 ; nucleotide binding ; inferred from electronic annotation ; 287 ; magnesium ion binding ; inferred from electronic annotation ; 4672 ; protein kinase activity ; Unknown ; 4674 ; protein serine/threonine kinase activity ; inferred from direct assay ; 4713 ; protein-tyrosine kinase activity ; Unknown ; 5515 ; protein binding ; inferred from electronic annotation ; 5524 ; ATP binding ; inferred…	6468 ; protein amino acid phosphorylation ; Unknown ; 7242 ; intracellular signaling cascade ; Unknown ; 6468 ; protein amino acid phosphorylation ; inferred from direct assay ; 45075 ; regulation of interleukin-12 biosynthesis ; inferred from direct assay ; 48515 ; spermatid differentiation ; inferred from direct assay ; 6468 ; protein amino acid phosphorylation ; inferred from electronic annota…	5856 ; cytoskeleton ; inferred from electronic annotation ; 15630 ; microtubule cytoskeleton ; inferred from direct assay ; 16020 ; membrane ; inferred from electronic annotation ; 15630 ; microtubule cytoskeleton ; inferred from sequence or structural similarity		4942.06	5334.8	4549.32	1.0276	0.81928	NM_008641
1441937_s_at	Pink1	PTEN induced putative kinase 1	166 ; nucleotide binding ; inferred from electronic annotation ; 287 ; magnesium ion binding ; inferred from electronic annotation ; 4672 ; protein kinase activity ; Unknown ; 4674 ; protein serine/threonine kinase activity ; inferred from electronic annotation ; 4713 ; protein-tyrosine kinase activity ; Unknown ; 5524 ; ATP binding ; inferred from electronic annotation ; 16301 ; kinase activity …	6468 ; protein amino acid phosphorylation ; Unknown ; 6950 ; response to stress ; inferred from sequence or structural similarity ; 6468 ; protein amino acid phosphorylation ; inferred from direct assay ; 7243 ; protein kinase cascade ; inferred from direct assay ; 6468 ; protein amino acid phosphorylation ; inferred from electronic annotation	5739 ; mitochondrion ; inferred from sequence or structural similarity ; 5739 ; mitochondrion ; inferred from electronic annotation	KEGG pathway: Neurodegenerative Disorders 01510; KEGG pathway: Parkinson's disease 05020	8539.2	9199.8	7878.6	1.0444	0.77686	NM_026880
1451148_at	Pink1	PTEN induced putative kinase 1	166 ; nucleotide binding ; inferred from electronic annotation ; 287 ; magnesium ion binding ; inferred from electronic annotation ; 4672 ; protein kinase activity ; Unknown ; 4674 ; protein serine/threonine kinase activity ; inferred from electronic annotation ; 4713 ; protein-tyrosine kinase activity ; Unknown ; 5524 ; ATP binding ; inferred from electronic annotation ; 16301 ; kinase activity …	6468 ; protein amino acid phosphorylation ; Unknown ; 6950 ; response to stress ; inferred from sequence or structural similarity ; 6468 ; protein amino acid phosphorylation ; inferred from direct assay ; 7243 ; protein kinase cascade ; inferred from direct assay ; 6468 ; protein amino acid phosphorylation ; inferred from electronic annotation	5739 ; mitochondrion ; inferred from sequence or structural similarity ; 5739 ; mitochondrion ; inferred from electronic annotation	KEGG pathway: Neurodegenerative Disorders 01510; KEGG pathway: Parkinson's disease 05020	5698.15	6010.6	5385.7	1.1316	0.87332	NM_026880
1428163_at	Sar1b	SAR1 gene homolog B (S. cerevisiae)	166 ; nucleotide binding ; inferred from electronic annotation ; 287 ; magnesium ion binding ; inferred from electronic annotation ; 5525 ; GTP binding ; inferred from electronic annotation ; 46872 ; metal ion binding ; inferred from electronic annotation	6810 ; transport ; inferred from electronic annotation ; 6886 ; intracellular protein transport ; inferred from electronic annotation ; 6888 ; ER to Golgi transport ; inferred from electronic annotation ; 7264 ; small GTPase mediated signal transduction ; inferred from electronic annotation ; 15031 ; protein transport ; inferred from electronic annotation	5783 ; endoplasmic reticulum ; inferred from electronic annotation ; 5795 ; Golgi stack ; inferred from electronic annotation ; 16020 ; membrane ; inferred from electronic annotation		6777.7	5448.8	8106.6	0.8398	1.0902	NM_025535
1427987_at	Safb2	scaffold attachment factor B2	166 ; nucleotide binding ; inferred from electronic annotation ; 3676 ; nucleic acid binding ; inferred from electronic annotation ; 3677 ; DNA binding ; inferred from electronic annotation ; 3723 ; RNA binding ; inferred from electronic annotation	6350 ; transcription ; inferred from electronic annotation ; 6355 ; regulation of transcription, DNA-dependent ; inferred from electronic annotation	5634 ; nucleus ; inferred from electronic annotation	mRNA_processing_binding_Reactome ; GenMAPP	3584.7	2925.8	4243.59	1.073	1.20174	NM_001029979
1427988_s_at	Safb2	scaffold attachment factor B2	166 ; nucleotide binding ; inferred from electronic annotation ; 3676 ; nucleic acid binding ; inferred from electronic annotation ; 3677 ; DNA binding ; inferred from electronic annotation ; 3723 ; RNA binding ; inferred from electronic annotation	6350 ; transcription ; inferred from electronic annotation ; 6355 ; regulation of transcription, DNA-dependent ; inferred from electronic annotation	5634 ; nucleus ; inferred from electronic annotation	mRNA_processing_binding_Reactome ; GenMAPP	2983.69	2726.42	3240.97	0.92886	1.0682	NM_001029979
1423042_at	Ddx3x	DEAD/H (Asp-Glu-Ala-Asp/His) box polypeptide 3, X-linked	166 ; nucleotide binding ; inferred from electronic annotation ; 3676 ; nucleic acid binding ; inferred from electronic annotation ; 3677 ; DNA binding ; inferred from electronic annotation ; 3723 ; RNA binding ; inferred from electronic annotation ; 3724 ; RNA helicase activity ; inferred from electronic annotation ; 4386 ; helicase activity ; inferred from electronic annotation ; 5524 ; ATP bin…		5622 ; intracellular ; inferred from electronic annotation ; 5634 ; nucleus ; inferred from electronic annotation ; 5634 ; nucleus ; inferred from sequence or structural similarity ; 5737 ; cytoplasm ; inferred from sequence or structural similarity	mRNA_processing_binding_Reactome ; GenMAPP	4197.5	3762.4	4632.6	1.0494	1.1664	NM_010028
1423043_s_at	Ddx3x	DEAD/H (Asp-Glu-Ala-Asp/His) box polypeptide 3, X-linked	166 ; nucleotide binding ; inferred from electronic annotation ; 3676 ; nucleic acid binding ; inferred from electronic annotation ; 3677 ; DNA binding ; inferred from electronic annotation ; 3723 ; RNA binding ; inferred from electronic annotation ; 3724 ; RNA helicase activity ; inferred from electronic annotation ; 4386 ; helicase activity ; inferred from electronic annotation ; 5524 ; ATP bin…		5622 ; intracellular ; inferred from electronic annotation ; 5634 ; nucleus ; inferred from electronic annotation ; 5634 ; nucleus ; inferred from sequence or structural similarity ; 5737 ; cytoplasm ; inferred from sequence or structural similarity	mRNA_processing_binding_Reactome ; GenMAPP	5461.14	3698.48	7223.8	1.00375	1.4002	NM_010028
1434985_a_at	Eif4a1	eukaryotic translation initiation factor 4A1	166 ; nucleotide binding ; inferred from electronic annotation ; 3676 ; nucleic acid binding ; inferred from electronic annotation ; 3677 ; DNA binding ; inferred from electronic annotation ; 3723 ; RNA binding ; inferred from electronic annotation ; 3743 ; translation initiation factor activity ; inferred from electronic annotation ; 4386 ; helicase activity ; inferred from electronic annotation…	6412 ; protein biosynthesis ; inferred from electronic annotation		Translation_Factors ; GenMAPP	4268.69	5486.4	3050.98	1.1994	0.64568	NM_144958
1427504_s_at	Sfrs2	splicing factor, arginine/serine-rich 2 (SC-35)	166 ; nucleotide binding ; inferred from electronic annotation ; 3676 ; nucleic acid binding ; inferred from electronic annotation ; 3677 ; DNA binding ; inferred from electronic annotation ; 3723 ; RNA binding ; inferred from electronic annotation ; 5515 ; protein binding ; inferred from physical interaction	398 ; nuclear mRNA splicing, via spliceosome ; inferred from electronic annotation ; 6376 ; mRNA splice site selection ; inferred from electronic annotation ; 6397 ; mRNA processing ; inferred from electronic annotation	5634 ; nucleus ; inferred from direct assay ; 5681 ; spliceosome complex ; inferred from direct assay ; 5681 ; spliceosome complex ; inferred from electronic annotation ; 5634 ; nucleus ; inferred from electronic annotation		4252.7	3985.6	4519.8	1.1068	1.1318	NM_011358
1419653_a_at	Ddx5	DEAD (Asp-Glu-Ala-Asp) box polypeptide 5	166 ; nucleotide binding ; inferred from electronic annotation ; 3676 ; nucleic acid binding ; inferred from electronic annotation ; 3712 ; transcription cofactor activity ; inferred from direct assay ; 3723 ; RNA binding ; inferred from electronic annotation ; 3724 ; RNA helicase activity ; inferred from electronic annotation ; 4386 ; helicase activity ; inferred from electronic annotation ; 551…	45941 ; positive regulation of transcription ; inferred from direct assay	5634 ; nucleus ; Unknown ; 5634 ; nucleus ; inferred from electronic annotation	mRNA_processing_binding_Reactome ; GenMAPP	5390.1	5107.6	5672.6	1.0022	0.9848	NM_007840
1423645_a_at	Ddx5	DEAD (Asp-Glu-Ala-Asp) box polypeptide 5	166 ; nucleotide binding ; inferred from electronic annotation ; 3676 ; nucleic acid binding ; inferred from electronic annotation ; 3712 ; transcription cofactor activity ; inferred from direct assay ; 3723 ; RNA binding ; inferred from electronic annotation ; 3724 ; RNA helicase activity ; inferred from electronic annotation ; 4386 ; helicase activity ; inferred from electronic annotation ; 551…	45941 ; positive regulation of transcription ; inferred from direct assay	5634 ; nucleus ; Unknown ; 5634 ; nucleus ; inferred from electronic annotation	mRNA_processing_binding_Reactome ; GenMAPP	5628	5172.8	6083.2	1.0398	1.0138	NM_007840
1438371_x_at	Ddx5	DEAD (Asp-Glu-Ala-Asp) box polypeptide 5	166 ; nucleotide binding ; inferred from electronic annotation ; 3676 ; nucleic acid binding ; inferred from electronic annotation ; 3712 ; transcription cofactor activity ; inferred from direct assay ; 3723 ; RNA binding ; inferred from electronic annotation ; 3724 ; RNA helicase activity ; inferred from electronic annotation ; 4386 ; helicase activity ; inferred from electronic annotation ; 551…	45941 ; positive regulation of transcription ; inferred from direct assay	5634 ; nucleus ; Unknown ; 5634 ; nucleus ; inferred from electronic annotation	mRNA_processing_binding_Reactome ; GenMAPP	5930.9	5619.6	6242.2	1.0126	0.9912	NM_007840
1454793_x_at	Ddx5	DEAD (Asp-Glu-Ala-Asp) box polypeptide 5	166 ; nucleotide binding ; inferred from electronic annotation ; 3676 ; nucleic acid binding ; inferred from electronic annotation ; 3712 ; transcription cofactor activity ; inferred from direct assay ; 3723 ; RNA binding ; inferred from electronic annotation ; 3724 ; RNA helicase activity ; inferred from electronic annotation ; 4386 ; helicase activity ; inferred from electronic annotation ; 551…	45941 ; positive regulation of transcription ; inferred from direct assay	5634 ; nucleus ; Unknown ; 5634 ; nucleus ; inferred from electronic annotation	mRNA_processing_binding_Reactome ; GenMAPP	6215.9	6125.8	6306	1.0876	0.9896	NM_007840
1420982_at	Rbm39	RNA binding motif protein 39	166 ; nucleotide binding ; inferred from electronic annotation ; 3676 ; nucleic acid binding ; inferred from electronic annotation ; 3713 ; transcription coactivator activity ; traceable author statement ; 3723 ; RNA binding ; inferred from electronic annotation ; 5515 ; protein binding ; inferred from physical interaction	398 ; nuclear mRNA splicing, via spliceosome ; inferred from electronic annotation ; 6350 ; transcription ; traceable author statement ; 6355 ; regulation of transcription, DNA-dependent ; inferred from electronic annotation ; 6397 ; mRNA processing ; inferred from electronic annotation ; 6350 ; transcription ; inferred from electronic annotation	5634 ; nucleus ; traceable author statement ; 5634 ; nucleus ; inferred from electronic annotation	mRNA_processing_binding_Reactome ; GenMAPP	6267.7	6077.8	6457.6	1.009	0.95	NM_133242
1426671_a_at	Rbm39	RNA binding motif protein 39	166 ; nucleotide binding ; inferred from electronic annotation ; 3676 ; nucleic acid binding ; inferred from electronic annotation ; 3713 ; transcription coactivator activity ; traceable author statement ; 3723 ; RNA binding ; inferred from electronic annotation ; 5515 ; protein binding ; inferred from physical interaction	398 ; nuclear mRNA splicing, via spliceosome ; inferred from electronic annotation ; 6350 ; transcription ; traceable author statement ; 6355 ; regulation of transcription, DNA-dependent ; inferred from electronic annotation ; 6397 ; mRNA processing ; inferred from electronic annotation ; 6350 ; transcription ; inferred from electronic annotation	5634 ; nucleus ; traceable author statement ; 5634 ; nucleus ; inferred from electronic annotation	mRNA_processing_binding_Reactome ; GenMAPP	5649.7	5370.4	5929	1.0186	0.9964	NM_133242
1416791_a_at	Nxf1	nuclear RNA export factor 1 homolog (S. cerevisiae)	166 ; nucleotide binding ; inferred from electronic annotation ; 3676 ; nucleic acid binding ; inferred from electronic annotation ; 3723 ; RNA binding ; inferred from direct assay ; 3729 ; mRNA binding ; inferred from direct assay ; 5487 ; nucleocytoplasmic transporter activity ; inferred from direct assay ; 5515 ; protein binding ; inferred from physical interaction ; 8565 ; protein transporter…	6397 ; mRNA processing ; inferred from electronic annotation ; 6405 ; RNA export from nucleus ; inferred from direct assay ; 6406 ; mRNA export from nucleus ; inferred from electronic annotation ; 6606 ; protein import into nucleus ; Unknown ; 6810 ; transport ; inferred from electronic annotation ; 16973 ; poly(A)+ mRNA export from nucleus ; inferred from physical interaction	5622 ; intracellular ; Unknown ; 5634 ; nucleus ; inferred from direct assay ; 5643 ; nuclear pore ; inferred from direct assay ; 42405 ; nuclear inclusion body ; inferred from direct assay ; 5622 ; intracellular ; inferred from electronic annotation ; 5634 ; nucleus ; inferred from electronic annotation	mRNA_processing_binding_Reactome ; GenMAPP	3701.73	2786.6	4616.86	1.0316	1.68924	NM_016813
1417054_a_at	0610009D07Rik	RIKEN cDNA 0610009D07 gene	166 ; nucleotide binding ; inferred from electronic annotation ; 3676 ; nucleic acid binding ; inferred from electronic annotation ; 3723 ; RNA binding ; inferred from electronic annotation	398 ; nuclear mRNA splicing, via spliceosome ; inferred from electronic annotation ; 6397 ; mRNA processing ; inferred from electronic annotation	5634 ; nucleus ; inferred from electronic annotation	mRNA_processing_binding_Reactome ; GenMAPP	6300.6	6448	6153.2	1.0434	0.8634	NM_025323
1417055_at	0610009D07Rik	RIKEN cDNA 0610009D07 gene	166 ; nucleotide binding ; inferred from electronic annotation ; 3676 ; nucleic acid binding ; inferred from electronic annotation ; 3723 ; RNA binding ; inferred from electronic annotation	398 ; nuclear mRNA splicing, via spliceosome ; inferred from electronic annotation ; 6397 ; mRNA processing ; inferred from electronic annotation	5634 ; nucleus ; inferred from electronic annotation	mRNA_processing_binding_Reactome ; GenMAPP	3982.8	3925.6	4040	1.0312	0.9266	NM_025323
1454725_at	Tra2a	transformer 2 alpha homolog (Drosophila)	166 ; nucleotide binding ; inferred from electronic annotation ; 3676 ; nucleic acid binding ; inferred from electronic annotation ; 3723 ; RNA binding ; inferred from electronic annotation	398 ; nuclear mRNA splicing, via spliceosome ; inferred from electronic annotation ; 6397 ; mRNA processing ; inferred from electronic annotation	5634 ; nucleus ; inferred from electronic annotation		3266.7	3230.8	3302.6	1.1238	1.0596	NM_198102
1448151_at	Elavl1	ELAV (embryonic lethal, abnormal vision, Drosophila)-like 1 (Hu antigen R)	166 ; nucleotide binding ; inferred from electronic annotation ; 3676 ; nucleic acid binding ; inferred from electronic annotation ; 3723 ; RNA binding ; inferred from electronic annotation	48255 ; mRNA stabilization ; inferred from mutant phenotype		mRNA_processing_binding_Reactome ; GenMAPP	5578.4	4964.2	6192.6	0.938	1.0228	NM_010485
1416177_at	Rbmxrt	RNA binding motif protein, X chromosome retrogene	166 ; nucleotide binding ; inferred from electronic annotation ; 3676 ; nucleic acid binding ; inferred from electronic annotation ; 3723 ; RNA binding ; inferred from electronic annotation	6396 ; RNA processing ; inferred from electronic annotation	5634 ; nucleus ; inferred from direct assay ; 5634 ; nucleus ; inferred from electronic annotation ; 30529 ; ribonucleoprotein complex ; inferred from electronic annotation	mRNA_processing_binding_Reactome ; GenMAPP	6094.7	6095.2	6094.2	1.0456	0.9514	NM_009033
1420365_a_at	Hnrpa2b1	heterogeneous nuclear ribonucleoprotein A2/B1; synonyms: Hnrpa2, hnrnp-A, 9130414A06Rik; isoform 2 is encoded by transcript variant 2; hnRNP A2/B1; heterogenous nuclear ribonucleoprotein A2/B1; Mus musculus heterogeneous nuclear ribonucleoprotein A2/B1 (Hnrpa2b1), transcript variant 2, mRNA.	166 ; nucleotide binding ; inferred from electronic annotation ; 3676 ; nucleic acid binding ; inferred from electronic annotation ; 3723 ; RNA binding ; inferred from electronic annotation	6396 ; RNA processing ; inferred from electronic annotation	5634 ; nucleus ; inferred from electronic annotation ; 30529 ; ribonucleoprotein complex ; inferred from electronic annotation	mRNA_processing_binding_Reactome ; GenMAPP	3735.2	4174	3296.4	1.233	0.8256	NM_016806 ; NM_182650
1433829_a_at	Hnrpa2b1	heterogeneous nuclear ribonucleoprotein A2/B1; synonyms: Hnrpa2, hnrnp-A, 9130414A06Rik; isoform 2 is encoded by transcript variant 2; hnRNP A2/B1; heterogenous nuclear ribonucleoprotein A2/B1; Mus musculus heterogeneous nuclear ribonucleoprotein A2/B1 (Hnrpa2b1), transcript variant 2, mRNA.	166 ; nucleotide binding ; inferred from electronic annotation ; 3676 ; nucleic acid binding ; inferred from electronic annotation ; 3723 ; RNA binding ; inferred from electronic annotation	6396 ; RNA processing ; inferred from electronic annotation	5634 ; nucleus ; inferred from electronic annotation ; 30529 ; ribonucleoprotein complex ; inferred from electronic annotation	mRNA_processing_binding_Reactome ; GenMAPP	4223.7	3172.2	5275.2	0.784	1.1428	NM_016806 ; NM_182650
1433830_at	Hnrpa2b1	heterogeneous nuclear ribonucleoprotein A2/B1; synonyms: Hnrpa2, hnrnp-A, 9130414A06Rik; isoform 2 is encoded by transcript variant 2; hnRNP A2/B1; heterogenous nuclear ribonucleoprotein A2/B1; Mus musculus heterogeneous nuclear ribonucleoprotein A2/B1 (Hnrpa2b1), transcript variant 2, mRNA.	166 ; nucleotide binding ; inferred from electronic annotation ; 3676 ; nucleic acid binding ; inferred from electronic annotation ; 3723 ; RNA binding ; inferred from electronic annotation	6396 ; RNA processing ; inferred from electronic annotation	5634 ; nucleus ; inferred from electronic annotation ; 30529 ; ribonucleoprotein complex ; inferred from electronic annotation	mRNA_processing_binding_Reactome ; GenMAPP	3762.3	2333.6	5191	0.5956	1.129	NM_016806 ; NM_182650
1434047_x_at	Hnrpa2b1	heterogeneous nuclear ribonucleoprotein A2/B1; synonyms: Hnrpa2, hnrnp-A, 9130414A06Rik; isoform 2 is encoded by transcript variant 2; hnRNP A2/B1; heterogenous nuclear ribonucleoprotein A2/B1; Mus musculus heterogeneous nuclear ribonucleoprotein A2/B1 (Hnrpa2b1), transcript variant 2, mRNA.	166 ; nucleotide binding ; inferred from electronic annotation ; 3676 ; nucleic acid binding ; inferred from electronic annotation ; 3723 ; RNA binding ; inferred from electronic annotation	6396 ; RNA processing ; inferred from electronic annotation	5634 ; nucleus ; inferred from electronic annotation ; 30529 ; ribonucleoprotein complex ; inferred from electronic annotation	mRNA_processing_binding_Reactome ; GenMAPP	3170.9	2680.6	3661.2	0.9796	1.1328	NM_016806 ; NM_182650
1423531_a_at	Hnrpa1	heterogeneous nuclear ribonucleoprotein A1	166 ; nucleotide binding ; inferred from electronic annotation ; 3676 ; nucleic acid binding ; inferred from electronic annotation ; 3723 ; RNA binding ; inferred from electronic annotation	6396 ; RNA processing ; inferred from electronic annotation ; 6397 ; mRNA processing ; inferred from electronic annotation ; 6406 ; mRNA export from nucleus ; inferred from electronic annotation ; 6810 ; transport ; inferred from electronic annotation	5634 ; nucleus ; inferred from direct assay ; 30529 ; ribonucleoprotein complex ; inferred from electronic annotation ; 5634 ; nucleus ; inferred from electronic annotation	mRNA_processing_binding_Reactome ; GenMAPP	4263.65	5537.6	2989.7	1.1596	0.49084	NM_010447
1460240_a_at	Hnrpc	heterogeneous nuclear ribonucleoprotein C	166 ; nucleotide binding ; inferred from electronic annotation ; 3676 ; nucleic acid binding ; inferred from electronic annotation ; 3723 ; RNA binding ; inferred from electronic annotation	8380 ; RNA splicing ; Unknown	5634 ; nucleus ; inferred from direct assay ; 30529 ; ribonucleoprotein complex ; inferred from electronic annotation ; 45120 ; pronucleus ; inferred from direct assay ; 5634 ; nucleus ; inferred from electronic annotation	mRNA_processing_binding_Reactome ; GenMAPP	3682.51	4798.8	2566.23	1.2364	0.60864	NM_016884
1415872_at	Hnrph1	heterogeneous nuclear ribonucleoprotein H1	166 ; nucleotide binding ; inferred from electronic annotation ; 3676 ; nucleic acid binding ; inferred from electronic annotation ; 3723 ; RNA binding ; inferred from electronic annotation		5634 ; nucleus ; inferred from electronic annotation ; 30529 ; ribonucleoprotein complex ; inferred from electronic annotation		3914.96	5178.6	2651.32	1.2058	0.5191	NM_021510
1427129_a_at	Hnrpr	heterogeneous nuclear ribonucleoprotein R	166 ; nucleotide binding ; inferred from electronic annotation ; 3676 ; nucleic acid binding ; inferred from electronic annotation ; 3723 ; RNA binding ; inferred from electronic annotation		5634 ; nucleus ; inferred from direct assay ; 5634 ; nucleus ; Unknown ; 19013 ; viral nucleocapsid ; Unknown ; 30529 ; ribonucleoprotein complex ; inferred from electronic annotation		3630.6	4185.8	3075.4	1.2954	0.8204	NM_028871
1428262_s_at	Hnrpa3	heterogeneous nuclear ribonucleoprotein A3; synonyms: hnRNPA3, MGC37309, MGC101940, 2410013L13Rik, 2610209F03Rik, 2610510D13Rik; isoform a is encoded by transcript variant a; Mus musculus heterogeneous nuclear ribonucleoprotein A3 (Hnrpa3), transcript variant a, mRNA.	166 ; nucleotide binding ; inferred from electronic annotation ; 3676 ; nucleic acid binding ; inferred from electronic annotation ; 3723 ; RNA binding ; inferred from electronic annotation		5634 ; nucleus ; inferred from electronic annotation ; 30529 ; ribonucleoprotein complex ; inferred from electronic annotation	mRNA_processing_binding_Reactome ; GenMAPP	4436	5388.6	3483.4	1.2306	0.699	NM_146130 ; NM_198090 ; XM_622792
1437526_x_at	Hnrpr	heterogeneous nuclear ribonucleoprotein R	166 ; nucleotide binding ; inferred from electronic annotation ; 3676 ; nucleic acid binding ; inferred from electronic annotation ; 3723 ; RNA binding ; inferred from electronic annotation		5634 ; nucleus ; inferred from direct assay ; 5634 ; nucleus ; Unknown ; 19013 ; viral nucleocapsid ; Unknown ; 30529 ; ribonucleoprotein complex ; inferred from electronic annotation		3204.3	3872.8	2535.8	1.171	0.6604	NM_028871
1416150_a_at	Sfrs3	splicing factor, arginine/serine-rich 3 (SRp20)	166 ; nucleotide binding ; inferred from electronic annotation ; 3676 ; nucleic acid binding ; inferred from electronic annotation ; 3723 ; RNA binding ; inferred from electronic annotation ; 3723 ; RNA binding ; inferred from sequence or structural similarity	398 ; nuclear mRNA splicing, via spliceosome ; inferred from electronic annotation ; 6376 ; mRNA splice site selection ; inferred from electronic annotation ; 6397 ; mRNA processing ; inferred from electronic annotation	5634 ; nucleus ; inferred from electronic annotation ; 5681 ; spliceosome complex ; inferred from electronic annotation		6477.8	6676.2	6279.4	1.0544	0.8392	NM_013663
1434512_x_at	Sfrs3	splicing factor, arginine/serine-rich 3 (SRp20)	166 ; nucleotide binding ; inferred from electronic annotation ; 3676 ; nucleic acid binding ; inferred from electronic annotation ; 3723 ; RNA binding ; inferred from electronic annotation ; 3723 ; RNA binding ; inferred from sequence or structural similarity	398 ; nuclear mRNA splicing, via spliceosome ; inferred from electronic annotation ; 6376 ; mRNA splice site selection ; inferred from electronic annotation ; 6397 ; mRNA processing ; inferred from electronic annotation	5634 ; nucleus ; inferred from electronic annotation ; 5681 ; spliceosome complex ; inferred from electronic annotation		4647.26	6314.2	2980.32	1.4312	0.60476	NM_013663 ; XM_484471
1454993_a_at	Sfrs3	splicing factor, arginine/serine-rich 3 (SRp20)	166 ; nucleotide binding ; inferred from electronic annotation ; 3676 ; nucleic acid binding ; inferred from electronic annotation ; 3723 ; RNA binding ; inferred from electronic annotation ; 3723 ; RNA binding ; inferred from sequence or structural similarity	398 ; nuclear mRNA splicing, via spliceosome ; inferred from electronic annotation ; 6376 ; mRNA splice site selection ; inferred from electronic annotation ; 6397 ; mRNA processing ; inferred from electronic annotation	5634 ; nucleus ; inferred from electronic annotation ; 5681 ; spliceosome complex ; inferred from electronic annotation		4383.21	5975.2	2791.22	1.5594	0.65746	NM_013663
1416941_s_at	Eif4h	eukaryotic translation initiation factor 4H	166 ; nucleotide binding ; inferred from electronic annotation ; 3676 ; nucleic acid binding ; inferred from electronic annotation ; 3723 ; RNA binding ; inferred from electronic annotation ; 3743 ; translation initiation factor activity ; inferred from electronic annotation	6412 ; protein biosynthesis ; inferred from electronic annotation		Translation_Factors ; GenMAPP ; mRNA_processing_binding_Reactome ; GenMAPP	6177.9	6065	6290.8	1.0324	0.9256	NM_033561
1438554_x_at	Eif4h	eukaryotic translation initiation factor 4H	166 ; nucleotide binding ; inferred from electronic annotation ; 3676 ; nucleic acid binding ; inferred from electronic annotation ; 3723 ; RNA binding ; inferred from electronic annotation ; 3743 ; translation initiation factor activity ; inferred from electronic annotation	6412 ; protein biosynthesis ; inferred from electronic annotation		Translation_Factors ; GenMAPP ; mRNA_processing_binding_Reactome ; GenMAPP	7457.2	7193.6	7720.8	1.017	0.9412	NM_033561
1451521_x_at	Eif4h	eukaryotic translation initiation factor 4H	166 ; nucleotide binding ; inferred from electronic annotation ; 3676 ; nucleic acid binding ; inferred from electronic annotation ; 3723 ; RNA binding ; inferred from electronic annotation ; 3743 ; translation initiation factor activity ; inferred from electronic annotation	6412 ; protein biosynthesis ; inferred from electronic annotation		Translation_Factors ; GenMAPP ; mRNA_processing_binding_Reactome ; GenMAPP	3920.3	3821.4	4019.2	1.0072	0.9166	NM_033561
1417718_at	Eif3s4	eukaryotic translation initiation factor 3, subunit 4 (delta)	166 ; nucleotide binding ; inferred from electronic annotation ; 3676 ; nucleic acid binding ; inferred from electronic annotation ; 3723 ; RNA binding ; inferred from electronic annotation ; 3743 ; translation initiation factor activity ; inferred from electronic annotation ; 5515 ; protein binding ; inferred from physical interaction	6412 ; protein biosynthesis ; inferred from electronic annotation		Translation_Factors ; GenMAPP ; mRNA_processing_binding_Reactome ; GenMAPP	6984	6956	7012	1.0142	0.9058	NM_016876
1422660_at	Rbm3	RNA binding motif protein 3	166 ; nucleotide binding ; inferred from electronic annotation ; 3676 ; nucleic acid binding ; inferred from electronic annotation ; 3723 ; RNA binding ; inferred from electronic annotation ; 43023 ; ribosomal large subunit binding ; inferred from physical interaction	398 ; nuclear mRNA splicing, via spliceosome ; inferred from electronic annotation ; 6397 ; mRNA processing ; inferred from electronic annotation ; 9409 ; response to cold ; inferred from direct assay ; 35196 ; miRNA-mediated gene silencing, production of miRNAs ; inferred from direct assay ; 43037 ; translation ; inferred from direct assay		mRNA_processing_binding_Reactome ; GenMAPP	6016.5	5911.8	6121.2	0.978	0.895	NM_016809
1437773_x_at	Ddx17	DEAD (Asp-Glu-Ala-Asp) box polypeptide 17; synonyms: Gm926, C80929, AI047725, MGC79147, 2610007K22Rik, A430025E01Rik; isoform 2 is encoded by transcript variant 2; Mus musculus DEAD (Asp-Glu-Ala-Asp) box polypeptide 17 (Ddx17), transcript variant 2, mRNA.; isoform 1 is encoded by transcript variant 1; Mus musculus DEAD (Asp-Glu-Ala-Asp) box polypeptide 17 (Ddx17), transcript variant 1, mRNA.	166 ; nucleotide binding ; inferred from electronic annotation ; 3676 ; nucleic acid binding ; inferred from electronic annotation ; 3723 ; RNA binding ; inferred from electronic annotation ; 4386 ; helicase activity ; inferred from electronic annotation ; 5524 ; ATP binding ; inferred from electronic annotation ; 8026 ; ATP-dependent helicase activity ; inferred from electronic annotation ; 1678…		5634 ; nucleus ; inferred from electronic annotation		5244.6	5802.2	4687	1.1428	0.7904	NM_152806 ; NM_199079 ; NM_199080
1452155_a_at	Ddx17	DEAD (Asp-Glu-Ala-Asp) box polypeptide 17; synonyms: Gm926, C80929, AI047725, MGC79147, 2610007K22Rik, A430025E01Rik; isoform 2 is encoded by transcript variant 2; Mus musculus DEAD (Asp-Glu-Ala-Asp) box polypeptide 17 (Ddx17), transcript variant 2, mRNA.; isoform 1 is encoded by transcript variant 1; Mus musculus DEAD (Asp-Glu-Ala-Asp) box polypeptide 17 (Ddx17), transcript variant 1, mRNA.	166 ; nucleotide binding ; inferred from electronic annotation ; 3676 ; nucleic acid binding ; inferred from electronic annotation ; 3723 ; RNA binding ; inferred from electronic annotation ; 4386 ; helicase activity ; inferred from electronic annotation ; 5524 ; ATP binding ; inferred from electronic annotation ; 8026 ; ATP-dependent helicase activity ; inferred from electronic annotation ; 1678…		5634 ; nucleus ; inferred from electronic annotation		4431.7	5239	3624.4	1.1216	0.6608	NM_152806 ; NM_199079 ; NM_199080
1423758_at	G3bp2	GTPase activating protein (SH3 domain) binding protein 2	166 ; nucleotide binding ; inferred from electronic annotation ; 3676 ; nucleic acid binding ; inferred from electronic annotation ; 3723 ; RNA binding ; inferred from electronic annotation ; 5515 ; protein binding ; inferred from sequence or structural similarity ; 8565 ; protein transporter activity ; inferred from electronic annotation ; 5215 ; transporter activity ; inferred from electronic a…	6397 ; mRNA processing ; inferred from electronic annotation ; 6406 ; mRNA export from nucleus ; inferred from electronic annotation ; 6606 ; protein import into nucleus ; inferred from electronic annotation ; 6810 ; transport ; inferred from electronic annotation ; 7264 ; small GTPase mediated signal transduction ; inferred from sequence or structural similarity	5622 ; intracellular ; inferred from electronic annotation ; 5634 ; nucleus ; inferred from electronic annotation	mRNA_processing_binding_Reactome ; GenMAPP	3887.74	4508.6	3266.89	1.0868	0.8715	NM_011816
1434888_a_at	Matr3	matrin 3	166 ; nucleotide binding ; inferred from electronic annotation ; 3676 ; nucleic acid binding ; inferred from electronic annotation ; 3723 ; RNA binding ; inferred from electronic annotation ; 8270 ; zinc ion binding ; inferred from electronic annotation ; 46872 ; metal ion binding ; inferred from electronic annotation		5634 ; nucleus ; inferred from electronic annotation	mRNA_processing_binding_Reactome ; GenMAPP	4023.3	4800.2	3246.4	1.194	0.693	NM_010771
1438368_a_at	Matr3	matrin 3	166 ; nucleotide binding ; inferred from electronic annotation ; 3676 ; nucleic acid binding ; inferred from electronic annotation ; 3723 ; RNA binding ; inferred from electronic annotation ; 8270 ; zinc ion binding ; inferred from electronic annotation ; 46872 ; metal ion binding ; inferred from electronic annotation		5634 ; nucleus ; inferred from electronic annotation	mRNA_processing_binding_Reactome ; GenMAPP	4793.05	5770.6	3815.5	1.1926	0.6762	NM_010771
1423046_s_at	Ncbp2	nuclear cap binding protein subunit 2	166 ; nucleotide binding ; inferred from electronic annotation ; 3676 ; nucleic acid binding ; inferred from electronic annotation ; 3723 ; RNA binding ; Unknown ; 3723 ; RNA binding ; inferred from electronic annotation	6397 ; mRNA processing ; inferred from electronic annotation ; 6406 ; mRNA export from nucleus ; inferred from electronic annotation ; 6810 ; transport ; inferred from electronic annotation	5634 ; nucleus ; Unknown ; 5634 ; nucleus ; inferred from electronic annotation	mRNA_processing_binding_Reactome ; GenMAPP	3221.89	3745.4	2698.38	1.3094	1.11975	NM_026554
1426698_a_at	Hnrpm	heterogeneous nuclear ribonucleoprotein M	166 ; nucleotide binding ; inferred from electronic annotation ; 3676 ; nucleic acid binding ; inferred from electronic annotation ; 3723 ; RNA binding ; Unknown ; 4888 ; transmembrane receptor activity ; Unknown ; 3723 ; RNA binding ; inferred from electronic annotation		5624 ; membrane fraction ; Unknown ; 5634 ; nucleus ; Unknown ; 5886 ; plasma membrane ; Unknown ; 5887 ; integral to plasma membrane ; Unknown ; 30529 ; ribonucleoprotein complex ; inferred from electronic annotation ; 5634 ; nucleus ; inferred from electronic annotation	mRNA_processing_binding_Reactome ; GenMAPP	4127.83	4170.8	4084.86	1.1776	0.997	NM_029804
1416144_a_at	Dhx15	DEAH (Asp-Glu-Ala-His) box polypeptide 15	166 ; nucleotide binding ; inferred from electronic annotation ; 3676 ; nucleic acid binding ; inferred from electronic annotation ; 3724 ; RNA helicase activity ; inferred from electronic annotation ; 4386 ; helicase activity ; inferred from electronic annotation ; 5524 ; ATP binding ; inferred from electronic annotation ; 8026 ; ATP-dependent helicase activity ; inferred from electronic annotat…	398 ; nuclear mRNA splicing, via spliceosome ; inferred from electronic annotation ; 6397 ; mRNA processing ; inferred from electronic annotation	5622 ; intracellular ; inferred from electronic annotation ; 5634 ; nucleus ; inferred from electronic annotation	mRNA_processing_binding_Reactome ; GenMAPP	4731.6	5099	4364.2	1.1476	0.863	NM_007839
1416145_at	Dhx15	DEAH (Asp-Glu-Ala-His) box polypeptide 15	166 ; nucleotide binding ; inferred from electronic annotation ; 3676 ; nucleic acid binding ; inferred from electronic annotation ; 3724 ; RNA helicase activity ; inferred from electronic annotation ; 4386 ; helicase activity ; inferred from electronic annotation ; 5524 ; ATP binding ; inferred from electronic annotation ; 8026 ; ATP-dependent helicase activity ; inferred from electronic annotat…	398 ; nuclear mRNA splicing, via spliceosome ; inferred from electronic annotation ; 6397 ; mRNA processing ; inferred from electronic annotation	5622 ; intracellular ; inferred from electronic annotation ; 5634 ; nucleus ; inferred from electronic annotation	mRNA_processing_binding_Reactome ; GenMAPP	3248.5	3472.2	3024.8	1.1082	0.854	NM_007839
1426718_at	Skiv2l2	superkiller viralicidic activity 2-like 2 (S. cerevisiae)	166 ; nucleotide binding ; inferred from electronic annotation ; 3676 ; nucleic acid binding ; inferred from electronic annotation ; 4386 ; helicase activity ; inferred from electronic annotation ; 5524 ; ATP binding ; inferred from electronic annotation ; 8026 ; ATP-dependent helicase activity ; inferred from electronic annotation ; 16787 ; hydrolase activity ; inferred from electronic annotation		5634 ; nucleus ; inferred from electronic annotation	KEGG pathway: Folate biosynthesis 00790; KEGG pathway: Starch and sucrose metabolism 00500	3537.93	3100.88	3974.98	0.9814	1.45625	NM_028151
1451083_s_at	Aars	alanyl-tRNA synthetase	166 ; nucleotide binding ; inferred from electronic annotation ; 3676 ; nucleic acid binding ; inferred from electronic annotation ; 4812 ; tRNA ligase activity ; inferred from electronic annotation ; 4813 ; alanine-tRNA ligase activity ; inferred from electronic annotation ; 5524 ; ATP binding ; inferred from electronic annotation ; 16874 ; ligase activity ; inferred from electronic annotation	6412 ; protein biosynthesis ; inferred from electronic annotation ; 6419 ; alanyl-tRNA aminoacylation ; inferred from electronic annotation		KEGG pathway: Alanine and aspartate metabolism 00252; KEGG pathway: Aminoacyl-tRNA biosynthesis 00970	4524	5094.4	3953.6	1.2332	0.7558	NM_146217
1427134_at	Sfrs12	splicing factor, arginine/serine-rich 12	166 ; nucleotide binding ; inferred from electronic annotation ; 3676 ; nucleic acid binding ; Unknown ; 3676 ; nucleic acid binding ; inferred from electronic annotation	398 ; nuclear mRNA splicing, via spliceosome ; inferred from electronic annotation ; 6397 ; mRNA processing ; inferred from electronic annotation	5634 ; nucleus ; inferred from electronic annotation ; 5681 ; spliceosome complex ; inferred from electronic annotation	mRNA_processing_binding_Reactome ; GenMAPP	4121.6	3096	5147.2	0.942	1.3896	NM_172592
1415820_x_at	Nono	non-POU-domain-containing, octamer binding protein	166 ; nucleotide binding ; inferred from electronic annotation ; 3676 ; nucleic acid binding ; Unknown ; 3677 ; DNA binding ; inferred from electronic annotation ; 3723 ; RNA binding ; inferred from electronic annotation ; 5515 ; protein binding ; inferred from physical interaction ; 3676 ; nucleic acid binding ; inferred from electronic annotation	398 ; nuclear mRNA splicing, via spliceosome ; inferred from electronic annotation ; 6281 ; DNA repair ; inferred from electronic annotation ; 6310 ; DNA recombination ; inferred from electronic annotation ; 6350 ; transcription ; inferred from electronic annotation ; 6355 ; regulation of transcription, DNA-dependent ; inferred from electronic annotation ; 6397 ; mRNA processing ; inferred from e…	5634 ; nucleus ; inferred from electronic annotation	mRNA_processing_binding_Reactome ; GenMAPP	4212.9	4738	3687.8	1.1074	0.8072	NM_023144 ; XM_486722
1448103_s_at	Nono	non-POU-domain-containing, octamer binding protein	166 ; nucleotide binding ; inferred from electronic annotation ; 3676 ; nucleic acid binding ; Unknown ; 3677 ; DNA binding ; inferred from electronic annotation ; 3723 ; RNA binding ; inferred from electronic annotation ; 5515 ; protein binding ; inferred from physical interaction ; 3676 ; nucleic acid binding ; inferred from electronic annotation	398 ; nuclear mRNA splicing, via spliceosome ; inferred from electronic annotation ; 6281 ; DNA repair ; inferred from electronic annotation ; 6310 ; DNA recombination ; inferred from electronic annotation ; 6350 ; transcription ; inferred from electronic annotation ; 6355 ; regulation of transcription, DNA-dependent ; inferred from electronic annotation ; 6397 ; mRNA processing ; inferred from e…	5634 ; nucleus ; inferred from electronic annotation	mRNA_processing_binding_Reactome ; GenMAPP	6130.8	6641.2	5620.4	1.0988	0.8634	NM_023144
1417242_at	Eif4a3	eukaryotic translation initiation factor 4A, isoform 3	166 ; nucleotide binding ; inferred from electronic annotation ; 3676 ; nucleic acid binding ; Unknown ; 3677 ; DNA binding ; Unknown ; 3723 ; RNA binding ; Unknown ; 3743 ; translation initiation factor activity ; inferred from electronic annotation ; 4386 ; helicase activity ; Unknown ; 5524 ; ATP binding ; Unknown ; 8026 ; ATP-dependent helicase activity ; Unknown ; 16787 ; hydrolase activity …	6364 ; rRNA processing ; inferred from electronic annotation	5634 ; nucleus ; inferred from electronic annotation	mRNA_processing_binding_Reactome ; GenMAPP	5336.48	6156.8	4516.16	1.0318	0.70862	NM_138669
1427432_a_at	Sfrs10	splicing factor, arginine/serine-rich 10 (transformer 2 homolog, Drosophila)	166 ; nucleotide binding ; inferred from electronic annotation ; 3676 ; nucleic acid binding ; Unknown ; 3723 ; RNA binding ; inferred from electronic annotation ; 3676 ; nucleic acid binding ; inferred from electronic annotation	398 ; nuclear mRNA splicing, via spliceosome ; inferred from electronic annotation ; 6397 ; mRNA processing ; inferred from electronic annotation ; 398 ; nuclear mRNA splicing, via spliceosome ; inferred from sequence or structural similarity	5634 ; nucleus ; inferred from electronic annotation ; 5634 ; nucleus ; inferred from sequence or structural similarity		3315	3652	2978	1.118	0.811	NM_009186
1422849_a_at	Pabpn1	poly(A) binding protein, nuclear 1	166 ; nucleotide binding ; inferred from electronic annotation ; 3676 ; nucleic acid binding ; Unknown ; 3723 ; RNA binding ; inferred from electronic annotation ; 8143 ; poly(A) binding ; traceable author statement ; 3676 ; nucleic acid binding ; inferred from electronic annotation	6378 ; mRNA polyadenylylation ; traceable author statement ; 6397 ; mRNA processing ; inferred from electronic annotation	5634 ; nucleus ; inferred from electronic annotation	mRNA_processing_binding_Reactome ; GenMAPP	3213.5	2824.6	3602.4	1.077	1.3234	NM_019402
1424001_at	Mki67ip	Mki67 (FHA domain) interacting nucleolar phosphoprotein	166 ; nucleotide binding ; inferred from electronic annotation ; 3676 ; nucleic acid binding ; Unknown ; 3723 ; RNA binding ; inferred from sequence or structural similarity ; 3676 ; nucleic acid binding ; inferred from electronic annotation ; 3723 ; RNA binding ; inferred from electronic annotation		5634 ; nucleus ; inferred from electronic annotation ; 5730 ; nucleolus ; inferred from sequence or structural similarity ; 5737 ; cytoplasm ; inferred from sequence or structural similarity	mRNA_processing_binding_Reactome ; GenMAPP	4545.05	4668.31	4421.78	1.11256	1.294	NM_026472
1437984_x_at	Bat1a	HLA-B-associated transcript 1A	166 ; nucleotide binding ; inferred from electronic annotation ; 3676 ; nucleic acid binding ; Unknown ; 3723 ; RNA binding ; Unknown ; 4004 ; ATP-dependent RNA helicase activity ; Unknown ; 4386 ; helicase activity ; Unknown ; 5524 ; ATP binding ; Unknown ; 8026 ; ATP-dependent helicase activity ; Unknown ; 16787 ; hydrolase activity ; inferred from electronic annotation ; 16887 ; ATPase activit…	398 ; nuclear mRNA splicing, via spliceosome ; inferred from electronic annotation ; 6397 ; mRNA processing ; inferred from electronic annotation	5634 ; nucleus ; Unknown ; 5681 ; spliceosome complex ; inferred from electronic annotation ; 5634 ; nucleus ; inferred from electronic annotation	mRNA_processing_binding_Reactome ; GenMAPP	3507.7	4216.4	2799	1.2936	0.7322	NM_019693
1416731_at	Top2b	topoisomerase (DNA) II beta	166 ; nucleotide binding ; inferred from electronic annotation ; 3677 ; DNA binding ; inferred from electronic annotation ; 3916 ; DNA topoisomerase activity ; inferred from electronic annotation ; 3918 ; DNA topoisomerase (ATP-hydrolyzing) activity ; inferred from electronic annotation ; 5524 ; ATP binding ; inferred from electronic annotation ; 16853 ; isomerase activity ; inferred from electro…	1764 ; neuron migration ; inferred from mutant phenotype ; 6259 ; DNA metabolism ; inferred from electronic annotation ; 6265 ; DNA topological change ; inferred from electronic annotation ; 7409 ; axonogenesis ; inferred from mutant phenotype ; 30900 ; forebrain development ; inferred from mutant phenotype	5634 ; nucleus ; inferred from direct assay ; 5694 ; chromosome ; inferred from direct assay ; 5634 ; nucleus ; inferred from electronic annotation		3304.2	3097	3511.4	0.9572	0.9922	NM_009409
1422778_at	Taf9	TAF9 RNA polymerase II, TATA box binding protein (TBP)-associated factor; synonyms: Taf2g, AA673500, AU045423, MGC117979, 2310012M09Rik, 2810046E22Rik, 4921516M08Rik; isoform 1 is encoded by transcript variant 1; TAF9 RNA polymerase II, TATA box binding protein (TBP)-associated factor, 32 kDa; Mus musculus TAF9 RNA polymerase II, TATA box binding protein (TBP)-associated factor (Taf9), transcript…	166 ; nucleotide binding ; inferred from electronic annotation ; 3677 ; DNA binding ; Unknown ; 3713 ; transcription coactivator activity ; Unknown ; 4017 ; adenylate kinase activity ; inferred from electronic annotation ; 5524 ; ATP binding ; Unknown ; 8022 ; protein C-terminus binding ; Unknown ; 16251 ; general RNA polymerase II transcription factor activity ; Unknown ; 16301 ; kinase activity…	6350 ; transcription ; inferred from electronic annotation ; 6352 ; transcription initiation ; Unknown ; 6355 ; regulation of transcription, DNA-dependent ; Unknown ; 6366 ; transcription from RNA polymerase II promoter ; Unknown ; 6352 ; transcription initiation ; inferred from electronic annotation ; 6355 ; regulation of transcription, DNA-dependent ; inferred from electronic annotation	5634 ; nucleus ; Unknown ; 5669 ; transcription factor TFIID complex ; inferred from sequence or structural similarity ; 5669 ; transcription factor TFIID complex ; Unknown ; 5634 ; nucleus ; inferred from electronic annotation ; 5669 ; transcription factor TFIID complex ; inferred from electronic annotation	KEGG pathway: Basal transcription factors 03022	4392.8	3695.6	5090	0.9686	1.1488	NM_001015889 ; NM_027139 ; NM_027592
1434549_at	Rab11a	RAB11a, member RAS oncogene family	166 ; nucleotide binding ; inferred from electronic annotation ; 3677 ; DNA binding ; Unknown ; 3924 ; GTPase activity ; Unknown ; 5215 ; transporter activity ; Unknown ; 5515 ; protein binding ; Unknown ; 5525 ; GTP binding ; inferred from electronic annotation ; 8565 ; protein transporter activity ; Unknown ; 19905 ; syntaxin binding ; Unknown ; 3924 ; GTPase activity ; inferred from sequence o…	160 ; two-component signal transduction system (phosphorelay) ; Unknown ; 6355 ; regulation of transcription, DNA-dependent ; Unknown ; 6810 ; transport ; inferred from electronic annotation ; 6886 ; intracellular protein transport ; inferred from electronic annotation ; 7264 ; small GTPase mediated signal transduction ; inferred from electronic annotation ; 15031 ; protein transport ; inferred f…			3613.7	3064.2	4163.2	1.0778	1.4214	NM_017382
1416082_at	Rab1	RAB1, member RAS oncogene family	166 ; nucleotide binding ; inferred from electronic annotation ; 3677 ; DNA binding ; Unknown ; 3924 ; GTPase activity ; Unknown ; 5525 ; GTP binding ; Unknown ; 8565 ; protein transporter activity ; Unknown ; 5525 ; GTP binding ; inferred from electronic annotation ; 3677 ; DNA binding ; inferred from electronic annotation	160 ; two-component signal transduction system (phosphorelay) ; Unknown ; 6355 ; regulation of transcription, DNA-dependent ; Unknown ; 6810 ; transport ; inferred from electronic annotation ; 6886 ; intracellular protein transport ; traceable author statement ; 6888 ; ER to Golgi transport ; inferred from electronic annotation ; 7264 ; small GTPase mediated signal transduction ; Unknown ; 15031 …	5622 ; intracellular ; inferred from electronic annotation ; 5783 ; endoplasmic reticulum ; Unknown ; 5794 ; Golgi apparatus ; inferred from direct assay ; 5795 ; Golgi stack ; inferred from electronic annotation ; 5783 ; endoplasmic reticulum ; inferred from electronic annotation		4082.9	4258	3907.8	1.041	0.7938	NM_008996
1418622_at	Rab2	RAB2, member RAS oncogene family	166 ; nucleotide binding ; inferred from electronic annotation ; 3677 ; DNA binding ; Unknown ; 5525 ; GTP binding ; inferred from electronic annotation	160 ; two-component signal transduction system (phosphorelay) ; Unknown ; 6355 ; regulation of transcription, DNA-dependent ; Unknown ; 6810 ; transport ; inferred from electronic annotation ; 6886 ; intracellular protein transport ; traceable author statement ; 6888 ; ER to Golgi transport ; inferred from electronic annotation ; 7264 ; small GTPase mediated signal transduction ; inferred from el…	5783 ; endoplasmic reticulum ; inferred from electronic annotation ; 5794 ; Golgi apparatus ; inferred from direct assay ; 5795 ; Golgi stack ; inferred from electronic annotation		5643.3	4303.6	6983	0.9504	1.3536	NM_021518
1419945_s_at	Rab2	RAB2, member RAS oncogene family	166 ; nucleotide binding ; inferred from electronic annotation ; 3677 ; DNA binding ; Unknown ; 5525 ; GTP binding ; inferred from electronic annotation	160 ; two-component signal transduction system (phosphorelay) ; Unknown ; 6355 ; regulation of transcription, DNA-dependent ; Unknown ; 6810 ; transport ; inferred from electronic annotation ; 6886 ; intracellular protein transport ; traceable author statement ; 6888 ; ER to Golgi transport ; inferred from electronic annotation ; 7264 ; small GTPase mediated signal transduction ; inferred from el…	5783 ; endoplasmic reticulum ; inferred from electronic annotation ; 5794 ; Golgi apparatus ; inferred from direct assay ; 5795 ; Golgi stack ; inferred from electronic annotation		6450.9	5198.2	7703.6	0.9444	1.2302	NM_021518
1419946_s_at	Rab2	RAB2, member RAS oncogene family	166 ; nucleotide binding ; inferred from electronic annotation ; 3677 ; DNA binding ; Unknown ; 5525 ; GTP binding ; inferred from electronic annotation	160 ; two-component signal transduction system (phosphorelay) ; Unknown ; 6355 ; regulation of transcription, DNA-dependent ; Unknown ; 6810 ; transport ; inferred from electronic annotation ; 6886 ; intracellular protein transport ; traceable author statement ; 6888 ; ER to Golgi transport ; inferred from electronic annotation ; 7264 ; small GTPase mediated signal transduction ; inferred from el…	5783 ; endoplasmic reticulum ; inferred from electronic annotation ; 5794 ; Golgi apparatus ; inferred from direct assay ; 5795 ; Golgi stack ; inferred from electronic annotation		7466.6	6707.6	8225.6	0.9622	1.0242	NM_021518
1449676_at	Rab2	RAB2, member RAS oncogene family	166 ; nucleotide binding ; inferred from electronic annotation ; 3677 ; DNA binding ; Unknown ; 5525 ; GTP binding ; inferred from electronic annotation	160 ; two-component signal transduction system (phosphorelay) ; Unknown ; 6355 ; regulation of transcription, DNA-dependent ; Unknown ; 6810 ; transport ; inferred from electronic annotation ; 6886 ; intracellular protein transport ; traceable author statement ; 6888 ; ER to Golgi transport ; inferred from electronic annotation ; 7264 ; small GTPase mediated signal transduction ; inferred from el…	5783 ; endoplasmic reticulum ; inferred from electronic annotation ; 5794 ; Golgi apparatus ; inferred from direct assay ; 5795 ; Golgi stack ; inferred from electronic annotation		4166.5	3746.6	4586.4	0.9904	1.0432	NM_021518
1420900_a_at	Rab18	RAB18, member RAS oncogene family; synonym: AA959686; Mus musculus RAB18, member RAS oncogene family (Rab18), mRNA.	166 ; nucleotide binding ; inferred from electronic annotation ; 3677 ; DNA binding ; Unknown ; 5525 ; GTP binding ; inferred from electronic annotation ; 3677 ; DNA binding ; inferred from electronic annotation	160 ; two-component signal transduction system (phosphorelay) ; Unknown ; 6355 ; regulation of transcription, DNA-dependent ; Unknown ; 6810 ; transport ; inferred from electronic annotation ; 7264 ; small GTPase mediated signal transduction ; inferred from electronic annotation ; 15031 ; protein transport ; inferred from electronic annotation ; 160 ; two-component signal transduction system (pho…	5622 ; intracellular ; inferred from electronic annotation		4852.1	3926.8	5777.4	1.0338	1.3566	NM_011225 ; NM_181070
1426659_a_at	Rpl23a	ribosomal protein L23a	166 ; nucleotide binding ; inferred from electronic annotation ; 3723 ; RNA binding ; inferred from electronic annotation ; 3735 ; structural constituent of ribosome ; inferred from electronic annotation ; 19843 ; rRNA binding ; inferred from electronic annotation ; 4930 ; G-protein coupled receptor activity ; inferred from electronic annotation ; 4872 ; receptor activity ; inferred from electron…	6412 ; protein biosynthesis ; inferred from electronic annotation ; 7218 ; neuropeptide signaling pathway ; inferred from electronic annotation	5622 ; intracellular ; inferred from electronic annotation ; 5840 ; ribosome ; inferred from electronic annotation ; 30529 ; ribonucleoprotein complex ; inferred from electronic annotation ; 16020 ; membrane ; inferred from electronic annotation	KEGG pathway: Ribosome 03010	6665.1	7959	5371.2	1.3656	0.8004	NM_207523
1426660_x_at	Rpl23a	ribosomal protein L23a	166 ; nucleotide binding ; inferred from electronic annotation ; 3723 ; RNA binding ; inferred from electronic annotation ; 3735 ; structural constituent of ribosome ; inferred from electronic annotation ; 19843 ; rRNA binding ; inferred from electronic annotation ; 4930 ; G-protein coupled receptor activity ; inferred from electronic annotation ; 4872 ; receptor activity ; inferred from electron…	6412 ; protein biosynthesis ; inferred from electronic annotation ; 7218 ; neuropeptide signaling pathway ; inferred from electronic annotation	5622 ; intracellular ; inferred from electronic annotation ; 5840 ; ribosome ; inferred from electronic annotation ; 30529 ; ribonucleoprotein complex ; inferred from electronic annotation ; 16020 ; membrane ; inferred from electronic annotation	KEGG pathway: Ribosome 03010	6150.5	7163	5138	1.2424	0.7624	NM_207523
1437975_a_at	Rpl23a	ribosomal protein L23a	166 ; nucleotide binding ; inferred from electronic annotation ; 3723 ; RNA binding ; inferred from electronic annotation ; 3735 ; structural constituent of ribosome ; inferred from electronic annotation ; 19843 ; rRNA binding ; inferred from electronic annotation ; 4930 ; G-protein coupled receptor activity ; inferred from electronic annotation ; 4872 ; receptor activity ; inferred from electron…	6412 ; protein biosynthesis ; inferred from electronic annotation ; 7218 ; neuropeptide signaling pathway ; inferred from electronic annotation	5622 ; intracellular ; inferred from electronic annotation ; 5840 ; ribosome ; inferred from electronic annotation ; 30529 ; ribonucleoprotein complex ; inferred from electronic annotation ; 16020 ; membrane ; inferred from electronic annotation	KEGG pathway: Ribosome 03010	5581.7	6561.4	4602	1.2438	0.742	NM_207523
1437976_x_at	Rpl23a	ribosomal protein L23a	166 ; nucleotide binding ; inferred from electronic annotation ; 3723 ; RNA binding ; inferred from electronic annotation ; 3735 ; structural constituent of ribosome ; inferred from electronic annotation ; 19843 ; rRNA binding ; inferred from electronic annotation ; 4930 ; G-protein coupled receptor activity ; inferred from electronic annotation ; 4872 ; receptor activity ; inferred from electron…	6412 ; protein biosynthesis ; inferred from electronic annotation ; 7218 ; neuropeptide signaling pathway ; inferred from electronic annotation	5622 ; intracellular ; inferred from electronic annotation ; 5840 ; ribosome ; inferred from electronic annotation ; 30529 ; ribonucleoprotein complex ; inferred from electronic annotation ; 16020 ; membrane ; inferred from electronic annotation	KEGG pathway: Ribosome 03010	5959.9	7172.6	4747.2	1.3132	0.741	NM_207523
1455103_at	Ddx46	DEAD (Asp-Glu-Ala-Asp) box polypeptide 46	166 ; nucleotide binding ; inferred from electronic annotation ; 3723 ; RNA binding ; inferred from electronic annotation ; 4386 ; helicase activity ; inferred from electronic annotation ; 5524 ; ATP binding ; inferred from electronic annotation ; 16787 ; hydrolase activity ; inferred from electronic annotation ; 3676 ; nucleic acid binding ; inferred from electronic annotation ; 8026 ; ATP-depen…				4860.69	4423.8	5297.59	1.0464	1.31775	NM_145975
1451090_a_at	Eif2s3x	eukaryotic translation initiation factor 2, subunit 3, structural gene X-linked	166 ; nucleotide binding ; inferred from electronic annotation ; 3743 ; translation initiation factor activity ; inferred from electronic annotation ; 5525 ; GTP binding ; inferred from electronic annotation	6412 ; protein biosynthesis ; inferred from electronic annotation		Translation_Factors ; GenMAPP	3776.6	3049.2	4504	1.0334	1.2954	NM_012010
1424736_at	Eef2	eukaryotic translation elongation factor 2	166 ; nucleotide binding ; inferred from electronic annotation ; 3746 ; translation elongation factor activity ; inferred from electronic annotation ; 5525 ; GTP binding ; inferred from electronic annotation	6412 ; protein biosynthesis ; inferred from electronic annotation		Translation_Factors ; GenMAPP	7559.4	7142	7976.8	0.9692	0.9484	NM_007907
1424635_at	Eef1a1	eukaryotic translation elongation factor 1 alpha 1	166 ; nucleotide binding ; inferred from electronic annotation ; 3746 ; translation elongation factor activity ; inferred from electronic annotation ; 5525 ; GTP binding ; inferred from electronic annotation	6412 ; protein biosynthesis ; inferred from electronic annotation ; 6414 ; translational elongation ; inferred from electronic annotation	5737 ; cytoplasm ; inferred from direct assay ; 5737 ; cytoplasm ; inferred from electronic annotation	Translation_Factors ; GenMAPP	6736.1	6864.4	6607.8	1.0516	0.8886	NM_010106
1421029_a_at	Hbs1l	Hbs1-like (S. cerevisiae)	166 ; nucleotide binding ; inferred from electronic annotation ; 3746 ; translation elongation factor activity ; Unknown ; 5525 ; GTP binding ; inferred from sequence or structural similarity ; 3746 ; translation elongation factor activity ; inferred from electronic annotation ; 5525 ; GTP binding ; inferred from electronic annotation	6412 ; protein biosynthesis ; inferred from electronic annotation ; 6414 ; translational elongation ; Unknown			5387.7	5512.6	5262.8	1.1094	0.981	NM_019702
1447780_x_at	Tufm	Tu translation elongation factor, mitochondrial	166 ; nucleotide binding ; inferred from electronic annotation ; 3746 ; translation elongation factor activity ; Unknown ; 5525 ; GTP binding ; Unknown ; 3746 ; translation elongation factor activity ; inferred from electronic annotation ; 5525 ; GTP binding ; inferred from electronic annotation	6412 ; protein biosynthesis ; Unknown ; 6414 ; translational elongation ; Unknown ; 6412 ; protein biosynthesis ; inferred from electronic annotation ; 6414 ; translational elongation ; inferred from electronic annotation	5739 ; mitochondrion ; inferred from direct assay ; 5739 ; mitochondrion ; Unknown ; 5743 ; mitochondrial inner membrane ; inferred from direct assay ; 5739 ; mitochondrion ; inferred from electronic annotation		5072.35	5362.08	4782.61	0.8777	0.92925	NM_172745
1449673_s_at	Tufm	Tu translation elongation factor, mitochondrial	166 ; nucleotide binding ; inferred from electronic annotation ; 3746 ; translation elongation factor activity ; Unknown ; 5525 ; GTP binding ; Unknown ; 3746 ; translation elongation factor activity ; inferred from electronic annotation ; 5525 ; GTP binding ; inferred from electronic annotation	6412 ; protein biosynthesis ; Unknown ; 6414 ; translational elongation ; Unknown ; 6412 ; protein biosynthesis ; inferred from electronic annotation ; 6414 ; translational elongation ; inferred from electronic annotation	5739 ; mitochondrion ; inferred from direct assay ; 5739 ; mitochondrion ; Unknown ; 5743 ; mitochondrial inner membrane ; inferred from direct assay ; 5739 ; mitochondrion ; inferred from electronic annotation		3964.03	4169.98	3758.08	0.91774	0.98	NM_172745
1423994_at	Kif1b	kinesin family member 1B; synonyms: D4Mil1e, AI448212, AI506502, KIF1Bp130, KIF1Bp204, mKIAA0591, A530096N05Rik; isoform b is encoded by transcript variant 2; kinesin heavy chain member 1B; Kif1b beta; Kif1b alpha; N-3 kinesin; Mus musculus kinesin family member 1B (Kif1b), transcript variant 2, mRNA.	166 ; nucleotide binding ; inferred from electronic annotation ; 3774 ; motor activity ; inferred from electronic annotation ; 3777 ; microtubule motor activity ; inferred from electronic annotation ; 5524 ; ATP binding ; inferred from electronic annotation ; 19894 ; kinesin binding ; inferred from sequence or structural similarity ; 3777 ; microtubule motor activity ; inferred from direct assay …	7017 ; microtubule-based process ; inferred from electronic annotation ; 7018 ; microtubule-based movement ; inferred from electronic annotation ; 7270 ; nerve-nerve synaptic transmission ; inferred from mutant phenotype ; 7274 ; neuromuscular synaptic transmission ; inferred from mutant phenotype ; 8089 ; anterograde axon cargo transport ; inferred from mutant phenotype ; 7018 ; microtubule-base…	5739 ; mitochondrion ; inferred from electronic annotation ; 5871 ; kinesin complex ; inferred from electronic annotation ; 5874 ; microtubule ; inferred from electronic annotation ; 5875 ; microtubule associated complex ; inferred from electronic annotation ; 5739 ; mitochondrion ; inferred from direct assay ; 5875 ; microtubule associated complex ; inferred from direct assay ; 30659 ; cytoplasm…		5418.8	4233.6	6604	0.8822	1.2768	NM_008441 ; NM_207682
1433942_at	Myo6	myosin VI	166 ; nucleotide binding ; inferred from electronic annotation ; 3774 ; motor activity ; inferred from electronic annotation ; 3779 ; actin binding ; inferred from electronic annotation ; 5515 ; protein binding ; inferred from sequence or structural similarity ; 5516 ; calmodulin binding ; inferred from electronic annotation ; 5524 ; ATP binding ; inferred from electronic annotation ; 51015 ; act…	6897 ; endocytosis ; inferred from mutant phenotype ; 7010 ; cytoskeleton organization and biogenesis ; inferred from electronic annotation ; 7416 ; synaptogenesis ; inferred from mutant phenotype ; 7605 ; sensory perception of sound ; inferred from mutant phenotype ; 16358 ; dendrite morphogenesis ; inferred from mutant phenotype ; 7605 ; sensory perception of sound ; inferred from electronic an…	16459 ; myosin ; inferred from electronic annotation ; 45202 ; synapse ; inferred from sequence or structural similarity ; 48471 ; perinuclear region ; inferred from sequence or structural similarity		5558.1	3807.4	7308.8	0.8186	1.3974	NM_008662
1415779_s_at	Actg1	actin, gamma, cytoplasmic 1	166 ; nucleotide binding ; inferred from electronic annotation ; 3774 ; motor activity ; inferred from electronic annotation ; 5198 ; structural molecule activity ; inferred from electronic annotation ; 5200 ; structural constituent of cytoskeleton ; inferred from direct assay ; 5200 ; structural constituent of cytoskeleton ; inferred from electronic annotation ; 5515 ; protein binding ; inferred…	45214 ; sarcomere organization ; inferred from direct assay	5856 ; cytoskeleton ; inferred from electronic annotation ; 5884 ; actin filament ; inferred from electronic annotation ; 15629 ; actin cytoskeleton ; inferred from direct assay ; 30016 ; myofibril ; inferred from direct assay ; 43034 ; costamere ; traceable author statement	KEGG pathway: Adherens junction 04520; KEGG pathway: Cell Communication 01430; KEGG pathway: Focal adhesion 04510; KEGG pathway: Leukocyte transendothelial migration 04670; KEGG pathway: Regulation of actin cytoskeleton 04810; KEGG pathway: Tight junction 04530	9945.7	8509.2	11382.2	0.8812	1.0306	NM_009609
1419734_at	Actb	actin, beta, cytoplasmic	166 ; nucleotide binding ; inferred from electronic annotation ; 3774 ; motor activity ; inferred from electronic annotation ; 5198 ; structural molecule activity ; inferred from electronic annotation ; 5200 ; structural constituent of cytoskeleton ; inferred from electronic annotation ; 5515 ; protein binding ; inferred from electronic annotation ; 5524 ; ATP binding ; inferred from electronic a…		5625 ; soluble fraction ; inferred from direct assay ; 5829 ; cytosol ; inferred from direct assay ; 5856 ; cytoskeleton ; inferred from electronic annotation ; 5884 ; actin filament ; inferred from electronic annotation	KEGG pathway: Adherens junction 04520; KEGG pathway: Cell Communication 01430; KEGG pathway: Focal adhesion 04510; KEGG pathway: Leukocyte transendothelial migration 04670; KEGG pathway: Regulation of actin cytoskeleton 04810; KEGG pathway: Tight junction 04530	7582.6	7368.8	7796.4	0.9568	0.8998	NM_007393
1436722_a_at	Actb	actin, beta, cytoplasmic	166 ; nucleotide binding ; inferred from electronic annotation ; 3774 ; motor activity ; inferred from electronic annotation ; 5198 ; structural molecule activity ; inferred from electronic annotation ; 5200 ; structural constituent of cytoskeleton ; inferred from electronic annotation ; 5515 ; protein binding ; inferred from electronic annotation ; 5524 ; ATP binding ; inferred from electronic a…		5625 ; soluble fraction ; inferred from direct assay ; 5829 ; cytosol ; inferred from direct assay ; 5856 ; cytoskeleton ; inferred from electronic annotation ; 5884 ; actin filament ; inferred from electronic annotation	KEGG pathway: Adherens junction 04520; KEGG pathway: Cell Communication 01430; KEGG pathway: Focal adhesion 04510; KEGG pathway: Leukocyte transendothelial migration 04670; KEGG pathway: Regulation of actin cytoskeleton 04810; KEGG pathway: Tight junction 04530	9067.2	7833.2	10301.2	0.899	1.0372	NM_007393
AFFX-b-ActinMur/M12481_3_at	Actb	actin, beta, cytoplasmic	166 ; nucleotide binding ; inferred from electronic annotation ; 3774 ; motor activity ; inferred from electronic annotation ; 5198 ; structural molecule activity ; inferred from electronic annotation ; 5200 ; structural constituent of cytoskeleton ; inferred from electronic annotation ; 5515 ; protein binding ; inferred from electronic annotation ; 5524 ; ATP binding ; inferred from electronic a…		5625 ; soluble fraction ; inferred from direct assay ; 5829 ; cytosol ; inferred from direct assay ; 5856 ; cytoskeleton ; inferred from electronic annotation ; 5884 ; actin filament ; inferred from electronic annotation	KEGG pathway: Adherens junction 04520; KEGG pathway: Cell Communication 01430; KEGG pathway: Focal adhesion 04510; KEGG pathway: Leukocyte transendothelial migration 04670; KEGG pathway: Regulation of actin cytoskeleton 04810; KEGG pathway: Tight junction 04530	10198.7	8805.6	11591.8	0.8886	1.0282	NM_007393
AFFX-b-ActinMur/M12481_5_at	Actb	actin, beta, cytoplasmic	166 ; nucleotide binding ; inferred from electronic annotation ; 3774 ; motor activity ; inferred from electronic annotation ; 5198 ; structural molecule activity ; inferred from electronic annotation ; 5200 ; structural constituent of cytoskeleton ; inferred from electronic annotation ; 5515 ; protein binding ; inferred from electronic annotation ; 5524 ; ATP binding ; inferred from electronic a…		5625 ; soluble fraction ; inferred from direct assay ; 5829 ; cytosol ; inferred from direct assay ; 5856 ; cytoskeleton ; inferred from electronic annotation ; 5884 ; actin filament ; inferred from electronic annotation	KEGG pathway: Adherens junction 04520; KEGG pathway: Cell Communication 01430; KEGG pathway: Focal adhesion 04510; KEGG pathway: Leukocyte transendothelial migration 04670; KEGG pathway: Regulation of actin cytoskeleton 04810; KEGG pathway: Tight junction 04530	7194.29	5198.58	9190	0.768	1.231	NM_007393
AFFX-b-ActinMur/M12481_M_at	Actb	actin, beta, cytoplasmic	166 ; nucleotide binding ; inferred from electronic annotation ; 3774 ; motor activity ; inferred from electronic annotation ; 5198 ; structural molecule activity ; inferred from electronic annotation ; 5200 ; structural constituent of cytoskeleton ; inferred from electronic annotation ; 5515 ; protein binding ; inferred from electronic annotation ; 5524 ; ATP binding ; inferred from electronic a…		5625 ; soluble fraction ; inferred from direct assay ; 5829 ; cytosol ; inferred from direct assay ; 5856 ; cytoskeleton ; inferred from electronic annotation ; 5884 ; actin filament ; inferred from electronic annotation	KEGG pathway: Adherens junction 04520; KEGG pathway: Cell Communication 01430; KEGG pathway: Focal adhesion 04510; KEGG pathway: Leukocyte transendothelial migration 04670; KEGG pathway: Regulation of actin cytoskeleton 04810; KEGG pathway: Tight junction 04530	9034.6	7600.4	10468.8	0.9254	1.1384	NM_007393
1415873_a_at	Actr1a	ARP1 actin-related protein 1 homolog A (yeast)	166 ; nucleotide binding ; inferred from electronic annotation ; 3774 ; motor activity ; Unknown ; 5198 ; structural molecule activity ; inferred from electronic annotation ; 5200 ; structural constituent of cytoskeleton ; Unknown ; 5515 ; protein binding ; inferred from electronic annotation ; 5524 ; ATP binding ; inferred from electronic annotation ; 3774 ; motor activity ; inferred from electr…	16192 ; vesicle-mediated transport ; Unknown	5856 ; cytoskeleton ; Unknown ; 5869 ; dynactin complex ; Unknown ; 5875 ; microtubule associated complex ; Unknown ; 5884 ; actin filament ; Unknown ; 15629 ; actin cytoskeleton ; Unknown ; 5856 ; cytoskeleton ; inferred from electronic annotation ; 5884 ; actin filament ; inferred from electronic annotation		4842.4	4012.6	5672.2	0.89886	1.081	NM_016860
1436822_x_at	Rpl17; Hk1	ribosomal protein L17; hexokinase 1	166 ; nucleotide binding ; inferred from electronic annotation ; 3824 ; catalytic activity ; inferred from electronic annotation ; 4396 ; hexokinase activity ; inferred from direct assay ; 4396 ; hexokinase activity ; traceable author statement ; 5524 ; ATP binding ; inferred from electronic annotation ; 16301 ; kinase activity ; inferred from electronic annotation ; 16740 ; transferase activity …	6096 ; glycolysis ; traceable author statement ; 6412 ; protein biosynthesis ; inferred from electronic annotation ; 6096 ; glycolysis ; inferred from electronic annotation	5739 ; mitochondrion ; inferred from direct assay ; 5829 ; cytosol ; inferred from direct assay ; 16020 ; membrane ; inferred from electronic annotation ; 5622 ; intracellular ; inferred from electronic annotation ; 5840 ; ribosome ; inferred from electronic annotation ; 15934 ; large ribosomal subunit ; inferred from electronic annotation ; 30529 ; ribonucleoprotein complex ; inferred from elect…	KEGG pathway: Ribosome 03010; KEGG pathway: Aminosugars metabolism 00530; KEGG pathway: Fructose and mannose metabolism 00051; KEGG pathway: Galactose metabolism 00052; KEGG pathway: Glycolysis / Gluconeogenesis 00010; KEGG pathway: Starch and sucrose metabolism 00500; KEGG pathway: Streptomycin biosynthesis 00521	6157.9	7121.2	5194.6	1.112	0.7096	NM_001002239 ; NM_010438 ; XM_484480 ; XM_619532 ; XM_619694
1416383_a_at	Pcx	pyruvate carboxylase	166 ; nucleotide binding ; inferred from electronic annotation ; 3824 ; catalytic activity ; inferred from electronic annotation ; 4736 ; pyruvate carboxylase activity ; inferred from electronic annotation ; 5524 ; ATP binding ; inferred from electronic annotation ; 9374 ; biotin binding ; inferred from electronic annotation ; 16874 ; ligase activity ; inferred from electronic annotation ; 30145 …	6094 ; gluconeogenesis ; inferred from electronic annotation ; 8152 ; metabolism ; inferred from electronic annotation ; 8610 ; lipid biosynthesis ; inferred from electronic annotation	5737 ; cytoplasm ; inferred from electronic annotation ; 5739 ; mitochondrion ; inferred from direct assay ; 5743 ; mitochondrial inner membrane ; inferred from direct assay ; 5739 ; mitochondrion ; inferred from electronic annotation	KEGG pathway: Alanine and aspartate metabolism 00252; KEGG pathway: Citrate cycle (TCA cycle) 00020; KEGG pathway: Pyruvate metabolism 00620	8389.9	7230.6	9549.2	0.9114	1.054	NM_008797
AFFX-PyruCarbMur/L09192_3_at	Pcx	pyruvate carboxylase	166 ; nucleotide binding ; inferred from electronic annotation ; 3824 ; catalytic activity ; inferred from electronic annotation ; 4736 ; pyruvate carboxylase activity ; inferred from electronic annotation ; 5524 ; ATP binding ; inferred from electronic annotation ; 9374 ; biotin binding ; inferred from electronic annotation ; 16874 ; ligase activity ; inferred from electronic annotation ; 30145 …	6094 ; gluconeogenesis ; inferred from electronic annotation ; 8152 ; metabolism ; inferred from electronic annotation ; 8610 ; lipid biosynthesis ; inferred from electronic annotation	5737 ; cytoplasm ; inferred from electronic annotation ; 5739 ; mitochondrion ; inferred from direct assay ; 5743 ; mitochondrial inner membrane ; inferred from direct assay ; 5739 ; mitochondrion ; inferred from electronic annotation	KEGG pathway: Alanine and aspartate metabolism 00252; KEGG pathway: Citrate cycle (TCA cycle) 00020; KEGG pathway: Pyruvate metabolism 00620	9430.3	7991.4	10869.2	0.9086	1.0788	NM_008797
1416280_at	Sae2	SUMO1 activating enzyme subunit 2	166 ; nucleotide binding ; inferred from electronic annotation ; 3824 ; catalytic activity ; inferred from electronic annotation ; 4839 ; ubiquitin activating enzyme activity ; inferred from electronic annotation ; 5489 ; electron transporter activity ; Unknown ; 5524 ; ATP binding ; inferred from electronic annotation ; 8642 ; ubiquitin-like activating enzyme activity ; inferred from electronic …	6118 ; electron transport ; Unknown ; 6464 ; protein modification ; inferred from electronic annotation ; 6512 ; ubiquitin cycle ; inferred from electronic annotation			4294.9	4340	4249.8	1.0634	0.8806	NM_016682
1433440_x_at	Sae2	SUMO1 activating enzyme subunit 2	166 ; nucleotide binding ; inferred from electronic annotation ; 3824 ; catalytic activity ; inferred from electronic annotation ; 4839 ; ubiquitin activating enzyme activity ; inferred from electronic annotation ; 5489 ; electron transporter activity ; Unknown ; 5524 ; ATP binding ; inferred from electronic annotation ; 8642 ; ubiquitin-like activating enzyme activity ; inferred from electronic …	6118 ; electron transport ; Unknown ; 6464 ; protein modification ; inferred from electronic annotation ; 6512 ; ubiquitin cycle ; inferred from electronic annotation			6907.1	6840.6	6973.6	1.0226	0.8986	NM_016682
1437278_a_at	Sae2	SUMO1 activating enzyme subunit 2	166 ; nucleotide binding ; inferred from electronic annotation ; 3824 ; catalytic activity ; inferred from electronic annotation ; 4839 ; ubiquitin activating enzyme activity ; inferred from electronic annotation ; 5489 ; electron transporter activity ; Unknown ; 5524 ; ATP binding ; inferred from electronic annotation ; 8642 ; ubiquitin-like activating enzyme activity ; inferred from electronic …	6118 ; electron transport ; Unknown ; 6464 ; protein modification ; inferred from electronic annotation ; 6512 ; ubiquitin cycle ; inferred from electronic annotation			7216.1	7227	7205.2	1.0308	0.883	NM_016682
1448283_a_at	Sae2	SUMO1 activating enzyme subunit 2	166 ; nucleotide binding ; inferred from electronic annotation ; 3824 ; catalytic activity ; inferred from electronic annotation ; 4839 ; ubiquitin activating enzyme activity ; inferred from electronic annotation ; 5489 ; electron transporter activity ; Unknown ; 5524 ; ATP binding ; inferred from electronic annotation ; 8642 ; ubiquitin-like activating enzyme activity ; inferred from electronic …	6118 ; electron transport ; Unknown ; 6464 ; protein modification ; inferred from electronic annotation ; 6512 ; ubiquitin cycle ; inferred from electronic annotation			8039.6	7877.2	8202	1.0878	0.9724	NM_016682
1415724_a_at	Cdc42	cell division cycle 42 homolog (S. cerevisiae)	166 ; nucleotide binding ; inferred from electronic annotation ; 3924 ; GTPase activity ; inferred from direct assay ; 3924 ; GTPase activity ; inferred from sequence or structural similarity ; 3924 ; GTPase activity ; Unknown ; 3924 ; GTPase activity ; traceable author statement ; 5515 ; protein binding ; inferred from physical interaction ; 5525 ; GTP binding ; inferred from electronic annotati…	7015 ; actin filament organization ; Unknown ; 7264 ; small GTPase mediated signal transduction ; Unknown ; 7266 ; Rho protein signal transduction ; traceable author statement ; 15031 ; protein transport ; inferred from electronic annotation ; 46847 ; filopodium formation ; inferred from direct assay ; 51301 ; cell division ; inferred from electronic annotation ; 7264 ; small GTPase mediated sign…	30175 ; filopodium ; Unknown	KEGG pathway: Adherens junction 04520; KEGG pathway: Axon guidance 04360; KEGG pathway: Focal adhesion 04510; KEGG pathway: GnRH signaling pathway 04912; KEGG pathway: Leukocyte transendothelial migration 04670; KEGG pathway: MAPK signaling pathway 04010; KEGG pathway: Pancreatic cancer 05212; KEGG pathway: Regulation of actin cytoskeleton 04810; KEGG pathway: Renal cell carcinoma 05211; KEGG pat…	6454.5	5100.8	7808.2	0.878	1.1984	NM_009861
1460708_s_at	Cdc42	cell division cycle 42 homolog (S. cerevisiae)	166 ; nucleotide binding ; inferred from electronic annotation ; 3924 ; GTPase activity ; inferred from direct assay ; 3924 ; GTPase activity ; inferred from sequence or structural similarity ; 3924 ; GTPase activity ; Unknown ; 3924 ; GTPase activity ; traceable author statement ; 5515 ; protein binding ; inferred from physical interaction ; 5525 ; GTP binding ; inferred from electronic annotati…	7015 ; actin filament organization ; Unknown ; 7264 ; small GTPase mediated signal transduction ; Unknown ; 7266 ; Rho protein signal transduction ; traceable author statement ; 15031 ; protein transport ; inferred from electronic annotation ; 46847 ; filopodium formation ; inferred from direct assay ; 51301 ; cell division ; inferred from electronic annotation ; 7264 ; small GTPase mediated sign…	30175 ; filopodium ; Unknown	KEGG pathway: Adherens junction 04520; KEGG pathway: Axon guidance 04360; KEGG pathway: Focal adhesion 04510; KEGG pathway: GnRH signaling pathway 04912; KEGG pathway: Leukocyte transendothelial migration 04670; KEGG pathway: MAPK signaling pathway 04010; KEGG pathway: Pancreatic cancer 05212; KEGG pathway: Regulation of actin cytoskeleton 04810; KEGG pathway: Renal cell carcinoma 05211; KEGG pat…	6954.3	5923.6	7985	0.9148	1.0846	NM_009861
1451086_s_at	Rac1	RAS-related C3 botulinum substrate 1	166 ; nucleotide binding ; inferred from electronic annotation ; 3924 ; GTPase activity ; inferred from direct assay ; 5515 ; protein binding ; inferred from physical interaction ; 5525 ; GTP binding ; inferred from direct assay ; 5525 ; GTP binding ; inferred from electronic annotation	6897 ; endocytosis ; inferred from direct assay ; 6972 ; hyperosmotic response ; inferred from direct assay ; 7010 ; cytoskeleton organization and biogenesis ; inferred from direct assay ; 7155 ; cell adhesion ; inferred from direct assay ; 7264 ; small GTPase mediated signal transduction ; inferred from direct assay ; 15031 ; protein transport ; Unknown ; 16358 ; dendrite morphogenesis ; inferre…	5624 ; membrane fraction ; inferred from direct assay ; 5737 ; cytoplasm ; inferred from direct assay ; 16023 ; cytoplasmic membrane-bound vesicle ; inferred from direct assay ; 19897 ; extrinsic to plasma membrane ; inferred from direct assay ; 30027 ; lamellipodium ; inferred from direct assay	KEGG pathway: Adherens junction 04520; KEGG pathway: Axon guidance 04360; KEGG pathway: B cell receptor signaling pathway 04662; KEGG pathway: Colorectal cancer 05210; KEGG pathway: Fc epsilon RI signaling pathway 04664; KEGG pathway: Focal adhesion 04510; KEGG pathway: Leukocyte transendothelial migration 04670; KEGG pathway: MAPK signaling pathway 04010; KEGG pathway: Natural killer cell mediat…	5116.6	4550.2	5683	0.9044	0.99	NM_009007
1416590_a_at	Rab34	RAB34, member of RAS oncogene family	166 ; nucleotide binding ; inferred from electronic annotation ; 3924 ; GTPase activity ; inferred from direct assay ; 5525 ; GTP binding ; inferred from electronic annotation ; 19001 ; guanyl nucleotide binding ; inferred from direct assay	6810 ; transport ; inferred from electronic annotation ; 6897 ; endocytosis ; inferred from direct assay ; 7264 ; small GTPase mediated signal transduction ; inferred from electronic annotation ; 15031 ; protein transport ; inferred from electronic annotation	1726 ; ruffle ; inferred from direct assay ; 5769 ; early endosome ; inferred from direct assay ; 5795 ; Golgi stack ; inferred from electronic annotation		7677.7	7242.8	8112.6	0.9478	0.9342	NM_033475
1416591_at	Rab34	RAB34, member of RAS oncogene family	166 ; nucleotide binding ; inferred from electronic annotation ; 3924 ; GTPase activity ; inferred from direct assay ; 5525 ; GTP binding ; inferred from electronic annotation ; 19001 ; guanyl nucleotide binding ; inferred from direct assay	6810 ; transport ; inferred from electronic annotation ; 6897 ; endocytosis ; inferred from direct assay ; 7264 ; small GTPase mediated signal transduction ; inferred from electronic annotation ; 15031 ; protein transport ; inferred from electronic annotation	1726 ; ruffle ; inferred from direct assay ; 5769 ; early endosome ; inferred from direct assay ; 5795 ; Golgi stack ; inferred from electronic annotation		8440.9	7796.2	9085.6	0.9514	0.9808	NM_033475
1416256_a_at	Tubb5	tubulin, beta 5	166 ; nucleotide binding ; inferred from electronic annotation ; 3924 ; GTPase activity ; inferred from electronic annotation ; 5198 ; structural molecule activity ; inferred from electronic annotation ; 5200 ; structural constituent of cytoskeleton ; inferred from direct assay ; 5525 ; GTP binding ; inferred from electronic annotation ; 5525 ; GTP binding ; non-traceable author statement	7017 ; microtubule-based process ; inferred from direct assay ; 7018 ; microtubule-based movement ; inferred from electronic annotation ; 51227 ; mitotic spindle assembly ; inferred from direct assay ; 51258 ; protein polymerization ; inferred from electronic annotation ; 7017 ; microtubule-based process ; non-traceable author statement	5737 ; cytoplasm ; inferred from electronic annotation ; 5874 ; microtubule ; inferred from direct assay ; 43234 ; protein complex ; inferred from electronic annotation ; 45298 ; tubulin ; inferred from direct assay ; 5874 ; microtubule ; inferred from electronic annotation ; 45298 ; tubulin ; non-traceable author statement	KEGG pathway: Gap junction 04540	6873.8	7136.2	6611.4	1.0592	0.8706	NM_011655
1423221_at	Tubb4	tubulin, beta 4	166 ; nucleotide binding ; inferred from electronic annotation ; 3924 ; GTPase activity ; inferred from electronic annotation ; 5198 ; structural molecule activity ; inferred from electronic annotation ; 5200 ; structural constituent of cytoskeleton ; inferred from electronic annotation ; 5525 ; GTP binding ; inferred from electronic annotation	7017 ; microtubule-based process ; inferred from electronic annotation ; 7018 ; microtubule-based movement ; inferred from electronic annotation ; 51258 ; protein polymerization ; inferred from electronic annotation	5737 ; cytoplasm ; inferred from electronic annotation ; 5874 ; microtubule ; inferred from electronic annotation ; 5929 ; cilium ; inferred from direct assay ; 43234 ; protein complex ; inferred from electronic annotation	KEGG pathway: Gap junction 04540	5292.1	4494.8	6089.4	0.9096	1.124	NM_009451
1423642_at	Tubb2c	tubulin, beta 2c	166 ; nucleotide binding ; inferred from electronic annotation ; 3924 ; GTPase activity ; inferred from electronic annotation ; 5198 ; structural molecule activity ; inferred from electronic annotation ; 5525 ; GTP binding ; inferred from electronic annotation ; 5525 ; GTP binding ; non-traceable author statement	7018 ; microtubule-based movement ; inferred from electronic annotation ; 51258 ; protein polymerization ; inferred from electronic annotation ; 7017 ; microtubule-based process ; non-traceable author statement	5737 ; cytoplasm ; inferred from electronic annotation ; 5874 ; microtubule ; inferred from electronic annotation ; 43234 ; protein complex ; inferred from electronic annotation ; 45298 ; tubulin ; non-traceable author statement	KEGG pathway: Gap junction 04540	6793.8	4982.2	8605.4	0.8358	1.2808	NM_146116
1418884_x_at	Tuba1a	tubulin, alpha 1A	166 ; nucleotide binding ; inferred from electronic annotation ; 3924 ; GTPase activity ; inferred from electronic annotation ; 5198 ; structural molecule activity ; Unknown ; 5200 ; structural constituent of cytoskeleton ; inferred from electronic annotation ; 5525 ; GTP binding ; Unknown ; 5198 ; structural molecule activity ; inferred from electronic annotation ; 5525 ; GTP binding ; inferred …	7017 ; microtubule-based process ; inferred from electronic annotation ; 7018 ; microtubule-based movement ; Unknown ; 51258 ; protein polymerization ; inferred from electronic annotation ; 7018 ; microtubule-based movement ; inferred from electronic annotation	5874 ; microtubule ; inferred from electronic annotation ; 43234 ; protein complex ; inferred from electronic annotation ; 5739 ; mitochondrion ; inferred from direct assay	KEGG pathway: Gap junction 04540	9056.5	8069	10044	0.9532	1.026	NM_011653
1450186_s_at	Gnas	GNAS (guanine nucleotide binding protein, alpha stimulating) complex locus; synonyms: P1, P2, P3, GSP, Gsa, POH, GPSA, Nesp, Gnas1, Nespl, PHP1A, PHP1B, Gnasxl, Oedsml, Oed-Sml, MGC118029, 5530400H20Rik, A930027G11Rik, C130027O20Rik; isoform c is encoded by transcript variant 4; Gs alpha subunit; stimulatory G-protein alpha subunit; Mus musculus GNAS (guanine nucleotide binding protein, alpha sti…	166 ; nucleotide binding ; inferred from electronic annotation ; 3924 ; GTPase activity ; inferred from sequence or structural similarity ; 3924 ; GTPase activity ; traceable author statement ; 4871 ; signal transducer activity ; Unknown ; 5525 ; GTP binding ; inferred from electronic annotation ; 19001 ; guanyl nucleotide binding ; inferred from electronic annotation ; 4871 ; signal transducer a…	6112 ; energy reserve metabolism ; inferred from mutant phenotype ; 7165 ; signal transduction ; inferred from electronic annotation ; 7186 ; G-protein coupled receptor protein signaling pathway ; Unknown ; 7186 ; G-protein coupled receptor protein signaling pathway ; traceable author statement ; 7189 ; G-protein signaling, adenylate cyclase activating pathway ; inferred from direct assay ; 7189 …	5624 ; membrane fraction ; inferred from mutant phenotype ; 5834 ; heterotrimeric G-protein complex ; inferred from sequence or structural similarity ; 5834 ; heterotrimeric G-protein complex ; traceable author statement	KEGG pathway: Calcium signaling pathway 04020; KEGG pathway: Gap junction 04540; KEGG pathway: GnRH signaling pathway 04912; KEGG pathway: Long-term depression 04730; KEGG pathway: Melanogenesis 04916; KEGG pathway: Taste transduction 04742	5401.8	4965.8	5837.8	0.9718	1.0288	NM_010309 ; NM_010310 ; NM_019690 ; NM_022000
AFFX-MURINE_b1_at	Sez6; Rab37; Pex13; Supt7l; Cnot3	seizure related gene 6; RAB37, member of RAS oncogene family; peroxisomal biogenesis factor 13; suppressor of Ty 7 (S. cerevisiae)-like; CCR4-NOT transcription complex, subunit 3; hypothetical LOC545194	166 ; nucleotide binding ; inferred from electronic annotation ; 3924 ; GTPase activity ; inferred from sequence or structural similarity ; 5515 ; protein binding ; inferred from physical interaction ; 5525 ; GTP binding ; inferred from electronic annotation ; 268 ; peroxisome targeting sequence binding ; traceable author statement ; 8565 ; protein transporter activity ; Unknown ; 30528 ; transcr…	6810 ; transport ; inferred from electronic annotation ; 6886 ; intracellular protein transport ; inferred from electronic annotation ; 7264 ; small GTPase mediated signal transduction ; inferred from electronic annotation ; 15031 ; protein transport ; inferred from electronic annotation ; 6625 ; protein targeting to peroxisome ; traceable author statement ; 6810 ; transport ; Unknown ; 6886 ; in…	5615 ; extracellular space ; Unknown ; 16021 ; integral to membrane ; Unknown ; 30141 ; secretory granule ; inferred from direct assay ; 5624 ; membrane fraction ; Unknown ; 5777 ; peroxisome ; inferred from direct assay ; 5779 ; integral to peroxisomal membrane ; Unknown ; 5634 ; nucleus ; inferred from electronic annotation ; 5777 ; peroxisome ; inferred from electronic annotation ; 16021 ; int…		3140	2770.6	3509.4	1.0178	1.089	NM_021286 ; NM_021411 ; NM_023651 ; NM_028150 ; NM_146176 ; XM_484087 ; XM_622223
1434488_at	Arfrp1	ADP-ribosylation factor related protein 1	166 ; nucleotide binding ; inferred from electronic annotation ; 3924 ; GTPase activity ; inferred from sequence or structural similarity ; 5525 ; GTP binding ; inferred from electronic annotation	6886 ; intracellular protein transport ; inferred from electronic annotation ; 7264 ; small GTPase mediated signal transduction ; inferred from electronic annotation ; 7369 ; gastrulation ; inferred from mutant phenotype ; 15031 ; protein transport ; inferred from electronic annotation	5624 ; membrane fraction ; inferred from direct assay ; 5795 ; Golgi stack ; inferred from electronic annotation		5484.15	4905.2	6063.09	1.0766	1.509	NM_029702
1422572_at	Rhog	ras homolog gene family, member G	166 ; nucleotide binding ; inferred from electronic annotation ; 3924 ; GTPase activity ; inferred from sequence or structural similarity ; 5525 ; GTP binding ; inferred from electronic annotation	7264 ; small GTPase mediated signal transduction ; inferred from electronic annotation ; 7266 ; Rho protein signal transduction ; inferred from sequence or structural similarity ; 16601 ; Rac protein signal transduction ; inferred from sequence or structural similarity ; 30036 ; actin cytoskeleton organization and biogenesis ; inferred from sequence or structural similarity ; 45941 ; positive reg…			5680.32	4984.04	6376.6	0.76924	0.833	NM_019566
1428645_at	Gnai3	guanine nucleotide binding protein, alpha inhibiting 3	166 ; nucleotide binding ; inferred from electronic annotation ; 3924 ; GTPase activity ; traceable author statement ; 4871 ; signal transducer activity ; inferred from electronic annotation ; 5525 ; GTP binding ; inferred from electronic annotation ; 19001 ; guanyl nucleotide binding ; inferred from electronic annotation ; 5515 ; protein binding ; inferred from physical interaction	7165 ; signal transduction ; inferred from electronic annotation ; 7186 ; G-protein coupled receptor protein signaling pathway ; traceable author statement ; 8016 ; regulation of heart contraction rate ; inferred from mutant phenotype ; 7186 ; G-protein coupled receptor protein signaling pathway ; inferred from electronic annotation	5737 ; cytoplasm ; inferred from direct assay ; 5794 ; Golgi apparatus ; inferred from direct assay ; 5834 ; heterotrimeric G-protein complex ; traceable author statement	KEGG pathway: Axon guidance 04360; KEGG pathway: Gap junction 04540; KEGG pathway: Leukocyte transendothelial migration 04670; KEGG pathway: Long-term depression 04730; KEGG pathway: Melanogenesis 04916; KEGG pathway: Tight junction 04530	2454.2	2571.2	2337.2	1.0522	0.8806	NM_010306
1426390_a_at	Arf1	ADP-ribosylation factor 1	166 ; nucleotide binding ; inferred from electronic annotation ; 3924 ; GTPase activity ; Unknown ; 5057 ; receptor signaling protein activity ; Unknown ; 5525 ; GTP binding ; Unknown ; 5525 ; GTP binding ; traceable author statement ; 8565 ; protein transporter activity ; Unknown ; 5525 ; GTP binding ; inferred from electronic annotation	6810 ; transport ; inferred from electronic annotation ; 6886 ; intracellular protein transport ; Unknown ; 6888 ; ER to Golgi transport ; inferred from electronic annotation ; 7264 ; small GTPase mediated signal transduction ; inferred from electronic annotation ; 15031 ; protein transport ; Unknown ; 15031 ; protein transport ; traceable author statement ; 16192 ; vesicle-mediated transport ; i…	5794 ; Golgi apparatus ; inferred from direct assay ; 5794 ; Golgi apparatus ; Unknown ; 5795 ; Golgi stack ; inferred from electronic annotation ; 5829 ; cytosol ; inferred from direct assay ; 5886 ; plasma membrane ; Unknown ; 12505 ; endomembrane system ; inferred from direct assay ; 30017 ; sarcomere ; inferred from direct assay		3515.6	3858.8	3172.4	1.095	0.82	NM_007476
1448391_at	Rab9	RAB9, member RAS oncogene family	166 ; nucleotide binding ; inferred from electronic annotation ; 3924 ; GTPase activity ; Unknown ; 5525 ; GTP binding ; inferred from electronic annotation ; 8565 ; protein transporter activity ; Unknown	6810 ; transport ; inferred from electronic annotation ; 6886 ; intracellular protein transport ; Unknown ; 7264 ; small GTPase mediated signal transduction ; Unknown ; 15031 ; protein transport ; Unknown ; 7264 ; small GTPase mediated signal transduction ; inferred from electronic annotation ; 15031 ; protein transport ; inferred from electronic annotation	5764 ; lysosome ; inferred from sequence or structural similarity ; 5770 ; late endosome ; inferred from sequence or structural similarity ; 5794 ; Golgi apparatus ; Unknown ; 5795 ; Golgi stack ; inferred from electronic annotation		3576.1	4098.8	3053.4	1.2776	0.8112	NM_019773
1428086_at	Dnm1l	dynamin 1-like; synonyms: Drp1, AI450666, MGC90593, 6330417M19Rik; isoform a is encoded by transcript variant 1; Mus musculus dynamin 1-like (Dnm1l), transcript variant 1, mRNA.	166 ; nucleotide binding ; inferred from electronic annotation ; 3924 ; GTPase activity ; Unknown ; 5525 ; GTP binding ; Unknown ; 16787 ; hydrolase activity ; inferred from electronic annotation ; 3924 ; GTPase activity ; inferred from electronic annotation ; 5525 ; GTP binding ; inferred from electronic annotation		16020 ; membrane ; inferred from electronic annotation		5634.6	5652.4	5616.8	1.145	1.0474	NM_001025947 ; NM_152816
1417177_at	Galk1	galactokinase 1	166 ; nucleotide binding ; inferred from electronic annotation ; 4335 ; galactokinase activity ; inferred from direct assay ; 5524 ; ATP binding ; inferred from electronic annotation ; 16301 ; kinase activity ; inferred from electronic annotation ; 16740 ; transferase activity ; inferred from electronic annotation ; 16773 ; phosphotransferase activity, alcohol group as acceptor ; inferred from el…	5975 ; carbohydrate metabolism ; inferred from electronic annotation ; 6012 ; galactose metabolism ; inferred from electronic annotation ; 8152 ; metabolism ; inferred from electronic annotation ; 16310 ; phosphorylation ; inferred from electronic annotation ; 46835 ; carbohydrate phosphorylation ; inferred from electronic annotation ; 7155 ; cell adhesion ; inferred from mutant phenotype ; 7154 …	5737 ; cytoplasm ; inferred from electronic annotation ; 8305 ; integrin complex ; inferred from direct assay ; 9925 ; basal plasma membrane ; inferred from direct assay ; 16021 ; integral to membrane ; inferred from electronic annotation ; 8305 ; integrin complex ; inferred from electronic annotation	KEGG pathway: Galactose metabolism 00052	3554.83	3801.8	3307.86	1.3932	1.15804	NM_016905
1416209_at	Glud1	glutamate dehydrogenase 1	166 ; nucleotide binding ; inferred from electronic annotation ; 4353 ; glutamate dehydrogenase [NAD(P)+] activity ; inferred from direct assay ; 5524 ; ATP binding ; inferred from electronic annotation ; 5525 ; GTP binding ; inferred from electronic annotation ; 16491 ; oxidoreductase activity ; inferred from electronic annotation ; 4353 ; glutamate dehydrogenase [NAD(P)+] activity ; inferred fr…	6520 ; amino acid metabolism ; inferred from electronic annotation ; 7169 ; transmembrane receptor protein tyrosine kinase signaling pathway ; non-traceable author statement	5739 ; mitochondrion ; inferred from direct assay ; 5743 ; mitochondrial inner membrane ; inferred from direct assay ; 5739 ; mitochondrion ; inferred from electronic annotation	KEGG pathway: Arginine and proline metabolism 00330; KEGG pathway: D-Glutamine and D-glutamate metabolism 00471; KEGG pathway: Glutamate metabolism 00251; KEGG pathway: Nitrogen metabolism 00910; KEGG pathway: Urea cycle and metabolism of amino groups 00220	4735.5	3207.2	6263.8	0.7142	1.2332	NM_008133
1448253_at	Glud1	glutamate dehydrogenase 1	166 ; nucleotide binding ; inferred from electronic annotation ; 4353 ; glutamate dehydrogenase [NAD(P)+] activity ; inferred from direct assay ; 5524 ; ATP binding ; inferred from electronic annotation ; 5525 ; GTP binding ; inferred from electronic annotation ; 16491 ; oxidoreductase activity ; inferred from electronic annotation ; 4353 ; glutamate dehydrogenase [NAD(P)+] activity ; inferred fr…	6520 ; amino acid metabolism ; inferred from electronic annotation ; 7169 ; transmembrane receptor protein tyrosine kinase signaling pathway ; non-traceable author statement	5739 ; mitochondrion ; inferred from direct assay ; 5743 ; mitochondrial inner membrane ; inferred from direct assay ; 5739 ; mitochondrion ; inferred from electronic annotation	KEGG pathway: Arginine and proline metabolism 00330; KEGG pathway: D-Glutamine and D-glutamate metabolism 00471; KEGG pathway: Glutamate metabolism 00251; KEGG pathway: Nitrogen metabolism 00910; KEGG pathway: Urea cycle and metabolism of amino groups 00220	8883.4	7219	10547.8	0.8628	1.101	NM_008133
1416788_a_at	Idh3g	isocitrate dehydrogenase 3 (NAD+), gamma	166 ; nucleotide binding ; inferred from electronic annotation ; 4449 ; isocitrate dehydrogenase (NAD+) activity ; inferred from electronic annotation ; 5524 ; ATP binding ; inferred from electronic annotation ; 16491 ; oxidoreductase activity ; inferred from electronic annotation	6099 ; tricarboxylic acid cycle ; inferred from electronic annotation ; 8152 ; metabolism ; inferred from electronic annotation	5739 ; mitochondrion ; inferred from direct assay ; 5739 ; mitochondrion ; inferred from electronic annotation	KEGG pathway: Citrate cycle (TCA cycle) 00020	8106.5	6695.2	9517.8	0.9178	1.1516	NM_008323
1416789_at	Idh3g	isocitrate dehydrogenase 3 (NAD+), gamma	166 ; nucleotide binding ; inferred from electronic annotation ; 4449 ; isocitrate dehydrogenase (NAD+) activity ; inferred from electronic annotation ; 5524 ; ATP binding ; inferred from electronic annotation ; 16491 ; oxidoreductase activity ; inferred from electronic annotation	6099 ; tricarboxylic acid cycle ; inferred from electronic annotation ; 8152 ; metabolism ; inferred from electronic annotation	5739 ; mitochondrion ; inferred from direct assay ; 5739 ; mitochondrion ; inferred from electronic annotation	KEGG pathway: Citrate cycle (TCA cycle) 00020	6603.8	5660.4	7547.2	0.9176	1.1128	NM_008323
1450674_at	Cdk5	cyclin-dependent kinase 5	166 ; nucleotide binding ; inferred from electronic annotation ; 4672 ; protein kinase activity ; inferred from direct assay ; 4674 ; protein serine/threonine kinase activity ; inferred from direct assay ; 4693 ; cyclin-dependent protein kinase activity ; inferred from electronic annotation ; 5515 ; protein binding ; inferred from physical interaction ; 5524 ; ATP binding ; inferred from electron…	6468 ; protein amino acid phosphorylation ; inferred from electronic annotation ; 7049 ; cell cycle ; inferred from electronic annotation ; 7160 ; cell-matrix adhesion ; inferred from direct assay ; 7409 ; axonogenesis ; inferred from direct assay ; 16477 ; cell migration ; inferred from direct assay ; 30334 ; regulation of cell migration ; inferred from mutant phenotype ; 51301 ; cell division ;…	5829 ; cytosol ; inferred from direct assay ; 30027 ; lamellipodium ; inferred from direct assay ; 30175 ; filopodium ; inferred from direct assay	KEGG pathway: Axon guidance 04360	3759.9	4070.8	3449	1.0478	0.8252	NM_007668
1450918_s_at	Src	Rous sarcoma oncogene; synonyms: AW259666, pp60c-src; isoform 1 is encoded by transcript variant 1; Mus musculus Rous sarcoma oncogene (Src), transcript variant 1, mRNA.	166 ; nucleotide binding ; inferred from electronic annotation ; 4672 ; protein kinase activity ; inferred from direct assay ; 4674 ; protein serine/threonine kinase activity ; Unknown ; 4713 ; protein-tyrosine kinase activity ; inferred from mutant phenotype ; 5515 ; protein binding ; inferred from physical interaction ; 5524 ; ATP binding ; inferred from electronic annotation ; 16301 ; kinase a…	74 ; regulation of progression through cell cycle ; inferred from electronic annotation ; 6468 ; protein amino acid phosphorylation ; inferred from direct assay ; 7242 ; intracellular signaling cascade ; inferred from electronic annotation ; 50875 ; cellular physiological process ; inferred from electronic annotation ; 6468 ; protein amino acid phosphorylation ; inferred from electronic annotation	5622 ; intracellular ; inferred from electronic annotation	KEGG pathway: Adherens junction 04520; KEGG pathway: ErbB signaling pathway 04012; KEGG pathway: Focal adhesion 04510; KEGG pathway: Gap junction 04540; KEGG pathway: GnRH signaling pathway 04912; KEGG pathway: Tight junction 04530; KEGG pathway: VEGF signaling pathway 04370	3886.94	3341.9	4431.98	0.8416	1.09746	NM_001025395 ; NM_009271
1434310_at	Bmpr2	bone morphogenic protein receptor, type II (serine/threonine kinase)	166 ; nucleotide binding ; inferred from electronic annotation ; 4672 ; protein kinase activity ; inferred from electronic annotation ; 4674 ; protein serine/threonine kinase activity ; inferred from electronic annotation ; 4675 ; transmembrane receptor protein serine/threonine kinase activity ; inferred from electronic annotation ; 4713 ; protein-tyrosine kinase activity ; Unknown ; 4872 ; recep…	6468 ; protein amino acid phosphorylation ; inferred from electronic annotation ; 7179 ; transforming growth factor beta receptor signaling pathway ; inferred from electronic annotation ; 9952 ; anterior/posterior pattern formation ; inferred from genetic interaction ; 7178 ; transmembrane receptor protein serine/threonine kinase signaling pathway ; inferred from electronic annotation	5615 ; extracellular space ; Unknown ; 9986 ; cell surface ; inferred from direct assay ; 16020 ; membrane ; inferred from electronic annotation ; 16021 ; integral to membrane ; Unknown ; 16021 ; integral to membrane ; inferred from electronic annotation	KEGG pathway: Cytokine-cytokine receptor interaction 04060; KEGG pathway: TGF-beta signaling pathway 04350	3661	3413.2	3908.8	1.041	0.9972	NM_007561
1437195_x_at	Mapk10	mitogen activated protein kinase 10	166 ; nucleotide binding ; inferred from electronic annotation ; 4672 ; protein kinase activity ; inferred from electronic annotation ; 4674 ; protein serine/threonine kinase activity ; inferred from electronic annotation ; 4707 ; MAP kinase activity ; inferred from electronic annotation ; 4713 ; protein-tyrosine kinase activity ; Unknown ; 5515 ; protein binding ; inferred from physical interact…	6468 ; protein amino acid phosphorylation ; inferred from electronic annotation ; 7254 ; JNK cascade ; inferred from direct assay		KEGG pathway: Adipocytokine signaling pathway 04920; KEGG pathway: Colorectal cancer 05210; KEGG pathway: ErbB signaling pathway 04012; KEGG pathway: Fc epsilon RI signaling pathway 04664; KEGG pathway: Focal adhesion 04510; KEGG pathway: GnRH signaling pathway 04912; KEGG pathway: Insulin signaling pathway 04910; KEGG pathway: MAPK signaling pathway 04010; KEGG pathway: Pancreatic cancer 05212; …	4884.64	1632.28	8137	0.483	2.208	NM_009158
1433676_at	Wnk1	WNK lysine deficient protein kinase 1	166 ; nucleotide binding ; inferred from electronic annotation ; 4672 ; protein kinase activity ; inferred from electronic annotation ; 4674 ; protein serine/threonine kinase activity ; inferred from electronic annotation ; 4713 ; protein-tyrosine kinase activity ; inferred from electronic annotation ; 4860 ; protein kinase inhibitor activity ; inferred from electronic annotation ; 5524 ; ATP bin…	6468 ; protein amino acid phosphorylation ; inferred from electronic annotation ; 6811 ; ion transport ; inferred from direct assay ; 50794 ; regulation of cellular process ; inferred from direct assay	5737 ; cytoplasm ; inferred from expression pattern		5006.62	5328.6	4684.64	1.0758	0.8893	NM_198703
1424827_a_at	Csnk1a1	casein kinase 1, alpha 1	166 ; nucleotide binding ; inferred from electronic annotation ; 4672 ; protein kinase activity ; inferred from electronic annotation ; 4674 ; protein serine/threonine kinase activity ; inferred from electronic annotation ; 4713 ; protein-tyrosine kinase activity ; inferred from electronic annotation ; 5524 ; ATP binding ; inferred from electronic annotation ; 16301 ; kinase activity ; inferred f…	6468 ; protein amino acid phosphorylation ; inferred from electronic annotation ; 16055 ; Wnt receptor signaling pathway ; inferred from electronic annotation		KEGG pathway: Circadian rhythm 04710; KEGG pathway: Gap junction 04540; KEGG pathway: Hedgehog signaling pathway 04340; KEGG pathway: Wnt signaling pathway 04310	3016.55	2560.6	3472.5	0.8656	1.091	NM_146087
1424480_s_at	Akt2	thymoma viral proto-oncogene 2	166 ; nucleotide binding ; inferred from electronic annotation ; 4672 ; protein kinase activity ; inferred from electronic annotation ; 4674 ; protein serine/threonine kinase activity ; inferred from electronic annotation ; 5515 ; protein binding ; inferred from physical interaction ; 5524 ; ATP binding ; inferred from electronic annotation ; 16301 ; kinase activity ; inferred from electronic ann…	74 ; regulation of progression through cell cycle ; inferred from electronic annotation ; 6468 ; protein amino acid phosphorylation ; inferred from electronic annotation ; 46328 ; regulation of JNK cascade ; inferred from direct assay ; 50875 ; cellular physiological process ; inferred from electronic annotation	30027 ; lamellipodium ; inferred from direct assay	KEGG pathway: Adipocytokine signaling pathway 04920; KEGG pathway: Apoptosis 04210; KEGG pathway: B cell receptor signaling pathway 04662; KEGG pathway: Chronic myeloid leukemia 05220; KEGG pathway: Colorectal cancer 05210; KEGG pathway: Endometrial cancer 05213; KEGG pathway: ErbB signaling pathway 04012; KEGG pathway: Fc epsilon RI signaling pathway 04664; KEGG pathway: Focal adhesion 04510; KE…	5791.9	5542.4	6041.4	1.0146	0.9648	NM_007434
1436659_at	Dclk1	doublecortin-like kinase 1	166 ; nucleotide binding ; inferred from electronic annotation ; 4672 ; protein kinase activity ; inferred from electronic annotation ; 4674 ; protein serine/threonine kinase activity ; inferred from electronic annotation ; 5524 ; ATP binding ; inferred from electronic annotation ; 16301 ; kinase activity ; inferred from electronic annotation ; 16740 ; transferase activity ; inferred from electro…	6468 ; protein amino acid phosphorylation ; inferred from electronic annotation ; 7242 ; intracellular signaling cascade ; inferred from electronic annotation ; 7275 ; development ; inferred from electronic annotation ; 7399 ; nervous system development ; inferred from electronic annotation ; 30154 ; cell differentiation ; inferred from electronic annotation			8458.2	8070.6	8845.8	0.9898	0.9528	NM_019978
1428230_at	Prkcn	protein kinase C, nu	166 ; nucleotide binding ; inferred from electronic annotation ; 4672 ; protein kinase activity ; inferred from electronic annotation ; 4674 ; protein serine/threonine kinase activity ; inferred from electronic annotation ; 5524 ; ATP binding ; inferred from electronic annotation ; 16301 ; kinase activity ; inferred from electronic annotation ; 16740 ; transferase activity ; inferred from electro…	6468 ; protein amino acid phosphorylation ; inferred from electronic annotation ; 7242 ; intracellular signaling cascade ; inferred from electronic annotation			5476.8	4149	6804.6	0.7956	1.1208	NM_029239
1424050_s_at	Fgfr1	fibroblast growth factor receptor 1	166 ; nucleotide binding ; inferred from electronic annotation ; 4672 ; protein kinase activity ; inferred from electronic annotation ; 4674 ; protein serine/threonine kinase activity ; Unknown ; 4713 ; protein-tyrosine kinase activity ; inferred from electronic annotation ; 4872 ; receptor activity ; inferred from electronic annotation ; 5007 ; fibroblast growth factor receptor activity ; tracea…	1759 ; induction of an organ ; inferred from mutant phenotype ; 1763 ; branching morphogenesis ; inferred from mutant phenotype ; 6468 ; protein amino acid phosphorylation ; inferred from electronic annotation ; 7165 ; signal transduction ; inferred from electronic annotation ; 7420 ; brain development ; inferred from mutant phenotype ; 7435 ; salivary gland morphogenesis ; inferred from mutant p…	5615 ; extracellular space ; Unknown ; 16021 ; integral to membrane ; Unknown ; 16021 ; integral to membrane ; inferred from electronic annotation	KEGG pathway: Adherens junction 04520; KEGG pathway: MAPK signaling pathway 04010; KEGG pathway: Melanoma 05218; KEGG pathway: Regulation of actin cytoskeleton 04810	3843.65	4459.4	3227.9	1.0632	0.7086	NM_010206
1420838_at	Ntrk2	neurotrophic tyrosine kinase, receptor, type 2; synonyms: Tkrb, trkB, AI848316, C030027L06Rik; isoform b is encoded by transcript variant 2; Mus musculus neurotrophic tyrosine kinase, receptor, type 2 (Ntrk2), transcript variant 2, mRNA.	166 ; nucleotide binding ; inferred from electronic annotation ; 4672 ; protein kinase activity ; inferred from electronic annotation ; 4713 ; protein-tyrosine kinase activity ; inferred from electronic annotation ; 4714 ; transmembrane receptor protein tyrosine kinase activity ; inferred from electronic annotation ; 4872 ; receptor activity ; inferred from electronic annotation ; 5515 ; protein …	6468 ; protein amino acid phosphorylation ; inferred from electronic annotation ; 7169 ; transmembrane receptor protein tyrosine kinase signaling pathway ; inferred from electronic annotation ; 7275 ; development ; inferred from electronic annotation ; 7399 ; nervous system development ; inferred from electronic annotation ; 7631 ; feeding behavior ; inferred from mutant phenotype ; 19222 ; regul…	5829 ; cytosol ; inferred from direct assay ; 5886 ; plasma membrane ; inferred from direct assay ; 16020 ; membrane ; inferred from electronic annotation ; 16021 ; integral to membrane ; inferred from electronic annotation	KEGG pathway: MAPK signaling pathway 04010	5933.5	3135.4	8731.6	0.696	1.7176	NM_001025074 ; NM_008745
1435196_at	Ntrk2	neurotrophic tyrosine kinase, receptor, type 2; synonyms: Tkrb, trkB, AI848316, C030027L06Rik; isoform b is encoded by transcript variant 2; Mus musculus neurotrophic tyrosine kinase, receptor, type 2 (Ntrk2), transcript variant 2, mRNA.	166 ; nucleotide binding ; inferred from electronic annotation ; 4672 ; protein kinase activity ; inferred from electronic annotation ; 4713 ; protein-tyrosine kinase activity ; inferred from electronic annotation ; 4714 ; transmembrane receptor protein tyrosine kinase activity ; inferred from electronic annotation ; 4872 ; receptor activity ; inferred from electronic annotation ; 5515 ; protein …	6468 ; protein amino acid phosphorylation ; inferred from electronic annotation ; 7169 ; transmembrane receptor protein tyrosine kinase signaling pathway ; inferred from electronic annotation ; 7275 ; development ; inferred from electronic annotation ; 7399 ; nervous system development ; inferred from electronic annotation ; 7631 ; feeding behavior ; inferred from mutant phenotype ; 19222 ; regul…	5829 ; cytosol ; inferred from direct assay ; 5886 ; plasma membrane ; inferred from direct assay ; 16020 ; membrane ; inferred from electronic annotation ; 16021 ; integral to membrane ; inferred from electronic annotation	KEGG pathway: MAPK signaling pathway 04010	5860.1	3207.4	8512.8	0.6476	1.5102	NM_001025074 ; NM_008745
1455696_a_at	Prpf4b	PRP4 pre-mRNA processing factor 4 homolog B (yeast)	166 ; nucleotide binding ; inferred from electronic annotation ; 4672 ; protein kinase activity ; inferred from sequence or structural similarity ; 4674 ; protein serine/threonine kinase activity ; inferred from electronic annotation ; 4713 ; protein-tyrosine kinase activity ; Unknown ; 5524 ; ATP binding ; inferred from electronic annotation ; 16301 ; kinase activity ; inferred from electronic a…	398 ; nuclear mRNA splicing, via spliceosome ; inferred from electronic annotation ; 6397 ; mRNA processing ; inferred from electronic annotation ; 6468 ; protein amino acid phosphorylation ; inferred from electronic annotation	5634 ; nucleus ; inferred from electronic annotation ; 5694 ; chromosome ; inferred from direct assay	mRNA_processing_binding_Reactome ; GenMAPP	6861.1	6460.8	7261.4	1.0444	1.0388	NM_013830
1425678_a_at	Snrk	SNF related kinase	166 ; nucleotide binding ; inferred from electronic annotation ; 4672 ; protein kinase activity ; Unknown ; 4674 ; protein serine/threonine kinase activity ; Unknown ; 4713 ; protein-tyrosine kinase activity ; Unknown ; 5524 ; ATP binding ; Unknown ; 16301 ; kinase activity ; inferred from electronic annotation ; 16740 ; transferase activity ; inferred from electronic annotation ; 4672 ; protein …	6468 ; protein amino acid phosphorylation ; Unknown ; 6468 ; protein amino acid phosphorylation ; inferred from electronic annotation			3783.75	2819.5	4748	0.97812	1.4786	NM_133741
1433534_a_at	Cct2	chaperonin subunit 2 (beta)	166 ; nucleotide binding ; inferred from electronic annotation ; 4672 ; protein kinase activity ; Unknown ; 5515 ; protein binding ; inferred from electronic annotation ; 5524 ; ATP binding ; inferred from electronic annotation ; 51082 ; unfolded protein binding ; inferred from electronic annotation	6457 ; protein folding ; inferred from electronic annotation ; 6468 ; protein amino acid phosphorylation ; Unknown ; 44267 ; cellular protein metabolism ; inferred from electronic annotation			4778.05	5837.6	3718.5	1.3338	0.6864	NM_007636
1433535_x_at	Cct2	chaperonin subunit 2 (beta)	166 ; nucleotide binding ; inferred from electronic annotation ; 4672 ; protein kinase activity ; Unknown ; 5515 ; protein binding ; inferred from electronic annotation ; 5524 ; ATP binding ; inferred from electronic annotation ; 51082 ; unfolded protein binding ; inferred from electronic annotation	6457 ; protein folding ; inferred from electronic annotation ; 6468 ; protein amino acid phosphorylation ; Unknown ; 44267 ; cellular protein metabolism ; inferred from electronic annotation			5962.81	6869	5056.62	1.1768	0.7062	NM_007636
1417024_at	Hars	histidyl-tRNA synthetase	166 ; nucleotide binding ; inferred from electronic annotation ; 4812 ; tRNA ligase activity ; inferred from electronic annotation ; 4821 ; histidine-tRNA ligase activity ; inferred from electronic annotation ; 5524 ; ATP binding ; inferred from electronic annotation ; 16874 ; ligase activity ; inferred from electronic annotation	6412 ; protein biosynthesis ; inferred from electronic annotation ; 6418 ; tRNA aminoacylation for protein translation ; inferred from electronic annotation ; 6427 ; histidyl-tRNA aminoacylation ; inferred from electronic annotation	5737 ; cytoplasm ; inferred from electronic annotation	KEGG pathway: Aminoacyl-tRNA biosynthesis 00970; KEGG pathway: Histidine metabolism 00340	4296.7	4737.4	3856	1.2012	0.8704	NM_008214
1426705_s_at	Iars	isoleucine-tRNA synthetase	166 ; nucleotide binding ; inferred from electronic annotation ; 4812 ; tRNA ligase activity ; inferred from electronic annotation ; 4822 ; isoleucine-tRNA ligase activity ; inferred from sequence or structural similarity ; 5524 ; ATP binding ; inferred from electronic annotation ; 16874 ; ligase activity ; inferred from electronic annotation ; 4822 ; isoleucine-tRNA ligase activity ; inferred fr…	6412 ; protein biosynthesis ; inferred from electronic annotation ; 6418 ; tRNA aminoacylation for protein translation ; inferred from electronic annotation ; 6428 ; isoleucyl-tRNA aminoacylation ; inferred from sequence or structural similarity ; 6428 ; isoleucyl-tRNA aminoacylation ; inferred from electronic annotation	5737 ; cytoplasm ; inferred from sequence or structural similarity	KEGG pathway: Aminoacyl-tRNA biosynthesis 00970; KEGG pathway: Valine, leucine and isoleucine biosynthesis 00290	3221.11	4396.2	2046.02	1.339	0.55304	NM_172015
1426257_a_at	Sars	seryl-aminoacyl-tRNA synthetase	166 ; nucleotide binding ; inferred from electronic annotation ; 4812 ; tRNA ligase activity ; inferred from electronic annotation ; 4828 ; serine-tRNA ligase activity ; inferred from electronic annotation ; 5524 ; ATP binding ; inferred from electronic annotation ; 16874 ; ligase activity ; inferred from electronic annotation	6412 ; protein biosynthesis ; inferred from electronic annotation ; 6418 ; tRNA aminoacylation for protein translation ; inferred from electronic annotation ; 6434 ; seryl-tRNA aminoacylation ; inferred from electronic annotation	5739 ; mitochondrion ; inferred from electronic annotation	KEGG pathway: Aminoacyl-tRNA biosynthesis 00970; KEGG pathway: Glycine, serine and threonine metabolism 00260	5032.18	4476.8	5587.56	0.8896	0.98368	NM_011319
1452000_s_at	Sars	seryl-aminoacyl-tRNA synthetase	166 ; nucleotide binding ; inferred from electronic annotation ; 4812 ; tRNA ligase activity ; inferred from electronic annotation ; 4828 ; serine-tRNA ligase activity ; inferred from electronic annotation ; 5524 ; ATP binding ; inferred from electronic annotation ; 16874 ; ligase activity ; inferred from electronic annotation	6412 ; protein biosynthesis ; inferred from electronic annotation ; 6418 ; tRNA aminoacylation for protein translation ; inferred from electronic annotation ; 6434 ; seryl-tRNA aminoacylation ; inferred from electronic annotation	5739 ; mitochondrion ; inferred from electronic annotation	KEGG pathway: Aminoacyl-tRNA biosynthesis 00970; KEGG pathway: Glycine, serine and threonine metabolism 00260	6523.09	5518.2	7527.98	0.9692	1.1698	NM_011319
1415950_a_at	Pebp1	phosphatidylethanolamine binding protein 1	166 ; nucleotide binding ; inferred from electronic annotation ; 4866 ; endopeptidase inhibitor activity ; inferred from electronic annotation ; 4867 ; serine-type endopeptidase inhibitor activity ; inferred from electronic annotation ; 5524 ; ATP binding ; inferred from electronic annotation ; 8289 ; lipid binding ; inferred from electronic annotation ; 4871 ; signal transducer activity ; inferr…	1501 ; skeletal development ; inferred from mutant phenotype ; 1508 ; regulation of action potential ; inferred from mutant phenotype ; 7186 ; G-protein coupled receptor protein signaling pathway ; inferred from mutant phenotype ; 7215 ; glutamate signaling pathway ; inferred from mutant phenotype ; 7507 ; heart development ; inferred from mutant phenotype ; 16322 ; neuron remodeling ; inferred f…	5834 ; heterotrimeric G-protein complex ; traceable author statement	G_Protein_Signaling ; GenMAPP ; Smooth_muscle_contraction ; GenMAPP	7896.4	7347.2	8445.6	0.9728	0.9782	NM_018858
1438649_x_at	Pebp1	phosphatidylethanolamine binding protein 1	166 ; nucleotide binding ; inferred from electronic annotation ; 4866 ; endopeptidase inhibitor activity ; inferred from electronic annotation ; 4867 ; serine-type endopeptidase inhibitor activity ; inferred from electronic annotation ; 5524 ; ATP binding ; inferred from electronic annotation ; 8289 ; lipid binding ; inferred from electronic annotation ; 4871 ; signal transducer activity ; inferr…	1501 ; skeletal development ; inferred from mutant phenotype ; 1508 ; regulation of action potential ; inferred from mutant phenotype ; 7186 ; G-protein coupled receptor protein signaling pathway ; inferred from mutant phenotype ; 7215 ; glutamate signaling pathway ; inferred from mutant phenotype ; 7507 ; heart development ; inferred from mutant phenotype ; 16322 ; neuron remodeling ; inferred f…	5834 ; heterotrimeric G-protein complex ; traceable author statement	G_Protein_Signaling ; GenMAPP ; Smooth_muscle_contraction ; GenMAPP	9060.8	8398	9723.6	0.9698	0.9816	NM_018858 ; XM_483886
1450706_a_at	Arl3	ADP-ribosylation factor-like 3	166 ; nucleotide binding ; inferred from electronic annotation ; 4871 ; signal transducer activity ; inferred from electronic annotation ; 5525 ; GTP binding ; inferred from direct assay ; 19001 ; guanyl nucleotide binding ; inferred from electronic annotation ; 5525 ; GTP binding ; inferred from electronic annotation	7186 ; G-protein coupled receptor protein signaling pathway ; inferred from electronic annotation ; 7264 ; small GTPase mediated signal transduction ; inferred from electronic annotation	5795 ; Golgi stack ; inferred from electronic annotation		4994.4	5796.6	4192.2	1.2354	0.7552	NM_019718
1424544_at	Nrbp2	nuclear receptor binding protein 2	166 ; nucleotide binding ; inferred from electronic annotation ; 4872 ; receptor activity ; inferred from electronic annotation ; 4672 ; protein kinase activity ; inferred from electronic annotation ; 5524 ; ATP binding ; inferred from electronic annotation	6468 ; protein amino acid phosphorylation ; inferred from electronic annotation			4375.3	3442.6	5308	0.7644	1.0076	NM_144847
1427347_s_at	Tubb2a; Tubb2b	tubulin, beta 2a; tubulin, beta 2b	166 ; nucleotide binding ; inferred from electronic annotation ; 5200 ; structural constituent of cytoskeleton ; inferred from electronic annotation ; 5525 ; GTP binding ; inferred from electronic annotation ; 3924 ; GTPase activity ; inferred from electronic annotation ; 5198 ; structural molecule activity ; inferred from electronic annotation	7017 ; microtubule-based process ; inferred from electronic annotation ; 7018 ; microtubule-based movement ; inferred from electronic annotation ; 51258 ; protein polymerization ; inferred from electronic annotation	5874 ; microtubule ; inferred from electronic annotation ; 43234 ; protein complex ; inferred from electronic annotation ; 5737 ; cytoplasm ; inferred from electronic annotation	KEGG pathway: Gap junction 04540	2691.97	2967.8	2416.14	1.2096	0.914	NM_009450 ; NM_023716 ; XM_619106
1427838_at	Tubb2a	tubulin, beta 2a	166 ; nucleotide binding ; inferred from electronic annotation ; 5200 ; structural constituent of cytoskeleton ; inferred from electronic annotation ; 5525 ; GTP binding ; inferred from electronic annotation ; 3924 ; GTPase activity ; inferred from electronic annotation ; 5198 ; structural molecule activity ; inferred from electronic annotation	7017 ; microtubule-based process ; inferred from electronic annotation ; 7018 ; microtubule-based movement ; inferred from electronic annotation ; 51258 ; protein polymerization ; inferred from electronic annotation	5874 ; microtubule ; inferred from electronic annotation ; 43234 ; protein complex ; inferred from electronic annotation ; 5737 ; cytoplasm ; inferred from electronic annotation	KEGG pathway: Gap junction 04540	7588.6	6448.8	8728.4	0.8826	1.037	NM_009450
1422549_at	Arl2	ADP-ribosylation factor-like 2	166 ; nucleotide binding ; inferred from electronic annotation ; 5215 ; transporter activity ; Unknown ; 5525 ; GTP binding ; inferred from electronic annotation	6886 ; intracellular protein transport ; Unknown ; 7264 ; small GTPase mediated signal transduction ; inferred from electronic annotation			4492.6	4503.8	4481.4	1.26	1.1526	NM_019722
1416282_at	Psmc3	proteasome (prosome, macropain) 26S subunit, ATPase 3	166 ; nucleotide binding ; inferred from electronic annotation ; 5488 ; binding ; Unknown ; 5524 ; ATP binding ; inferred from electronic annotation ; 16787 ; hydrolase activity ; inferred from electronic annotation ; 17111 ; nucleoside-triphosphatase activity ; inferred from electronic annotation	6810 ; transport ; Unknown ; 30163 ; protein catabolism ; inferred from electronic annotation	5634 ; nucleus ; inferred from electronic annotation ; 5737 ; cytoplasm ; inferred from electronic annotation ; 5743 ; mitochondrial inner membrane ; Unknown ; 5829 ; cytosol ; inferred from electronic annotation ; 16021 ; integral to membrane ; inferred from electronic annotation ; 43234 ; protein complex ; inferred from electronic annotation	KEGG pathway: Proteasome 03050	6961.2	7096.4	6826	1.0302	0.8966	NM_008948
1425993_a_at	Hsp110	heat shock protein 110	166 ; nucleotide binding ; inferred from electronic annotation ; 5515 ; protein binding ; inferred from direct assay ; 5524 ; ATP binding ; inferred from electronic annotation	6457 ; protein folding ; inferred from electronic annotation ; 6986 ; response to unfolded protein ; inferred from electronic annotation ; 9408 ; response to heat ; inferred from electronic annotation ; 51085 ; chaperone cofactor dependent protein folding ; inferred from direct assay			4509.11	2390.22	6628	0.63374	1.5892	NM_013559
1415785_a_at	Cct8	chaperonin subunit 8 (theta)	166 ; nucleotide binding ; inferred from electronic annotation ; 5515 ; protein binding ; inferred from electronic annotation ; 5524 ; ATP binding ; inferred from electronic annotation ; 51082 ; unfolded protein binding ; inferred from electronic annotation	6457 ; protein folding ; inferred from electronic annotation ; 44267 ; cellular protein metabolism ; inferred from electronic annotation			5966.1	5788.6	6143.6	1.1542	1.04	NM_009840
1415816_at	Cct7	chaperonin subunit 7 (eta)	166 ; nucleotide binding ; inferred from electronic annotation ; 5515 ; protein binding ; inferred from electronic annotation ; 5524 ; ATP binding ; inferred from electronic annotation ; 51082 ; unfolded protein binding ; inferred from electronic annotation	6457 ; protein folding ; inferred from electronic annotation ; 44267 ; cellular protein metabolism ; inferred from electronic annotation			4431.9	5145.6	3718.2	1.1262	0.712	NM_007638
1415817_s_at	Cct7	chaperonin subunit 7 (eta)	166 ; nucleotide binding ; inferred from electronic annotation ; 5515 ; protein binding ; inferred from electronic annotation ; 5524 ; ATP binding ; inferred from electronic annotation ; 51082 ; unfolded protein binding ; inferred from electronic annotation	6457 ; protein folding ; inferred from electronic annotation ; 44267 ; cellular protein metabolism ; inferred from electronic annotation			4168.4	5296.6	3040.2	1.2446	0.6366	NM_007638
1415867_at	Cct4	chaperonin subunit 4 (delta)	166 ; nucleotide binding ; inferred from electronic annotation ; 5515 ; protein binding ; inferred from electronic annotation ; 5524 ; ATP binding ; inferred from electronic annotation ; 51082 ; unfolded protein binding ; inferred from electronic annotation	6457 ; protein folding ; inferred from electronic annotation ; 44267 ; cellular protein metabolism ; inferred from electronic annotation			3916.38	5263.2	2569.56	1.2818	0.73975	NM_009837
1416024_x_at	Cct3	chaperonin subunit 3 (gamma)	166 ; nucleotide binding ; inferred from electronic annotation ; 5515 ; protein binding ; inferred from electronic annotation ; 5524 ; ATP binding ; inferred from electronic annotation ; 51082 ; unfolded protein binding ; inferred from electronic annotation	6457 ; protein folding ; inferred from electronic annotation ; 44267 ; cellular protein metabolism ; inferred from electronic annotation			3850.04	4249.98	3450.1	1.0962	0.822	NM_009836
1433447_x_at	Cct4	chaperonin subunit 4 (delta)	166 ; nucleotide binding ; inferred from electronic annotation ; 5515 ; protein binding ; inferred from electronic annotation ; 5524 ; ATP binding ; inferred from electronic annotation ; 51082 ; unfolded protein binding ; inferred from electronic annotation	6457 ; protein folding ; inferred from electronic annotation ; 44267 ; cellular protein metabolism ; inferred from electronic annotation			5078.26	6599.2	3557.32	1.2412	0.63218	NM_009837
1438560_x_at	Cct4	chaperonin subunit 4 (delta)	166 ; nucleotide binding ; inferred from electronic annotation ; 5515 ; protein binding ; inferred from electronic annotation ; 5524 ; ATP binding ; inferred from electronic annotation ; 51082 ; unfolded protein binding ; inferred from electronic annotation	6457 ; protein folding ; inferred from electronic annotation ; 44267 ; cellular protein metabolism ; inferred from electronic annotation			5418.95	6899.4	3938.5	1.1848	0.63954	NM_009837
1448122_at	Tcp1	t-complex protein 1	166 ; nucleotide binding ; inferred from electronic annotation ; 5515 ; protein binding ; inferred from electronic annotation ; 5524 ; ATP binding ; inferred from electronic annotation ; 51082 ; unfolded protein binding ; inferred from electronic annotation	6457 ; protein folding ; inferred from electronic annotation ; 44267 ; cellular protein metabolism ; inferred from electronic annotation	242 ; pericentriolar material ; inferred from direct assay ; 5720 ; nuclear heterochromatin ; inferred from direct assay ; 5815 ; microtubule organizing center ; inferred from direct assay		6565.4	6690.4	6440.4	1.0806	0.8838	NM_013686
1448178_a_at	Cct3	chaperonin subunit 3 (gamma)	166 ; nucleotide binding ; inferred from electronic annotation ; 5515 ; protein binding ; inferred from electronic annotation ; 5524 ; ATP binding ; inferred from electronic annotation ; 51082 ; unfolded protein binding ; inferred from electronic annotation	6457 ; protein folding ; inferred from electronic annotation ; 44267 ; cellular protein metabolism ; inferred from electronic annotation			4456.68	5438.8	3474.56	1.4406	0.8556	NM_009836
1459987_s_at	Cct3	chaperonin subunit 3 (gamma)	166 ; nucleotide binding ; inferred from electronic annotation ; 5515 ; protein binding ; inferred from electronic annotation ; 5524 ; ATP binding ; inferred from electronic annotation ; 51082 ; unfolded protein binding ; inferred from electronic annotation	6457 ; protein folding ; inferred from electronic annotation ; 44267 ; cellular protein metabolism ; inferred from electronic annotation			4535.29	5220.6	3849.98	1.4114	0.9706	NM_009836
1420622_a_at	Hspa8	heat shock protein 8	166 ; nucleotide binding ; inferred from electronic annotation ; 5515 ; protein binding ; inferred from physical interaction ; 5524 ; ATP binding ; inferred from electronic annotation ; 42623 ; ATPase activity, coupled ; inferred from direct assay ; 51082 ; unfolded protein binding ; inferred from physical interaction ; 51082 ; unfolded protein binding ; inferred from electronic annotation	74 ; regulation of progression through cell cycle ; inferred from direct assay ; 6457 ; protein folding ; inferred from direct assay ; 6986 ; response to unfolded protein ; inferred from electronic annotation ; 9408 ; response to heat ; inferred from electronic annotation ; 51085 ; chaperone cofactor dependent protein folding ; inferred from genetic interaction ; 6457 ; protein folding ; inferred…	5634 ; nucleus ; inferred from electronic annotation	KEGG pathway: Antigen processing and presentation 04612; KEGG pathway: MAPK signaling pathway 04010	9718.1	8004	11432.2	0.8608	1.0714	NM_031165 ; XM_483871 ; XM_485789
1420623_x_at	Hspa8	heat shock protein 8	166 ; nucleotide binding ; inferred from electronic annotation ; 5515 ; protein binding ; inferred from physical interaction ; 5524 ; ATP binding ; inferred from electronic annotation ; 42623 ; ATPase activity, coupled ; inferred from direct assay ; 51082 ; unfolded protein binding ; inferred from physical interaction ; 51082 ; unfolded protein binding ; inferred from electronic annotation	74 ; regulation of progression through cell cycle ; inferred from direct assay ; 6457 ; protein folding ; inferred from direct assay ; 6986 ; response to unfolded protein ; inferred from electronic annotation ; 9408 ; response to heat ; inferred from electronic annotation ; 51085 ; chaperone cofactor dependent protein folding ; inferred from genetic interaction ; 6457 ; protein folding ; inferred…	5634 ; nucleus ; inferred from electronic annotation	KEGG pathway: Antigen processing and presentation 04612; KEGG pathway: MAPK signaling pathway 04010	9846.4	8241	11451.8	0.8876	1.0742	NM_031165
1455789_x_at	Hspa8	heat shock protein 8	166 ; nucleotide binding ; inferred from electronic annotation ; 5515 ; protein binding ; inferred from physical interaction ; 5524 ; ATP binding ; inferred from electronic annotation ; 42623 ; ATPase activity, coupled ; inferred from direct assay ; 51082 ; unfolded protein binding ; inferred from physical interaction ; 51082 ; unfolded protein binding ; inferred from electronic annotation	74 ; regulation of progression through cell cycle ; inferred from direct assay ; 6457 ; protein folding ; inferred from direct assay ; 6986 ; response to unfolded protein ; inferred from electronic annotation ; 9408 ; response to heat ; inferred from electronic annotation ; 51085 ; chaperone cofactor dependent protein folding ; inferred from genetic interaction ; 6457 ; protein folding ; inferred…	5634 ; nucleus ; inferred from electronic annotation	KEGG pathway: Antigen processing and presentation 04612; KEGG pathway: MAPK signaling pathway 04010	10279.8	8623.6	11936	0.8848	1.0706	NM_031165 ; XM_483871 ; XM_485789 ; XM_619273 ; XM_619621
1437497_a_at	Hsp90aa1	heat shock protein 90kDa alpha (cytosolic), class A member 1	166 ; nucleotide binding ; inferred from electronic annotation ; 5515 ; protein binding ; inferred from physical interaction ; 5524 ; ATP binding ; inferred from electronic annotation ; 42803 ; protein homodimerization activity ; inferred from physical interaction ; 51082 ; unfolded protein binding ; inferred from electronic annotation ; 5515 ; protein binding ; inferred from sequence or structur…	6457 ; protein folding ; inferred from electronic annotation ; 6986 ; response to unfolded protein ; inferred from electronic annotation ; 9408 ; response to heat ; inferred from electronic annotation ; 45429 ; positive regulation of nitric oxide biosynthesis ; inferred from direct assay ; 6809 ; nitric oxide biosynthesis ; traceable author statement ; 6986 ; response to unfolded protein ; tracea…	5829 ; cytosol ; inferred from direct assay ; 5829 ; cytosol ; traceable author statement	KEGG pathway: Antigen processing and presentation 04612	3898.68	5597.2	2200.16	1.4636	0.48318	NM_010480 ; XM_618911 ; XM_619878
1416064_a_at	Hspa5	heat shock 70kD protein 5 (glucose-regulated protein)	166 ; nucleotide binding ; inferred from electronic annotation ; 5515 ; protein binding ; inferred from physical interaction ; 5524 ; ATP binding ; inferred from electronic annotation ; 43022 ; ribosome binding ; inferred from direct assay	6457 ; protein folding ; inferred from electronic annotation ; 6983 ; ER overload response ; inferred from direct assay ; 6986 ; response to unfolded protein ; inferred from electronic annotation	5783 ; endoplasmic reticulum ; inferred from direct assay ; 5783 ; endoplasmic reticulum ; inferred from electronic annotation	KEGG pathway: Antigen processing and presentation 04612; KEGG pathway: MAPK signaling pathway 04010; KEGG pathway: Neurodegenerative Disorders 01510; KEGG pathway: Prion disease 05060	4821	3605.6	6036.4	0.8876	1.3408	NM_022310
1427464_s_at	Hspa5	heat shock 70kD protein 5 (glucose-regulated protein)	166 ; nucleotide binding ; inferred from electronic annotation ; 5515 ; protein binding ; inferred from physical interaction ; 5524 ; ATP binding ; inferred from electronic annotation ; 43022 ; ribosome binding ; inferred from direct assay	6457 ; protein folding ; inferred from electronic annotation ; 6983 ; ER overload response ; inferred from direct assay ; 6986 ; response to unfolded protein ; inferred from electronic annotation	5783 ; endoplasmic reticulum ; inferred from direct assay ; 5783 ; endoplasmic reticulum ; inferred from electronic annotation	KEGG pathway: Antigen processing and presentation 04612; KEGG pathway: MAPK signaling pathway 04010; KEGG pathway: Neurodegenerative Disorders 01510; KEGG pathway: Prion disease 05060	4236.3	3163	5309.6	0.8008	1.2134	NM_022310
1417258_at	Cct5	chaperonin subunit 5 (epsilon)	166 ; nucleotide binding ; inferred from electronic annotation ; 5515 ; protein binding ; inferred from physical interaction ; 5524 ; ATP binding ; inferred from electronic annotation ; 51082 ; unfolded protein binding ; inferred from electronic annotation ; 5515 ; protein binding ; inferred from electronic annotation	6457 ; protein folding ; inferred from electronic annotation ; 44267 ; cellular protein metabolism ; inferred from electronic annotation			7499.1	7926.4	7071.8	1.1138	0.8642	NM_007637
1416364_at	Hsp90ab1	heat shock protein 90kDa alpha (cytosolic), class B member 1	166 ; nucleotide binding ; inferred from electronic annotation ; 5515 ; protein binding ; inferred from physical interaction ; 5524 ; ATP binding ; inferred from electronic annotation ; 51082 ; unfolded protein binding ; inferred from electronic annotation ; 5515 ; protein binding ; inferred from sequence or structural similarity ; 30235 ; nitric-oxide synthase regulator activity ; inferred from …	6457 ; protein folding ; inferred from electronic annotation ; 6986 ; response to unfolded protein ; inferred from electronic annotation ; 9408 ; response to heat ; inferred from electronic annotation ; 6986 ; response to unfolded protein ; inferred from sequence or structural similarity ; 45429 ; positive regulation of nitric oxide biosynthesis ; inferred from sequence or structural similarity	5739 ; mitochondrion ; inferred from direct assay	KEGG pathway: Antigen processing and presentation 04612	5764.6	5659.6	5869.6	1.016	0.916	NM_008302
1416365_at	Hsp90ab1	heat shock protein 90kDa alpha (cytosolic), class B member 1	166 ; nucleotide binding ; inferred from electronic annotation ; 5515 ; protein binding ; inferred from physical interaction ; 5524 ; ATP binding ; inferred from electronic annotation ; 51082 ; unfolded protein binding ; inferred from electronic annotation ; 5515 ; protein binding ; inferred from sequence or structural similarity ; 30235 ; nitric-oxide synthase regulator activity ; inferred from …	6457 ; protein folding ; inferred from electronic annotation ; 6986 ; response to unfolded protein ; inferred from electronic annotation ; 9408 ; response to heat ; inferred from electronic annotation ; 6986 ; response to unfolded protein ; inferred from sequence or structural similarity ; 45429 ; positive regulation of nitric oxide biosynthesis ; inferred from sequence or structural similarity	5739 ; mitochondrion ; inferred from direct assay	KEGG pathway: Antigen processing and presentation 04612	5847.6	5724	5971.2	0.9918	0.8756	NM_008302
1423030_at	Vcp	valosin containing protein	166 ; nucleotide binding ; inferred from electronic annotation ; 5515 ; protein binding ; inferred from physical interaction ; 5524 ; ATP binding ; inferred from electronic annotation ; 8289 ; lipid binding ; inferred from electronic annotation ; 16787 ; hydrolase activity ; inferred from electronic annotation ; 17111 ; nucleoside-triphosphatase activity ; inferred from electronic annotation ; 55…	6512 ; ubiquitin cycle ; inferred from electronic annotation ; 6810 ; transport ; inferred from electronic annotation ; 6919 ; caspase activation ; inferred from direct assay ; 16567 ; protein ubiquitination ; inferred from sequence or structural similarity ; 30433 ; ER-associated protein catabolism ; inferred from sequence or structural similarity ; 30968 ; unfolded protein response ; inferred f…	5634 ; nucleus ; inferred from electronic annotation ; 5783 ; endoplasmic reticulum ; inferred from electronic annotation ; 5792 ; microsome ; inferred from direct assay ; 5795 ; Golgi stack ; inferred from electronic annotation ; 5783 ; endoplasmic reticulum ; inferred from sequence or structural similarity ; 5829 ; cytosol ; inferred from sequence or structural similarity		6431.4	4957.8	7905	0.871	1.1974	NM_009503
1420540_a_at	Rit1	Ras-like without CAAX 1	166 ; nucleotide binding ; inferred from electronic annotation ; 5515 ; protein binding ; inferred from physical interaction ; 5525 ; GTP binding ; inferred from direct assay ; 5525 ; GTP binding ; inferred from electronic annotation	7264 ; small GTPase mediated signal transduction ; inferred from electronic annotation	5886 ; plasma membrane ; inferred from direct assay		4390.1	3707.6	5072.6	0.882	1.031	NM_009069
1435519_at	Rap1b	RAS related protein 1b	166 ; nucleotide binding ; inferred from electronic annotation ; 5515 ; protein binding ; inferred from physical interaction ; 5525 ; GTP binding ; inferred from electronic annotation	6886 ; intracellular protein transport ; inferred from electronic annotation ; 7264 ; small GTPase mediated signal transduction ; inferred from direct assay ; 8283 ; cell proliferation ; inferred from physical interaction ; 15031 ; protein transport ; inferred from electronic annotation ; 7264 ; small GTPase mediated signal transduction ; inferred from electronic annotation		KEGG pathway: Focal adhesion 04510; KEGG pathway: Leukocyte transendothelial migration 04670; KEGG pathway: Long-term potentiation 04720; KEGG pathway: MAPK signaling pathway 04010; KEGG pathway: Renal cell carcinoma 05211	5137.3	4951	5323.6	1.0544	0.948	NM_024457
1453095_at	Rab10	RAB10, member RAS oncogene family	166 ; nucleotide binding ; inferred from electronic annotation ; 5515 ; protein binding ; inferred from physical interaction ; 5525 ; GTP binding ; inferred from electronic annotation ; 3677 ; DNA binding ; inferred from electronic annotation	6810 ; transport ; inferred from electronic annotation ; 6886 ; intracellular protein transport ; traceable author statement ; 7264 ; small GTPase mediated signal transduction ; inferred from electronic annotation ; 15031 ; protein transport ; inferred from electronic annotation ; 160 ; two-component signal transduction system (phosphorelay) ; inferred from electronic annotation ; 6355 ; regulati…	5622 ; intracellular ; inferred from electronic annotation ; 5794 ; Golgi apparatus ; inferred from direct assay		6414.6	6369.8	6459.4	1.0424	0.933	NM_016676
1433569_x_at	Ran	RAN, member RAS oncogene family	166 ; nucleotide binding ; inferred from electronic annotation ; 5515 ; protein binding ; inferred from physical interaction ; 5525 ; GTP binding ; Unknown ; 5525 ; GTP binding ; inferred from electronic annotation	74 ; regulation of progression through cell cycle ; inferred from electronic annotation ; 6606 ; protein import into nucleus ; inferred from direct assay ; 6810 ; transport ; inferred from electronic annotation ; 6886 ; intracellular protein transport ; Unknown ; 7264 ; small GTPase mediated signal transduction ; Unknown ; 15031 ; protein transport ; Unknown ; 50875 ; cellular physiological proce…	5622 ; intracellular ; inferred from electronic annotation ; 5634 ; nucleus ; inferred from electronic annotation		6142.2	7135.8	5148.6	1.12	0.745	NM_009391
1434578_x_at	Ran	RAN, member RAS oncogene family	166 ; nucleotide binding ; inferred from electronic annotation ; 5515 ; protein binding ; inferred from physical interaction ; 5525 ; GTP binding ; Unknown ; 5525 ; GTP binding ; inferred from electronic annotation	74 ; regulation of progression through cell cycle ; inferred from electronic annotation ; 6606 ; protein import into nucleus ; inferred from direct assay ; 6810 ; transport ; inferred from electronic annotation ; 6886 ; intracellular protein transport ; Unknown ; 7264 ; small GTPase mediated signal transduction ; Unknown ; 15031 ; protein transport ; Unknown ; 50875 ; cellular physiological proce…	5622 ; intracellular ; inferred from electronic annotation ; 5634 ; nucleus ; inferred from electronic annotation		7479.8	8282.4	6677.2	1.0462	0.7776	NM_009391
1438977_x_at	Ran	RAN, member RAS oncogene family	166 ; nucleotide binding ; inferred from electronic annotation ; 5515 ; protein binding ; inferred from physical interaction ; 5525 ; GTP binding ; Unknown ; 5525 ; GTP binding ; inferred from electronic annotation	74 ; regulation of progression through cell cycle ; inferred from electronic annotation ; 6606 ; protein import into nucleus ; inferred from direct assay ; 6810 ; transport ; inferred from electronic annotation ; 6886 ; intracellular protein transport ; Unknown ; 7264 ; small GTPase mediated signal transduction ; Unknown ; 15031 ; protein transport ; Unknown ; 50875 ; cellular physiological proce…	5622 ; intracellular ; inferred from electronic annotation ; 5634 ; nucleus ; inferred from electronic annotation		6854.6	7877.8	5831.4	1.0916	0.749	NM_009391
1439270_x_at	Ran	RAN, member RAS oncogene family	166 ; nucleotide binding ; inferred from electronic annotation ; 5515 ; protein binding ; inferred from physical interaction ; 5525 ; GTP binding ; Unknown ; 5525 ; GTP binding ; inferred from electronic annotation	74 ; regulation of progression through cell cycle ; inferred from electronic annotation ; 6606 ; protein import into nucleus ; inferred from direct assay ; 6810 ; transport ; inferred from electronic annotation ; 6886 ; intracellular protein transport ; Unknown ; 7264 ; small GTPase mediated signal transduction ; Unknown ; 15031 ; protein transport ; Unknown ; 50875 ; cellular physiological proce…	5622 ; intracellular ; inferred from electronic annotation ; 5634 ; nucleus ; inferred from electronic annotation		6318.8	7048.6	5589	1.0826	0.7894	NM_009391
1425550_a_at	Prkar1a	protein kinase, cAMP dependent regulatory, type I, alpha	166 ; nucleotide binding ; inferred from electronic annotation ; 5515 ; protein binding ; inferred from physical interaction ; 8603 ; cAMP-dependent protein kinase regulator activity ; inferred from direct assay ; 8603 ; cAMP-dependent protein kinase regulator activity ; inferred from genetic interaction ; 8603 ; cAMP-dependent protein kinase regulator activity ; inferred from mutant phenotype ; …	1707 ; mesoderm formation ; inferred from mutant phenotype ; 6468 ; protein amino acid phosphorylation ; traceable author statement ; 7165 ; signal transduction ; Unknown ; 8283 ; cell proliferation ; traceable author statement ; 9887 ; organ morphogenesis ; traceable author statement ; 6468 ; protein amino acid phosphorylation ; inferred from electronic annotation ; 7165 ; signal transduction ; …	5737 ; cytoplasm ; traceable author statement ; 5952 ; cAMP-dependent protein kinase complex ; Unknown ; 5952 ; cAMP-dependent protein kinase complex ; inferred from electronic annotation	KEGG pathway: Apoptosis 04210; KEGG pathway: Insulin signaling pathway 04910	3515.82	2985.92	4045.72	0.8456	1.1026	NM_021880
1420037_at	Atp5a1	ATP synthase, H+ transporting, mitochondrial F1 complex, alpha subunit, isoform 1	166 ; nucleotide binding ; inferred from electronic annotation ; 5524 ; ATP binding ; inferred from electronic annotation ; 15078 ; hydrogen ion transporter activity ; inferred from electronic annotation ; 16787 ; hydrolase activity ; inferred from electronic annotation ; 16820 ; hydrolase activity, acting on acid anhydrides, catalyzing transmembrane movement of substances ; inferred from electro…	6754 ; ATP biosynthesis ; inferred from electronic annotation ; 6810 ; transport ; inferred from electronic annotation ; 6811 ; ion transport ; inferred from electronic annotation ; 15986 ; ATP synthesis coupled proton transport ; inferred from electronic annotation ; 15992 ; proton transport ; inferred from electronic annotation	5615 ; extracellular space ; Unknown ; 5739 ; mitochondrion ; inferred from direct assay ; 5743 ; mitochondrial inner membrane ; inferred from direct assay ; 16469 ; proton-transporting two-sector ATPase complex ; inferred from electronic annotation ; 45261 ; proton-transporting ATP synthase complex, catalytic core F(1) ; inferred from electronic annotation ; 5739 ; mitochondrion ; inferred from …	KEGG pathway: Oxidative phosphorylation 00190	8062.3	7502.8	8621.8	0.9316	0.9598	NM_007505
1423111_at	Atp5a1	ATP synthase, H+ transporting, mitochondrial F1 complex, alpha subunit, isoform 1	166 ; nucleotide binding ; inferred from electronic annotation ; 5524 ; ATP binding ; inferred from electronic annotation ; 15078 ; hydrogen ion transporter activity ; inferred from electronic annotation ; 16787 ; hydrolase activity ; inferred from electronic annotation ; 16820 ; hydrolase activity, acting on acid anhydrides, catalyzing transmembrane movement of substances ; inferred from electro…	6754 ; ATP biosynthesis ; inferred from electronic annotation ; 6810 ; transport ; inferred from electronic annotation ; 6811 ; ion transport ; inferred from electronic annotation ; 15986 ; ATP synthesis coupled proton transport ; inferred from electronic annotation ; 15992 ; proton transport ; inferred from electronic annotation	5615 ; extracellular space ; Unknown ; 5739 ; mitochondrion ; inferred from direct assay ; 5743 ; mitochondrial inner membrane ; inferred from direct assay ; 16469 ; proton-transporting two-sector ATPase complex ; inferred from electronic annotation ; 45261 ; proton-transporting ATP synthase complex, catalytic core F(1) ; inferred from electronic annotation ; 5739 ; mitochondrion ; inferred from …	KEGG pathway: Oxidative phosphorylation 00190	5460.9	4762.2	6159.6	1.0892	1.3186	NM_007505
1449710_s_at	Atp5a1	ATP synthase, H+ transporting, mitochondrial F1 complex, alpha subunit, isoform 1	166 ; nucleotide binding ; inferred from electronic annotation ; 5524 ; ATP binding ; inferred from electronic annotation ; 15078 ; hydrogen ion transporter activity ; inferred from electronic annotation ; 16787 ; hydrolase activity ; inferred from electronic annotation ; 16820 ; hydrolase activity, acting on acid anhydrides, catalyzing transmembrane movement of substances ; inferred from electro…	6754 ; ATP biosynthesis ; inferred from electronic annotation ; 6810 ; transport ; inferred from electronic annotation ; 6811 ; ion transport ; inferred from electronic annotation ; 15986 ; ATP synthesis coupled proton transport ; inferred from electronic annotation ; 15992 ; proton transport ; inferred from electronic annotation	5615 ; extracellular space ; Unknown ; 5739 ; mitochondrion ; inferred from direct assay ; 5743 ; mitochondrial inner membrane ; inferred from direct assay ; 16469 ; proton-transporting two-sector ATPase complex ; inferred from electronic annotation ; 45261 ; proton-transporting ATP synthase complex, catalytic core F(1) ; inferred from electronic annotation ; 5739 ; mitochondrion ; inferred from …	KEGG pathway: Oxidative phosphorylation 00190	7945.6	7098.4	8792.8	0.9668	1.0716	NM_007505
1449622_s_at	Atp6ap1	ATPase, H+ transporting, lysosomal accessory protein 1	166 ; nucleotide binding ; inferred from electronic annotation ; 5524 ; ATP binding ; inferred from electronic annotation ; 15078 ; hydrogen ion transporter activity ; inferred from electronic annotation ; 16787 ; hydrolase activity ; inferred from electronic annotation ; 46872 ; metal ion binding ; inferred from electronic annotation ; 46933 ; hydrogen-transporting ATP synthase activity, rotatio…	6754 ; ATP biosynthesis ; inferred from electronic annotation ; 6810 ; transport ; inferred from electronic annotation ; 6811 ; ion transport ; inferred from electronic annotation ; 15986 ; ATP synthesis coupled proton transport ; inferred from electronic annotation ; 15992 ; proton transport ; inferred from electronic annotation	5615 ; extracellular space ; Unknown ; 16021 ; integral to membrane ; Unknown ; 16469 ; proton-transporting two-sector ATPase complex ; inferred from electronic annotation ; 5773 ; vacuole ; inferred from electronic annotation ; 16021 ; integral to membrane ; inferred from electronic annotation	KEGG pathway: Oxidative phosphorylation 00190	6773.1	5109.4	8436.8	0.8328	1.1888	NM_018794
1416263_at	Abcb9	ATP-binding cassette, sub-family B (MDR/TAP), member 9	166 ; nucleotide binding ; inferred from electronic annotation ; 5524 ; ATP binding ; inferred from electronic annotation ; 15198 ; oligopeptide transporter activity ; inferred from electronic annotation ; 16887 ; ATPase activity ; inferred from electronic annotation ; 42626 ; ATPase activity, coupled to transmembrane movement of substances ; inferred from electronic annotation ; 17111 ; nucleosi…	6810 ; transport ; inferred from electronic annotation ; 6857 ; oligopeptide transport ; inferred from electronic annotation ; 15031 ; protein transport ; inferred from electronic annotation	5615 ; extracellular space ; Unknown ; 5764 ; lysosome ; inferred from sequence or structural similarity ; 5783 ; endoplasmic reticulum ; inferred from electronic annotation ; 5789 ; endoplasmic reticulum membrane ; inferred from sequence or structural similarity ; 16021 ; integral to membrane ; Unknown ; 5764 ; lysosome ; inferred from electronic annotation ; 16021 ; integral to membrane ; infer…	KEGG pathway: ABC transporters - General 02010	4418.7	5656.6	3180.8	1.245	0.6056	NM_019875
1426640_s_at	Trib2	tribbles homolog 2 (Drosophila)	166 ; nucleotide binding ; inferred from electronic annotation ; 5524 ; ATP binding ; inferred from electronic annotation ; 16301 ; kinase activity ; inferred from electronic annotation ; 16740 ; transferase activity ; inferred from electronic annotation ; 166 ; nucleotide binding ; inferred from sequence or structural similarity ; 4672 ; protein kinase activity ; inferred from sequence or struct…	6468 ; protein amino acid phosphorylation ; inferred from sequence or structural similarity ; 43405 ; regulation of MAPK activity ; inferred from sequence or structural similarity ; 6468 ; protein amino acid phosphorylation ; inferred from electronic annotation	5737 ; cytoplasm ; inferred from sequence or structural similarity		4153.2	2149.2	6157.2	0.64186	1.705	NM_144551
1435859_x_at	Psmc2	proteasome (prosome, macropain) 26S subunit, ATPase 2	166 ; nucleotide binding ; inferred from electronic annotation ; 5524 ; ATP binding ; inferred from electronic annotation ; 16787 ; hydrolase activity ; inferred from electronic annotation ; 16887 ; ATPase activity ; Unknown ; 17111 ; nucleoside-triphosphatase activity ; inferred from electronic annotation	6508 ; proteolysis ; Unknown ; 30163 ; protein catabolism ; inferred from electronic annotation	502 ; proteasome complex (sensu Eukaryota) ; Unknown ; 5634 ; nucleus ; inferred from electronic annotation ; 5737 ; cytoplasm ; inferred from electronic annotation ; 5829 ; cytosol ; inferred from electronic annotation ; 16021 ; integral to membrane ; inferred from electronic annotation ; 43234 ; protein complex ; inferred from electronic annotation	KEGG pathway: Proteasome 03050	3171.69	3656	2687.38	1.0774	0.75714	NM_011188
1416290_a_at	Psmc4	proteasome (prosome, macropain) 26S subunit, ATPase, 4	166 ; nucleotide binding ; inferred from electronic annotation ; 5524 ; ATP binding ; inferred from electronic annotation ; 16787 ; hydrolase activity ; inferred from electronic annotation ; 17111 ; nucleoside-triphosphatase activity ; inferred from electronic annotation	30163 ; protein catabolism ; inferred from electronic annotation	5634 ; nucleus ; inferred from electronic annotation ; 5737 ; cytoplasm ; inferred from electronic annotation ; 5829 ; cytosol ; inferred from electronic annotation ; 16021 ; integral to membrane ; inferred from electronic annotation ; 43234 ; protein complex ; inferred from electronic annotation	KEGG pathway: Proteasome 03050	10512.8	9068.4	11957.2	0.8616	0.9942	NM_011874
1416291_at	Psmc4	proteasome (prosome, macropain) 26S subunit, ATPase, 4	166 ; nucleotide binding ; inferred from electronic annotation ; 5524 ; ATP binding ; inferred from electronic annotation ; 16787 ; hydrolase activity ; inferred from electronic annotation ; 17111 ; nucleoside-triphosphatase activity ; inferred from electronic annotation	30163 ; protein catabolism ; inferred from electronic annotation	5634 ; nucleus ; inferred from electronic annotation ; 5737 ; cytoplasm ; inferred from electronic annotation ; 5829 ; cytosol ; inferred from electronic annotation ; 16021 ; integral to membrane ; inferred from electronic annotation ; 43234 ; protein complex ; inferred from electronic annotation	KEGG pathway: Proteasome 03050	6408	5392	7424	0.8602	1.04	NM_011874
1420157_s_at	Abcf1	ATP-binding cassette, sub-family F (GCN20), member 1	166 ; nucleotide binding ; inferred from electronic annotation ; 5524 ; ATP binding ; inferred from electronic annotation ; 16887 ; ATPase activity ; inferred from electronic annotation ; 17111 ; nucleoside-triphosphatase activity ; inferred from electronic annotation				4717.65	5329.2	4106.1	1.0866	0.7576	NM_013854
1420158_s_at	Abcf1	ATP-binding cassette, sub-family F (GCN20), member 1	166 ; nucleotide binding ; inferred from electronic annotation ; 5524 ; ATP binding ; inferred from electronic annotation ; 16887 ; ATPase activity ; inferred from electronic annotation ; 17111 ; nucleoside-triphosphatase activity ; inferred from electronic annotation				4021.1	4901	3141.2	1.2212	0.6974	NM_013854
1454794_at	Spast	spastin	166 ; nucleotide binding ; inferred from electronic annotation ; 5524 ; ATP binding ; inferred from electronic annotation ; 16887 ; ATPase activity ; Unknown ; 17111 ; nucleoside-triphosphatase activity ; inferred from electronic annotation		5634 ; nucleus ; inferred from direct assay ; 5634 ; nucleus ; inferred from electronic annotation		4646.99	4845	4448.98	1.1058	0.8294	NM_016962
1423448_at	Rab11b	RAB11B, member RAS oncogene family	166 ; nucleotide binding ; inferred from electronic annotation ; 5525 ; GTP binding ; inferred from electronic annotation	6810 ; transport ; inferred from electronic annotation ; 6886 ; intracellular protein transport ; inferred from electronic annotation ; 7264 ; small GTPase mediated signal transduction ; inferred from electronic annotation ; 15031 ; protein transport ; inferred from electronic annotation	5622 ; intracellular ; inferred from electronic annotation ; 5795 ; Golgi stack ; inferred from electronic annotation ; 16023 ; cytoplasmic membrane-bound vesicle ; inferred from sequence or structural similarity		5158.22	5451	4865.44	1.0824	0.7882	NM_008997
1415734_at	Rab7	RAB7, member RAS oncogene family	166 ; nucleotide binding ; inferred from electronic annotation ; 5525 ; GTP binding ; inferred from electronic annotation	6810 ; transport ; inferred from electronic annotation ; 6886 ; intracellular protein transport ; traceable author statement ; 7264 ; small GTPase mediated signal transduction ; inferred from electronic annotation ; 15031 ; protein transport ; inferred from electronic annotation	5764 ; lysosome ; inferred from sequence or structural similarity ; 5770 ; late endosome ; inferred from direct assay ; 5770 ; late endosome ; inferred from sequence or structural similarity ; 5794 ; Golgi apparatus ; inferred from direct assay		4214.5	3737.6	4691.4	0.9866	1.0934	NM_009005
1419246_s_at	Rab14	RAB14, member RAS oncogene family	166 ; nucleotide binding ; inferred from electronic annotation ; 5525 ; GTP binding ; inferred from electronic annotation	6810 ; transport ; inferred from electronic annotation ; 7264 ; small GTPase mediated signal transduction ; inferred from electronic annotation ; 15031 ; protein transport ; inferred from electronic annotation			3472.3	3992.4	2952.2	1.138	0.7958	NM_026697
1448729_a_at	Sept4	septin 4	166 ; nucleotide binding ; inferred from electronic annotation ; 5525 ; GTP binding ; inferred from electronic annotation	7049 ; cell cycle ; inferred from electronic annotation ; 7286 ; spermatid development ; inferred from mutant phenotype ; 30382 ; sperm mitochondrion organization and biogenesis ; inferred from mutant phenotype ; 48240 ; sperm capacitation ; inferred from mutant phenotype ; 51301 ; cell division ; inferred from electronic annotation	9434 ; flagellum (sensu Eukaryota) ; inferred from mutant phenotype		9640	8232	11048	0.8824	1.0358	NM_011129
1455422_x_at	Sept4	septin 4	166 ; nucleotide binding ; inferred from electronic annotation ; 5525 ; GTP binding ; inferred from electronic annotation	7049 ; cell cycle ; inferred from electronic annotation ; 7286 ; spermatid development ; inferred from mutant phenotype ; 30382 ; sperm mitochondrion organization and biogenesis ; inferred from mutant phenotype ; 48240 ; sperm capacitation ; inferred from mutant phenotype ; 51301 ; cell division ; inferred from electronic annotation	9434 ; flagellum (sensu Eukaryota) ; inferred from mutant phenotype		9196.7	7923	10470.4	0.8828	1.0184	NM_011129
1424331_at	Rab40c	Rab40c, member RAS oncogene family	166 ; nucleotide binding ; inferred from electronic annotation ; 5525 ; GTP binding ; inferred from electronic annotation	7242 ; intracellular signaling cascade ; inferred from electronic annotation ; 7264 ; small GTPase mediated signal transduction ; inferred from electronic annotation ; 15031 ; protein transport ; inferred from electronic annotation			3723.5	3503.4	3943.6	1.0614	1.0032	NM_139154
1424640_at	Arl8a	ADP-ribosylation factor-like 8A	166 ; nucleotide binding ; inferred from electronic annotation ; 5525 ; GTP binding ; inferred from electronic annotation	7264 ; small GTPase mediated signal transduction ; inferred from electronic annotation			3473.7	2688.8	4258.6	0.8642	1.2498	NM_026823
1428137_at	Arl8b	ADP-ribosylation factor-like 8B	166 ; nucleotide binding ; inferred from electronic annotation ; 5525 ; GTP binding ; inferred from electronic annotation	7264 ; small GTPase mediated signal transduction ; inferred from electronic annotation			4806.8	4200.8	5412.8	1.0118	1.1442	NM_026011
1428138_s_at	Arl8b	ADP-ribosylation factor-like 8B	166 ; nucleotide binding ; inferred from electronic annotation ; 5525 ; GTP binding ; inferred from electronic annotation	7264 ; small GTPase mediated signal transduction ; inferred from electronic annotation			3650.6	3060.2	4241	0.9654	1.1654	NM_026011
1435394_s_at	Rhoc	ras homolog gene family, member C	166 ; nucleotide binding ; inferred from electronic annotation ; 5525 ; GTP binding ; inferred from electronic annotation	7264 ; small GTPase mediated signal transduction ; inferred from electronic annotation ; 15031 ; protein transport ; inferred from electronic annotation	5634 ; nucleus ; inferred from direct assay ; 5886 ; plasma membrane ; inferred from direct assay		4749.44	5420.4	4078.48	1.0774	0.75876	NM_007484
1448605_at	Rhoc	ras homolog gene family, member C	166 ; nucleotide binding ; inferred from electronic annotation ; 5525 ; GTP binding ; inferred from electronic annotation	7264 ; small GTPase mediated signal transduction ; inferred from electronic annotation ; 15031 ; protein transport ; inferred from electronic annotation	5634 ; nucleus ; inferred from direct assay ; 5886 ; plasma membrane ; inferred from direct assay		2796.12	3072.8	2519.44	1.115	1.06525	NM_007484
1422670_at	Rnd2	Rho family GTPase 2	166 ; nucleotide binding ; inferred from electronic annotation ; 5525 ; GTP binding ; inferred from electronic annotation	7264 ; small GTPase mediated signal transduction ; inferred from electronic annotation ; 7266 ; Rho protein signal transduction ; inferred from electronic annotation			9157.2	7643.4	10671	0.9526	1.1616	NM_009708
1452679_at	Tubb2b	tubulin, beta 2b	166 ; nucleotide binding ; inferred from electronic annotation ; 5525 ; GTP binding ; inferred from electronic annotation ; 3924 ; GTPase activity ; inferred from electronic annotation ; 5198 ; structural molecule activity ; inferred from electronic annotation	7018 ; microtubule-based movement ; inferred from electronic annotation ; 51258 ; protein polymerization ; inferred from electronic annotation	5874 ; microtubule ; inferred from electronic annotation ; 5737 ; cytoplasm ; inferred from electronic annotation ; 43234 ; protein complex ; inferred from electronic annotation		9250.8	7909	10592.6	0.895	1.0422	NM_023716
1423973_a_at	Arf3	ADP-ribosylation factor 3	166 ; nucleotide binding ; inferred from electronic annotation ; 5525 ; GTP binding ; traceable author statement ; 5525 ; GTP binding ; inferred from electronic annotation	6810 ; transport ; inferred from electronic annotation ; 6886 ; intracellular protein transport ; inferred from electronic annotation ; 6888 ; ER to Golgi transport ; inferred from electronic annotation ; 7264 ; small GTPase mediated signal transduction ; inferred from electronic annotation ; 15031 ; protein transport ; traceable author statement ; 15031 ; protein transport ; inferred from electr…	5794 ; Golgi apparatus ; inferred from direct assay ; 5795 ; Golgi stack ; inferred from electronic annotation		4679.69	5065	4294.38	1.1302	0.8388	NM_007478
1437331_a_at	Arf3	ADP-ribosylation factor 3	166 ; nucleotide binding ; inferred from electronic annotation ; 5525 ; GTP binding ; traceable author statement ; 5525 ; GTP binding ; inferred from electronic annotation	6810 ; transport ; inferred from electronic annotation ; 6886 ; intracellular protein transport ; inferred from electronic annotation ; 6888 ; ER to Golgi transport ; inferred from electronic annotation ; 7264 ; small GTPase mediated signal transduction ; inferred from electronic annotation ; 15031 ; protein transport ; traceable author statement ; 15031 ; protein transport ; inferred from electr…	5794 ; Golgi apparatus ; inferred from direct assay ; 5795 ; Golgi stack ; inferred from electronic annotation		7450	7358.4	7541.6	1.1122	0.9976	NM_007478
1416648_at	Dync1h1	dynein cytoplasmic 1 heavy chain 1	166 ; nucleotide binding ; Unknown ; 3774 ; motor activity ; inferred from electronic annotation ; 3777 ; microtubule motor activity ; inferred from electronic annotation ; 4197 ; cysteine-type endopeptidase activity ; Unknown ; 5524 ; ATP binding ; inferred from electronic annotation ; 16887 ; ATPase activity ; inferred from electronic annotation ; 17111 ; nucleoside-triphosphatase activity ; in…	6508 ; proteolysis ; Unknown ; 7018 ; microtubule-based movement ; inferred from electronic annotation	5868 ; cytoplasmic dynein complex ; inferred from electronic annotation ; 5874 ; microtubule ; inferred from electronic annotation ; 30286 ; dynein complex ; inferred from electronic annotation		7140.7	6114	8167.4	0.9588	1.0966	NM_030238
1417857_at	Mmaa	methylmalonic aciduria (cobalamin deficiency) type A	166 ; nucleotide binding ; Unknown ; 5524 ; ATP binding ; inferred from electronic annotation ; 166 ; nucleotide binding ; inferred from electronic annotation ; 17111 ; nucleoside-triphosphatase activity ; inferred from electronic annotation		5739 ; mitochondrion ; inferred from electronic annotation		4289.4	3402.8	5176	0.8756	1.1148	NM_133823
1416829_at	Atp5b	ATP synthase, H+ transporting mitochondrial F1 complex, beta subunit	166 ; nucleotide binding ; Unknown ; 5524 ; ATP binding ; inferred from electronic annotation ; 8553 ; hydrogen-exporting ATPase activity, phosphorylative mechanism ; inferred from electronic annotation ; 15078 ; hydrogen ion transporter activity ; inferred from electronic annotation ; 16787 ; hydrolase activity ; inferred from electronic annotation ; 16820 ; hydrolase activity, acting on acid an…	6754 ; ATP biosynthesis ; inferred from electronic annotation ; 6810 ; transport ; inferred from electronic annotation ; 6811 ; ion transport ; inferred from electronic annotation ; 15986 ; ATP synthesis coupled proton transport ; inferred from electronic annotation ; 15992 ; proton transport ; inferred from electronic annotation	5739 ; mitochondrion ; inferred from direct assay ; 5743 ; mitochondrial inner membrane ; inferred from direct assay ; 16021 ; integral to membrane ; inferred from electronic annotation ; 16469 ; proton-transporting two-sector ATPase complex ; inferred from electronic annotation ; 45255 ; hydrogen-translocating F-type ATPase complex ; inferred from electronic annotation ; 45261 ; proton-transport…	KEGG pathway: Oxidative phosphorylation 00190	6275.4	5719.8	6831	0.9748	1.0112	NM_016774
1417510_at	Vps4a	vacuolar protein sorting 4a (yeast)	166 ; nucleotide binding ; Unknown ; 5524 ; ATP binding ; Unknown ; 17111 ; nucleoside-triphosphatase activity ; inferred from electronic annotation ; 5515 ; protein binding ; inferred from physical interaction ; 5515 ; protein binding ; inferred from sequence or structural similarity ; 166 ; nucleotide binding ; inferred from electronic annotation ; 5524 ; ATP binding ; inferred from electronic …	6810 ; transport ; inferred from electronic annotation ; 15031 ; protein transport ; inferred from electronic annotation ; 16192 ; vesicle-mediated transport ; inferred from sequence or structural similarity	16020 ; membrane ; inferred from electronic annotation ; 5737 ; cytoplasm ; inferred from direct assay ; 48471 ; perinuclear region ; inferred from direct assay ; 5773 ; vacuole ; inferred from electronic annotation		4998.4	3666.8	6330	0.895	1.431	NM_126165
1416005_at	Psmc1	protease (prosome, macropain) 26S subunit, ATPase 1	166 ; nucleotide binding ; Unknown ; 5524 ; ATP binding ; Unknown ; 8233 ; peptidase activity ; inferred from electronic annotation ; 16787 ; hydrolase activity ; inferred from electronic annotation ; 16887 ; ATPase activity ; Unknown ; 17111 ; nucleoside-triphosphatase activity ; inferred from electronic annotation ; 166 ; nucleotide binding ; inferred from electronic annotation ; 5524 ; ATP bin…	30163 ; protein catabolism ; inferred from electronic annotation	502 ; proteasome complex (sensu Eukaryota) ; Unknown ; 5634 ; nucleus ; Unknown ; 5737 ; cytoplasm ; inferred from electronic annotation ; 5829 ; cytosol ; inferred from electronic annotation ; 43234 ; protein complex ; inferred from electronic annotation ; 5634 ; nucleus ; inferred from electronic annotation	KEGG pathway: Proteasome 03050	5371.2	4833	5909.4	0.9426	1.0484	NM_008947
1434073_at	Gprasp2	G protein-coupled receptor associated sorting protein 2	1664 ; G-protein-coupled receptor binding ; inferred from sequence or structural similarity		5634 ; nucleus ; inferred from sequence or structural similarity		4387.43	3780.4	4994.47	1.038	1.31314	XM_142154
1460704_at	Rfng	radical fringe gene homolog (Drosophila)	16740 ; transferase activity ; inferred from electronic annotation ; 16757 ; transferase activity, transferring glycosyl groups ; inferred from electronic annotation	7275 ; development ; inferred from electronic annotation ; 7399 ; nervous system development ; inferred from electronic annotation ; 30154 ; cell differentiation ; inferred from electronic annotation	5615 ; extracellular space ; Unknown ; 5795 ; Golgi stack ; inferred from electronic annotation ; 16020 ; membrane ; inferred from electronic annotation ; 16021 ; integral to membrane ; inferred from electronic annotation	KEGG pathway: Notch signaling pathway 04330	4285.33	4442.6	4128.06	1.105	0.82484	NM_009053
1415675_at	Dpm2	dolichol-phosphate (beta-D) mannosyltransferase 2	16740 ; transferase activity ; inferred from electronic annotation ; 16757 ; transferase activity, transferring glycosyl groups ; inferred from electronic annotation	9059 ; macromolecule biosynthesis ; inferred from electronic annotation	5783 ; endoplasmic reticulum ; inferred from electronic annotation ; 16021 ; integral to membrane ; Unknown ; 30176 ; integral to endoplasmic reticulum membrane ; inferred from electronic annotation ; 16021 ; integral to membrane ; inferred from electronic annotation		3626.3	4019.4	3233.2	1.0842	0.77706	NM_010073
1437999_x_at	Pigq	phosphatidylinositol glycan anchor biosynthesis, class Q	16740 ; transferase activity ; inferred from electronic annotation ; 16757 ; transferase activity, transferring glycosyl groups ; inferred from electronic annotation ; 17176 ; phosphatidylinositol N-acetylglucosaminyltransferase activity ; inferred from electronic annotation	6506 ; GPI anchor biosynthesis ; inferred from electronic annotation	16021 ; integral to membrane ; Unknown ; 16021 ; integral to membrane ; inferred from electronic annotation	KEGG pathway: Glycan structures - biosynthesis 2 01031; KEGG pathway: Glycosylphosphatidylinositol(GPI)-anchor biosynthesis 00563	3913.63	3253.66	4573.6	0.81414	1.0404	NM_011822
1438652_x_at	Pigq	phosphatidylinositol glycan anchor biosynthesis, class Q	16740 ; transferase activity ; inferred from electronic annotation ; 16757 ; transferase activity, transferring glycosyl groups ; inferred from electronic annotation ; 17176 ; phosphatidylinositol N-acetylglucosaminyltransferase activity ; inferred from electronic annotation	6506 ; GPI anchor biosynthesis ; inferred from electronic annotation	16021 ; integral to membrane ; Unknown ; 16021 ; integral to membrane ; inferred from electronic annotation	KEGG pathway: Glycan structures - biosynthesis 2 01031; KEGG pathway: Glycosylphosphatidylinositol(GPI)-anchor biosynthesis 00563	4299.78	3556.16	5043.4	0.79984	1.0274	NM_011822
1428269_a_at	Glt8d1	glycosyltransferase 8 domain containing 1	16740 ; transferase activity ; inferred from electronic annotation ; 16758 ; transferase activity, transferring hexosyl groups ; inferred from electronic annotation	16051 ; carbohydrate biosynthesis ; inferred from electronic annotation			4224.85	4401.6	4048.1	1.1274	0.9504	NM_029626
1426342_at	Stt3b	STT3, subunit of the oligosaccharyltransferase complex, homolog B (S. cerevisiae)	16740 ; transferase activity ; inferred from electronic annotation ; 4576 ; oligosaccharyl transferase activity ; inferred from electronic annotation	6486 ; protein amino acid glycosylation ; inferred from electronic annotation	16020 ; membrane ; inferred from electronic annotation		3361.49	2562.2	4160.78	0.9612	1.3362	NM_024222
1428453_at	Nat12	N-acetyltransferase 12	16740 ; transferase activity ; inferred from electronic annotation ; 8080 ; N-acetyltransferase activity ; inferred from electronic annotation				3460.74	3484	3437.48	0.9854	0.88698	XM_283206
1424017_a_at	Hint1	histidine triad nucleotide binding protein 1	16787 ; hydrolase activity ; inferred from electronic annotation		5634 ; nucleus ; inferred from direct assay		7993.9	7809	8178.8	0.9842	0.911	NM_008248
1424018_at	Hint1	histidine triad nucleotide binding protein 1	16787 ; hydrolase activity ; inferred from electronic annotation		5634 ; nucleus ; inferred from direct assay		7020.5	6893.8	7147.2	0.9934	0.9098	NM_008248
1428584_a_at	Haghl	hydroxyacylglutathione hydrolase-like	16787 ; hydrolase activity ; inferred from electronic annotation			KEGG pathway: Pyruvate metabolism 00620	4040.47	3336.54	4744.4	1.1113	1.4176	NM_026897
1428630_x_at	Haghl	hydroxyacylglutathione hydrolase-like	16787 ; hydrolase activity ; inferred from electronic annotation			KEGG pathway: Pyruvate metabolism 00620	3713.65	3149.9	4277.4	1.20006	1.487	NM_026897
1429958_x_at	Haghl	hydroxyacylglutathione hydrolase-like	16787 ; hydrolase activity ; inferred from electronic annotation			KEGG pathway: Pyruvate metabolism 00620	3590.08	3125.56	4054.6	1.21914	1.4348	NM_026897
1433770_at	Dpysl2	dihydropyrimidinase-like 2	16787 ; hydrolase activity ; inferred from electronic annotation		5739 ; mitochondrion ; inferred from direct assay ; 30424 ; axon ; inferred from direct assay ; 30425 ; dendrite ; inferred from direct assay ; 43025 ; cell soma ; inferred from direct assay	KEGG pathway: Axon guidance 04360	6836.5	6228.8	7444.2	0.9336	1.0066	NM_009955
1416635_at	Smpdl3a	sphingomyelin phosphodiesterase, acid-like 3A	16787 ; hydrolase activity ; inferred from electronic annotation ; 16798 ; hydrolase activity, acting on glycosyl bonds ; inferred from electronic annotation ; 5515 ; protein binding ; inferred from sequence or structural similarity	5975 ; carbohydrate metabolism ; inferred from electronic annotation	5615 ; extracellular space ; Unknown		6905	5776	8034	0.8366	1.0088	NM_020561
1418148_at	Abhd1	abhydrolase domain containing 1	16787 ; hydrolase activity ; inferred from electronic annotation ; 3824 ; catalytic activity ; inferred from electronic annotation				4665.57	3067.92	6263.22	0.87624	1.7338	NM_021304
1417659_at	Vps29	vacuolar protein sorting 29 (S. pombe)	16787 ; hydrolase activity ; Unknown ; 16787 ; hydrolase activity ; inferred from electronic annotation	6810 ; transport ; inferred from electronic annotation ; 6896 ; Golgi to vacuole transport ; inferred from sequence or structural similarity ; 15031 ; protein transport ; inferred from electronic annotation			7806.8	6142.8	9470.8	0.956	1.2962	NM_019780
1417660_s_at	Vps29	vacuolar protein sorting 29 (S. pombe)	16787 ; hydrolase activity ; Unknown ; 16787 ; hydrolase activity ; inferred from electronic annotation	6810 ; transport ; inferred from electronic annotation ; 6896 ; Golgi to vacuole transport ; inferred from sequence or structural similarity ; 15031 ; protein transport ; inferred from electronic annotation			7698	6453.8	8942.2	0.9312	1.1126	NM_019780
1418840_at	Pdcd4	programmed cell death 4	16853 ; isomerase activity ; inferred from electronic annotation ; 5515 ; protein binding ; inferred from physical interaction				3219.17	3263.8	3174.55	1.1416	1.07488	NM_011050
1434335_at	Dip2b	DIP2 disco-interacting protein 2 homolog B (Drosophila)	16874 ; ligase activity ; inferred from electronic annotation ; 3824 ; catalytic activity ; inferred from electronic annotation ; 8134 ; transcription factor binding ; inferred from electronic annotation	8152 ; metabolism ; inferred from electronic annotation	5634 ; nucleus ; inferred from electronic annotation		3603.3	3107.6	4099	0.9006	1.103	NM_172819
1426743_at	Appl2	adaptor protein, phosphotyrosine interaction, PH domain and leucine zipper containing 2	17137 ; Rab GTPase binding ; inferred from sequence or structural similarity ; 5515 ; protein binding ; inferred from sequence or structural similarity	7049 ; cell cycle ; inferred from electronic annotation ; 8283 ; cell proliferation ; inferred from sequence or structural similarity ; 7165 ; signal transduction ; inferred from sequence or structural similarity	5634 ; nucleus ; inferred from sequence or structural similarity ; 5737 ; cytoplasm ; inferred from sequence or structural similarity ; 16020 ; membrane ; inferred from electronic annotation ; 10008 ; endosome membrane ; inferred from sequence or structural similarity ; 16581 ; NuRD complex ; inferred from sequence or structural similarity ; 5634 ; nucleus ; inferred from electronic annotation		5838.4	3987.2	7689.6	0.817	1.4106	NM_145220
1420115_at	Exosc8	exosome component 8	175 ; 3'-5'-exoribonuclease activity ; inferred from electronic annotation ; 3723 ; RNA binding ; inferred from electronic annotation ; 4518 ; nuclease activity ; inferred from electronic annotation ; 4527 ; exonuclease activity ; inferred from electronic annotation ; 16787 ; hydrolase activity ; inferred from electronic annotation	6364 ; rRNA processing ; inferred from electronic annotation ; 6396 ; RNA processing ; inferred from electronic annotation	178 ; exosome (RNase complex) ; inferred from electronic annotation ; 5634 ; nucleus ; inferred from electronic annotation	mRNA_processing_binding_Reactome ; GenMAPP	4418.6	4944.2	3893	1.1274	0.832	NM_027148
1449738_s_at	Exosc8	exosome component 8	175 ; 3'-5'-exoribonuclease activity ; inferred from electronic annotation ; 3723 ; RNA binding ; inferred from electronic annotation ; 4518 ; nuclease activity ; inferred from electronic annotation ; 4527 ; exonuclease activity ; inferred from electronic annotation ; 16787 ; hydrolase activity ; inferred from electronic annotation	6364 ; rRNA processing ; inferred from electronic annotation ; 6396 ; RNA processing ; inferred from electronic annotation	178 ; exosome (RNase complex) ; inferred from electronic annotation ; 5634 ; nucleus ; inferred from electronic annotation	mRNA_processing_binding_Reactome ; GenMAPP	4863	5338.8	4387.2	1.0206	0.7898	NM_027148
1420911_a_at	Mfge8	milk fat globule-EGF factor 8 protein	1786 ; phosphatidylserine binding ; inferred from direct assay ; 5178 ; integrin binding ; inferred from direct assay ; 5515 ; protein binding ; inferred from electronic annotation ; 8429 ; phosphatidylethanolamine binding ; inferred from direct assay	6910 ; phagocytosis, recognition ; inferred from direct assay ; 6911 ; phagocytosis, engulfment ; inferred from direct assay ; 7155 ; cell adhesion ; inferred from electronic annotation ; 7338 ; fertilization (sensu Metazoa) ; inferred from electronic annotation ; 50766 ; positive regulation of phagocytosis ; inferred from direct assay	5615 ; extracellular space ; inferred from direct assay ; 5615 ; extracellular space ; Unknown ; 9897 ; external side of plasma membrane ; inferred from direct assay ; 19897 ; extrinsic to plasma membrane ; inferred from direct assay		9689.4	8419.4	10959.4	0.9002	1.0246	NM_008594
1422538_at	Extl2	exotoses (multiple)-like 2	1888 ; glucuronyl-galactosyl-proteoglycan 4-alpha-N-acetylglucosaminyltransferase activity ; inferred from electronic annotation ; 16740 ; transferase activity ; inferred from electronic annotation ; 16757 ; transferase activity, transferring glycosyl groups ; inferred from electronic annotation		5615 ; extracellular space ; Unknown ; 5783 ; endoplasmic reticulum ; inferred from electronic annotation ; 16021 ; integral to membrane ; Unknown ; 16021 ; integral to membrane ; inferred from electronic annotation	KEGG pathway: Glycan structures - biosynthesis 1 01030; KEGG pathway: Heparan sulfate biosynthesis 00534	3290.09	1899.17	4681	0.64646	1.3812	NM_021388
1439393_x_at	Ppp2r4	protein phosphatase 2A, regulatory subunit B (PR 53)	19211 ; phosphatase activator activity ; Unknown ; 19211 ; phosphatase activator activity ; inferred from electronic annotation			KEGG pathway: Tight junction 04530	7463.9	7071.8	7856	0.9108	0.8882	NM_138748
1448138_at	Ppp2r4	protein phosphatase 2A, regulatory subunit B (PR 53)	19211 ; phosphatase activator activity ; Unknown ; 19211 ; phosphatase activator activity ; inferred from electronic annotation			KEGG pathway: Tight junction 04530	5363.79	4848.18	5879.4	0.82492	0.8796	NM_138748
1427004_at	Fbxo2	F-box protein 2	1948 ; glycoprotein binding ; inferred from direct assay ; 5515 ; protein binding ; inferred from physical interaction ; 30246 ; carbohydrate binding ; inferred from direct assay ; 5515 ; protein binding ; inferred from electronic annotation	6512 ; ubiquitin cycle ; inferred from electronic annotation ; 6516 ; glycoprotein catabolism ; inferred from direct assay ; 30163 ; protein catabolism ; inferred from electronic annotation ; 30433 ; ER-associated protein catabolism ; inferred from direct assay	5829 ; cytosol ; traceable author statement		3937.44	2919.88	4955	0.75004	1.1464	NM_176848
1416342_at	Tnc	tenascin C	1968 ; fibronectin binding ; inferred from sequence or structural similarity	7528 ; neuromuscular junction development ; inferred from mutant phenotype	5604 ; basement membrane ; inferred from direct assay ; 5615 ; extracellular space ; Unknown	KEGG pathway: Cell Communication 01430; KEGG pathway: ECM-receptor interaction 04512; KEGG pathway: Focal adhesion 04510	3909.5	4902.6	2916.4	1.2494	0.6666	NM_011607
1425682_a_at	Tprkb	Tp53rk binding protein	19901 ; protein kinase binding ; inferred from sequence or structural similarity ; 5515 ; protein binding ; inferred from sequence or structural similarity		5634 ; nucleus ; inferred from sequence or structural similarity ; 5829 ; cytosol ; inferred from sequence or structural similarity		6309.1	5457.4	7160.8	0.9194	1.1122	NM_176842
1431593_a_at	Tsen34	tRNA splicing endonuclease 34 homolog (SEN34, S. cerevisiae)	213 ; tRNA-intron endonuclease activity ; Unknown ; 4518 ; nuclease activity ; inferred from electronic annotation ; 4519 ; endonuclease activity ; inferred from electronic annotation ; 16787 ; hydrolase activity ; inferred from electronic annotation ; 213 ; tRNA-intron endonuclease activity ; inferred from electronic annotation	6388 ; tRNA splicing ; Unknown ; 6397 ; mRNA processing ; inferred from electronic annotation ; 8033 ; tRNA processing ; inferred from electronic annotation ; 6388 ; tRNA splicing ; inferred from electronic annotation	214 ; tRNA-intron endonuclease complex ; Unknown ; 5634 ; nucleus ; inferred from electronic annotation ; 214 ; tRNA-intron endonuclease complex ; inferred from electronic annotation		3555.6	3930	3181.19	1.0542	1.015	NM_024168
1426913_at	Lss	lanosterol synthase	250 ; lanosterol synthase activity ; inferred from electronic annotation ; 3824 ; catalytic activity ; inferred from electronic annotation ; 16829 ; lyase activity ; inferred from electronic annotation ; 16853 ; isomerase activity ; inferred from electronic annotation	6694 ; steroid biosynthesis ; inferred from electronic annotation ; 8152 ; metabolism ; inferred from electronic annotation ; 8610 ; lipid biosynthesis ; inferred from electronic annotation		KEGG pathway: Biosynthesis of steroids 00100	5037.08	4862	5212.16	0.9086	0.8255	NM_146006
1428788_at	1700012G19Rik	RIKEN cDNA 1700012G19 gene	287 ; magnesium ion binding ; inferred from electronic annotation ; 3824 ; catalytic activity ; inferred from electronic annotation ; 16787 ; hydrolase activity ; inferred from electronic annotation ; 16791 ; phosphoric monoester hydrolase activity ; inferred from electronic annotation	8152 ; metabolism ; inferred from electronic annotation		KEGG pathway: gamma-Hexachlorocyclohexane degradation 00361	5601.2	4945.2	6257.2	0.9554	1.091	NM_025954
1438322_x_at	Fdft1	farnesyl diphosphate farnesyl transferase 1	287 ; magnesium ion binding ; inferred from electronic annotation ; 3824 ; catalytic activity ; inferred from electronic annotation ; 4310 ; farnesyl-diphosphate farnesyltransferase activity ; inferred from electronic annotation ; 16491 ; oxidoreductase activity ; inferred from electronic annotation ; 16740 ; transferase activity ; inferred from electronic annotation	6694 ; steroid biosynthesis ; inferred from electronic annotation ; 6695 ; cholesterol biosynthesis ; inferred from electronic annotation ; 8299 ; isoprenoid biosynthesis ; inferred from electronic annotation ; 8610 ; lipid biosynthesis ; inferred from electronic annotation ; 9058 ; biosynthesis ; inferred from electronic annotation ; 16126 ; sterol biosynthesis ; inferred from electronic annotat…	5783 ; endoplasmic reticulum ; inferred from electronic annotation ; 16021 ; integral to membrane ; inferred from electronic annotation	KEGG pathway: Biosynthesis of steroids 00100; KEGG pathway: Terpenoid biosynthesis 00900	4383.1	4828.2	3938	1.2482	0.9088	NM_010191
1448130_at	Fdft1	farnesyl diphosphate farnesyl transferase 1	287 ; magnesium ion binding ; inferred from electronic annotation ; 3824 ; catalytic activity ; inferred from electronic annotation ; 4310 ; farnesyl-diphosphate farnesyltransferase activity ; inferred from electronic annotation ; 16491 ; oxidoreductase activity ; inferred from electronic annotation ; 16740 ; transferase activity ; inferred from electronic annotation	6694 ; steroid biosynthesis ; inferred from electronic annotation ; 6695 ; cholesterol biosynthesis ; inferred from electronic annotation ; 8299 ; isoprenoid biosynthesis ; inferred from electronic annotation ; 8610 ; lipid biosynthesis ; inferred from electronic annotation ; 9058 ; biosynthesis ; inferred from electronic annotation ; 16126 ; sterol biosynthesis ; inferred from electronic annotat…	5783 ; endoplasmic reticulum ; inferred from electronic annotation ; 16021 ; integral to membrane ; inferred from electronic annotation	KEGG pathway: Biosynthesis of steroids 00100; KEGG pathway: Terpenoid biosynthesis 00900	3853.5	4003.6	3703.4	1.1542	0.9698	NM_010191
1415673_at	Psph	phosphoserine phosphatase	287 ; magnesium ion binding ; inferred from electronic annotation ; 3824 ; catalytic activity ; inferred from electronic annotation ; 4647 ; phosphoserine phosphatase activity ; Unknown ; 16787 ; hydrolase activity ; inferred from electronic annotation ; 16791 ; phosphoric monoester hydrolase activity ; inferred from electronic annotation ; 4647 ; phosphoserine phosphatase activity ; inferred fro…	6564 ; L-serine biosynthesis ; Unknown ; 8152 ; metabolism ; Unknown ; 8652 ; amino acid biosynthesis ; inferred from electronic annotation ; 6564 ; L-serine biosynthesis ; inferred from electronic annotation ; 8152 ; metabolism ; inferred from electronic annotation		KEGG pathway: Glycine, serine and threonine metabolism 00260	4635.8	5131	4140.6	1.1678	0.802	NM_133900
1426382_at	Ppm1b	protein phosphatase 1B, magnesium dependent, beta isoform	287 ; magnesium ion binding ; inferred from electronic annotation ; 3824 ; catalytic activity ; inferred from electronic annotation ; 4721 ; phosphoprotein phosphatase activity ; inferred from electronic annotation ; 4722 ; protein serine/threonine phosphatase activity ; inferred from electronic annotation ; 16787 ; hydrolase activity ; inferred from electronic annotation ; 30145 ; manganese ion …	6470 ; protein amino acid dephosphorylation ; inferred from electronic annotation	8287 ; protein serine/threonine phosphatase complex ; inferred from electronic annotation	KEGG pathway: MAPK signaling pathway 04010	4433.49	4392.8	4474.19	1.0654	1.25325	NM_011151
1448333_at	Adprh	ADP-ribosylarginine hydrolase	287 ; magnesium ion binding ; inferred from electronic annotation ; 3875 ; ADP-ribosylarginine hydrolase activity ; inferred from electronic annotation ; 16787 ; hydrolase activity ; inferred from electronic annotation	6471 ; protein amino acid ADP-ribosylation ; inferred from electronic annotation			6579.6	5893.4	7265.8	0.8916	0.9852	NM_007414
1419022_a_at	EG433182; Eno1	predicted gene, EG433182; enolase 1, alpha non-neuron	287 ; magnesium ion binding ; inferred from electronic annotation ; 4634 ; phosphopyruvate hydratase activity ; inferred from electronic annotation ; 16829 ; lyase activity ; inferred from electronic annotation ; 46872 ; metal ion binding ; inferred from electronic annotation	6096 ; glycolysis ; inferred from electronic annotation	15 ; phosphopyruvate hydratase complex ; inferred from electronic annotation	KEGG pathway: Glycolysis / Gluconeogenesis 00010; KEGG pathway: Phenylalanine, tyrosine and tryptophan biosynthesis 00400	8128.2	6292.2	9964.2	0.803	1.1226	NM_001025388 ; NM_023119 ; XM_619962
1419023_x_at	Eno1	enolase 1, alpha non-neuron	287 ; magnesium ion binding ; inferred from electronic annotation ; 4634 ; phosphopyruvate hydratase activity ; inferred from electronic annotation ; 16829 ; lyase activity ; inferred from electronic annotation ; 46872 ; metal ion binding ; inferred from electronic annotation	6096 ; glycolysis ; inferred from electronic annotation	15 ; phosphopyruvate hydratase complex ; inferred from electronic annotation	KEGG pathway: Glycolysis / Gluconeogenesis 00010; KEGG pathway: Phenylalanine, tyrosine and tryptophan biosynthesis 00400	8013.8	6633.8	9393.8	0.8368	1.0416	NM_023119
1417308_at	Pkm2	pyruvate kinase, muscle	287 ; magnesium ion binding ; inferred from electronic annotation ; 4743 ; pyruvate kinase activity ; inferred from electronic annotation ; 16301 ; kinase activity ; inferred from electronic annotation ; 16740 ; transferase activity ; inferred from electronic annotation ; 46872 ; metal ion binding ; inferred from electronic annotation	6096 ; glycolysis ; inferred from electronic annotation	5739 ; mitochondrion ; inferred from direct assay	KEGG pathway: Carbon fixation 00710; KEGG pathway: Glycolysis / Gluconeogenesis 00010; KEGG pathway: Insulin signaling pathway 04910; KEGG pathway: Purine metabolism 00230; KEGG pathway: Pyruvate metabolism 00620; KEGG pathway: Type II diabetes mellitus 04930	7468.5	7394.6	7542.4	0.9782	0.9072	NM_011099
1415737_at	Rfk	riboflavin kinase	287 ; magnesium ion binding ; inferred from electronic annotation ; 8531 ; riboflavin kinase activity ; inferred from sequence or structural similarity ; 16301 ; kinase activity ; inferred from electronic annotation ; 16740 ; transferase activity ; inferred from electronic annotation ; 46872 ; metal ion binding ; inferred from electronic annotation ; 8270 ; zinc ion binding ; inferred from electr…	9231 ; riboflavin biosynthesis ; inferred from electronic annotation		KEGG pathway: Riboflavin metabolism 00740	2865.31	3763.4	1967.22	1.4682	0.6896	NM_019437
1451149_at	Pgm2	phosphoglucomutase 2	287 ; magnesium ion binding ; Unknown ; 4614 ; phosphoglucomutase activity ; Unknown ; 16853 ; isomerase activity ; Unknown ; 16868 ; intramolecular transferase activity, phosphotransferases ; Unknown ; 287 ; magnesium ion binding ; inferred from electronic annotation ; 4614 ; phosphoglucomutase activity ; inferred from electronic annotation ; 16853 ; isomerase activity ; inferred from electronic…	5975 ; carbohydrate metabolism ; Unknown ; 5975 ; carbohydrate metabolism ; inferred from electronic annotation ; 6006 ; glucose metabolism ; inferred from electronic annotation		KEGG pathway: Galactose metabolism 00052; KEGG pathway: Glycolysis / Gluconeogenesis 00010; KEGG pathway: Pentose phosphate pathway 00030; KEGG pathway: Starch and sucrose metabolism 00500; KEGG pathway: Streptomycin biosynthesis 00521	4972.78	3237.36	6708.2	0.6826	1.1998	NM_028132
1452767_at	Rrbp1	ribosome binding protein 1	30376 ; ribosome receptor activity ; inferred from electronic annotation ; 30376 ; ribosome receptor activity ; inferred from sequence or structural similarity	6605 ; protein targeting ; inferred from electronic annotation ; 6810 ; transport ; inferred from electronic annotation ; 15031 ; protein transport ; inferred from electronic annotation ; 7165 ; signal transduction ; inferred from sequence or structural similarity	5783 ; endoplasmic reticulum ; inferred from electronic annotation ; 16021 ; integral to membrane ; Unknown ; 30176 ; integral to endoplasmic reticulum membrane ; inferred from electronic annotation ; 30176 ; integral to endoplasmic reticulum membrane ; inferred from sequence or structural similarity ; 16021 ; integral to membrane ; inferred from electronic annotation		8917.9	7238	10597.8	0.8542	1.0922	XM_622097
1450928_at	Id4	inhibitor of DNA binding 4	30528 ; transcription regulator activity ; inferred from electronic annotation	45449 ; regulation of transcription ; inferred from electronic annotation	5634 ; nucleus ; inferred from electronic annotation	KEGG pathway: TGF-beta signaling pathway 04350	3218.85	2317.1	4120.6	0.7344	1.1656	NM_031166
1455298_at	Id4	inhibitor of DNA binding 4	30528 ; transcription regulator activity ; inferred from electronic annotation	45449 ; regulation of transcription ; inferred from electronic annotation	5634 ; nucleus ; inferred from electronic annotation	KEGG pathway: TGF-beta signaling pathway 04350	6091.7	3726.2	8457.2	0.6762	1.3572	NM_031166
1426670_at	Agrn	agrin	30548 ; acetylcholine receptor regulator activity ; inferred from direct assay ; 5198 ; structural molecule activity ; inferred from electronic annotation	7009 ; plasma membrane organization and biogenesis ; inferred from mutant phenotype ; 7268 ; synaptic transmission ; inferred from direct assay ; 45213 ; neurotransmitter receptor metabolism ; inferred from direct assay	5615 ; extracellular space ; traceable author statement	KEGG pathway: ECM-receptor interaction 04512	4066.1	5104.2	3028	1.223	0.59414	NM_021604
1422732_at	Poldip2	polymerase (DNA-directed), delta interacting protein 2	30674 ; protein binding, bridging ; inferred from sequence or structural similarity		5634 ; nucleus ; inferred from electronic annotation ; 5739 ; mitochondrion ; inferred from direct assay		3774.38	3828.36	3720.4	1.0158	0.8658	NM_026389
1429476_s_at	Dnaja2	DnaJ (Hsp40) homolog, subfamily A, member 2	31072 ; heat shock protein binding ; inferred from electronic annotation ; 46872 ; metal ion binding ; inferred from electronic annotation ; 51082 ; unfolded protein binding ; inferred from electronic annotation ; 8270 ; zinc ion binding ; inferred from electronic annotation	6457 ; protein folding ; inferred from electronic annotation	16020 ; membrane ; inferred from electronic annotation		5650	5155	6145	0.9528	1.0038	NM_019794
1416288_at	Dnaja1	DnaJ (Hsp40) homolog, subfamily A, member 1	31072 ; heat shock protein binding ; inferred from electronic annotation ; 46872 ; metal ion binding ; inferred from electronic annotation ; 51082 ; unfolded protein binding ; inferred from electronic annotation ; 8270 ; zinc ion binding ; inferred from electronic annotation	6457 ; protein folding ; inferred from electronic annotation ; 7283 ; spermatogenesis ; inferred from mutant phenotype ; 9408 ; response to heat ; inferred from electronic annotation ; 30317 ; sperm motility ; inferred from mutant phenotype ; 30521 ; androgen receptor signaling pathway ; inferred from mutant phenotype			3319.3	2784.6	3854	0.9678	1.137	NM_008298
1459835_s_at	Dnaja1	DnaJ (Hsp40) homolog, subfamily A, member 1	31072 ; heat shock protein binding ; inferred from electronic annotation ; 46872 ; metal ion binding ; inferred from electronic annotation ; 51082 ; unfolded protein binding ; inferred from electronic annotation ; 8270 ; zinc ion binding ; inferred from electronic annotation	6457 ; protein folding ; inferred from electronic annotation ; 7283 ; spermatogenesis ; inferred from mutant phenotype ; 9408 ; response to heat ; inferred from electronic annotation ; 30317 ; sperm motility ; inferred from mutant phenotype ; 30521 ; androgen receptor signaling pathway ; inferred from mutant phenotype			3928.7	4166.2	3691.2	1.0562	0.8392	NM_008298
1460179_at	Dnaja1	DnaJ (Hsp40) homolog, subfamily A, member 1	31072 ; heat shock protein binding ; inferred from electronic annotation ; 46872 ; metal ion binding ; inferred from electronic annotation ; 51082 ; unfolded protein binding ; inferred from electronic annotation ; 8270 ; zinc ion binding ; inferred from electronic annotation	6457 ; protein folding ; inferred from electronic annotation ; 7283 ; spermatogenesis ; inferred from mutant phenotype ; 9408 ; response to heat ; inferred from electronic annotation ; 30317 ; sperm motility ; inferred from mutant phenotype ; 30521 ; androgen receptor signaling pathway ; inferred from mutant phenotype			2851.4	2773.8	2929	1.0196	0.966	NM_008298
1436180_at	Dnajc5	DnaJ (Hsp40) homolog, subfamily C, member 5	31072 ; heat shock protein binding ; inferred from electronic annotation ; 51082 ; unfolded protein binding ; inferred from electronic annotation	6457 ; protein folding ; inferred from electronic annotation	16020 ; membrane ; Unknown ; 16020 ; membrane ; inferred from electronic annotation		4591.8	4265.2	4918.4	0.9132	1.0258	NM_016775
1416755_at	Dnajb1	DnaJ (Hsp40) homolog, subfamily B, member 1	31072 ; heat shock protein binding ; inferred from electronic annotation ; 51082 ; unfolded protein binding ; inferred from electronic annotation	6457 ; protein folding ; inferred from electronic annotation ; 6986 ; response to unfolded protein ; inferred from electronic annotation ; 51085 ; chaperone cofactor dependent protein folding ; inferred from genetic interaction	5634 ; nucleus ; inferred from electronic annotation		5554.23	4197.12	6911.35	0.89232	1.57025	NM_018808
1452680_at	Snrpd2	small nuclear ribonucleoprotein D2	31202 ; RNA splicing factor activity, transesterification mechanism ; Unknown	245 ; spliceosome assembly ; Unknown ; 398 ; nuclear mRNA splicing, via spliceosome ; inferred from electronic annotation ; 6397 ; mRNA processing ; Unknown ; 6397 ; mRNA processing ; inferred from electronic annotation	5634 ; nucleus ; Unknown ; 5681 ; spliceosome complex ; inferred from electronic annotation ; 5732 ; small nucleolar ribonucleoprotein complex ; Unknown ; 30529 ; ribonucleoprotein complex ; inferred from electronic annotation ; 5634 ; nucleus ; inferred from electronic annotation ; 5732 ; small nucleolar ribonucleoprotein complex ; inferred from electronic annotation		4479.57	5865.6	3093.54	1.3698	0.62662	NM_026943
1432164_a_at	Gcsh	glycine cleavage system protein H (aminomethyl carrier)	31405 ; lipoic acid binding ; inferred from electronic annotation	6546 ; glycine catabolism ; inferred from electronic annotation	5739 ; mitochondrion ; inferred from electronic annotation ; 5960 ; glycine cleavage complex ; inferred from electronic annotation		4965.9	5612.8	4319	1.2008	0.8406	NM_026572
1427085_at	2810432D09Rik	RIKEN cDNA 2810432D09 gene	3676 ; nucleic acid binding ; inferred from electronic annotation				3529.72	3770	3289.44	1.0032	1.0425	NM_027278
1433940_at	Spag7	sperm associated antigen 7	3676 ; nucleic acid binding ; inferred from electronic annotation		5634 ; nucleus ; inferred from electronic annotation		6169.8	5969.2	6370.4	0.9834	0.9018	NM_172561
1451291_at	Obfc2b	oligonucleotide/oligosaccharide-binding fold containing 2B	3676 ; nucleic acid binding ; inferred from electronic annotation				3629.09	3135.38	4122.8	0.9338	1.139	NM_027257
1452371_at	Sfrs11	splicing factor, arginine/serine-rich 11	3676 ; nucleic acid binding ; inferred from electronic annotation ; 166 ; nucleotide binding ; inferred from electronic annotation		5634 ; nucleus ; inferred from electronic annotation	mRNA_processing_binding_Reactome ; GenMAPP	5213.6	4070	6357.2	0.854	1.1654	NM_026989
1415739_at	3100004P22Rik	RIKEN cDNA 3100004P22 gene	3676 ; nucleic acid binding ; inferred from electronic annotation ; 166 ; nucleotide binding ; inferred from electronic annotation ; 3723 ; RNA binding ; inferred from electronic annotation	398 ; nuclear mRNA splicing, via spliceosome ; inferred from electronic annotation ; 6397 ; mRNA processing ; inferred from electronic annotation			4067.95	5020.8	3115.1	1.487	0.85244	NM_133693
1416438_at	2410104I19Rik	RIKEN cDNA 2410104I19 gene; synonyms: SIAHBP1, 2810454F19Rik; isoform b is encoded by transcript variant 2; fuse-binding protein-interacting repressor; Mus musculus RIKEN cDNA 2410104I19 gene (2410104I19Rik), transcript variant 2, mRNA.	3676 ; nucleic acid binding ; inferred from electronic annotation ; 166 ; nucleotide binding ; inferred from electronic annotation ; 3723 ; RNA binding ; inferred from electronic annotation		30529 ; ribonucleoprotein complex ; inferred from electronic annotation	mRNA_processing_binding_Reactome ; GenMAPP	6237.1	5373.4	7100.8	0.8342	0.9404	NM_028364 ; NM_133691
1423069_at	Adnp	activity-dependent neuroprotective protein	3676 ; nucleic acid binding ; inferred from electronic annotation ; 3677 ; DNA binding ; inferred from electronic annotation ; 3700 ; transcription factor activity ; inferred from electronic annotation ; 5184 ; neuropeptide hormone activity ; inferred from electronic annotation ; 8270 ; zinc ion binding ; inferred from electronic annotation ; 46872 ; metal ion binding ; inferred from electronic a…	6350 ; transcription ; inferred from electronic annotation ; 6355 ; regulation of transcription, DNA-dependent ; inferred from electronic annotation ; 7218 ; neuropeptide signaling pathway ; inferred from electronic annotation ; 45449 ; regulation of transcription ; inferred from electronic annotation	5634 ; nucleus ; inferred from electronic annotation		5372	5650.6	5093.4	1.044	0.8238	XM_619846
1416244_a_at	Cnbp	cellular nucleic acid binding protein	3676 ; nucleic acid binding ; inferred from electronic annotation ; 3677 ; DNA binding ; inferred from electronic annotation ; 3700 ; transcription factor activity ; Unknown ; 46872 ; metal ion binding ; inferred from electronic annotation ; 8270 ; zinc ion binding ; inferred from electronic annotation	6350 ; transcription ; inferred from electronic annotation ; 6355 ; regulation of transcription, DNA-dependent ; inferred from electronic annotation ; 6695 ; cholesterol biosynthesis ; Unknown ; 8284 ; positive regulation of cell proliferation ; inferred from direct assay ; 45944 ; positive regulation of transcription from RNA polymerase II promoter ; inferred from direct assay	5634 ; nucleus ; inferred from direct assay ; 5783 ; endoplasmic reticulum ; inferred from direct assay ; 5829 ; cytosol ; inferred from direct assay ; 5783 ; endoplasmic reticulum ; inferred from electronic annotation		5405.4	4715.8	6095	0.9834	1.1432	NM_013493
1437850_a_at	Cnbp	cellular nucleic acid binding protein	3676 ; nucleic acid binding ; inferred from electronic annotation ; 3677 ; DNA binding ; inferred from electronic annotation ; 3700 ; transcription factor activity ; Unknown ; 46872 ; metal ion binding ; inferred from electronic annotation ; 8270 ; zinc ion binding ; inferred from electronic annotation	6350 ; transcription ; inferred from electronic annotation ; 6355 ; regulation of transcription, DNA-dependent ; inferred from electronic annotation ; 6695 ; cholesterol biosynthesis ; Unknown ; 8284 ; positive regulation of cell proliferation ; inferred from direct assay ; 45944 ; positive regulation of transcription from RNA polymerase II promoter ; inferred from direct assay	5634 ; nucleus ; inferred from direct assay ; 5783 ; endoplasmic reticulum ; inferred from direct assay ; 5829 ; cytosol ; inferred from direct assay ; 5783 ; endoplasmic reticulum ; inferred from electronic annotation		6828.1	6195.8	7460.4	1.012	1.091	NM_013493
1427396_a_at	Csde1	cold shock domain containing E1, RNA binding	3676 ; nucleic acid binding ; inferred from electronic annotation ; 3677 ; DNA binding ; inferred from electronic annotation ; 3723 ; RNA binding ; inferred from electronic annotation	6355 ; regulation of transcription, DNA-dependent ; inferred from electronic annotation		mRNA_processing_binding_Reactome ; GenMAPP	3279.66	3527.2	3032.12	1.2758	1.00662	NM_144901
1421743_a_at	Pcbp2	poly(rC) binding protein 2	3676 ; nucleic acid binding ; inferred from electronic annotation ; 3677 ; DNA binding ; inferred from electronic annotation ; 3723 ; RNA binding ; inferred from electronic annotation	6396 ; RNA processing ; inferred from electronic annotation	5634 ; nucleus ; inferred from electronic annotation ; 30529 ; ribonucleoprotein complex ; inferred from electronic annotation		5154.1	5764.6	4543.6	1.1404	0.7804	NM_011042
1433658_x_at	Pcbp4	poly(rC) binding protein 4	3676 ; nucleic acid binding ; inferred from electronic annotation ; 3677 ; DNA binding ; inferred from electronic annotation ; 3723 ; RNA binding ; inferred from electronic annotation		30529 ; ribonucleoprotein complex ; inferred from electronic annotation	mRNA_processing_binding_Reactome ; GenMAPP	3766.87	3600.14	3933.6	0.8606	0.8818	NM_021567
1435862_at	Son	Son cell proliferation protein; synonyms: C81487, AA409051, mKIAA1019, 2900011L12Rik; Mus musculus Son cell proliferation protein (Son), transcript variant 1, mRNA.	3676 ; nucleic acid binding ; inferred from electronic annotation ; 3677 ; DNA binding ; inferred from electronic annotation ; 3723 ; RNA binding ; inferred from electronic annotation ; 3725 ; double-stranded RNA binding ; inferred from electronic annotation ; 5515 ; protein binding ; inferred from physical interaction		5622 ; intracellular ; inferred from electronic annotation ; 5634 ; nucleus ; inferred from electronic annotation	mRNA_processing_binding_Reactome ; GenMAPP	5236.6	4062.4	6410.8	0.9114	1.2396	NM_019973 ; NM_178880
1448176_a_at	Hnrpk	heterogeneous nuclear ribonucleoprotein K	3676 ; nucleic acid binding ; inferred from electronic annotation ; 3677 ; DNA binding ; inferred from electronic annotation ; 3723 ; RNA binding ; inferred from electronic annotation ; 5515 ; protein binding ; inferred from physical interaction	6396 ; RNA processing ; inferred from electronic annotation	5634 ; nucleus ; inferred from electronic annotation ; 5654 ; nucleoplasm ; Unknown ; 30529 ; ribonucleoprotein complex ; inferred from electronic annotation		2780.49	3096	2464.98	1.134	0.79672	NM_025279
1423477_at	Zic1	zinc finger protein of the cerebellum 1	3676 ; nucleic acid binding ; inferred from electronic annotation ; 3677 ; DNA binding ; inferred from electronic annotation ; 8270 ; zinc ion binding ; inferred from electronic annotation ; 46872 ; metal ion binding ; inferred from electronic annotation ; 5515 ; protein binding ; inferred from physical interaction ; 3700 ; transcription factor activity ; inferred from sequence or structural simi…	7275 ; development ; inferred from electronic annotation ; 7399 ; nervous system development ; inferred from electronic annotation ; 7417 ; central nervous system development ; inferred from genetic interaction ; 7417 ; central nervous system development ; inferred from mutant phenotype ; 7610 ; behavior ; inferred from mutant phenotype ; 30154 ; cell differentiation ; inferred from electronic an…	5634 ; nucleus ; inferred from electronic annotation		5313.9	6571.4	4056.4	1.2456	0.6272	NM_009573
1437841_x_at	Csdc2	cold shock domain containing C2, RNA binding	3676 ; nucleic acid binding ; inferred from electronic annotation ; 3677 ; DNA binding ; Unknown ; 3723 ; RNA binding ; inferred from electronic annotation ; 3677 ; DNA binding ; inferred from electronic annotation	6355 ; regulation of transcription, DNA-dependent ; Unknown ; 6397 ; mRNA processing ; inferred from electronic annotation ; 6355 ; regulation of transcription, DNA-dependent ; inferred from electronic annotation	5634 ; nucleus ; inferred from electronic annotation		5540.96	3912.31	7169.6	0.8946	1.4988	NM_145473
1423895_a_at	Cugbp2	CUG triplet repeat, RNA binding protein 2	3676 ; nucleic acid binding ; inferred from electronic annotation ; 3723 ; RNA binding ; inferred from electronic annotation ; 166 ; nucleotide binding ; inferred from electronic annotation	6376 ; mRNA splice site selection ; inferred from direct assay	5625 ; soluble fraction ; inferred from direct assay ; 5634 ; nucleus ; inferred from direct assay ; 5634 ; nucleus ; inferred from sequence or structural similarity ; 5634 ; nucleus ; inferred from electronic annotation	mRNA_processing_binding_Reactome ; GenMAPP	9498.4	8701.4	10295.4	0.9922	1.0818	NM_010160
1459765_s_at	Sf1	splicing factor 1	3676 ; nucleic acid binding ; inferred from electronic annotation ; 3723 ; RNA binding ; inferred from electronic annotation ; 46872 ; metal ion binding ; inferred from electronic annotation ; 8270 ; zinc ion binding ; inferred from electronic annotation	398 ; nuclear mRNA splicing, via spliceosome ; inferred from electronic annotation ; 6350 ; transcription ; inferred from electronic annotation ; 6355 ; regulation of transcription, DNA-dependent ; inferred from electronic annotation ; 6397 ; mRNA processing ; inferred from electronic annotation	5634 ; nucleus ; inferred from electronic annotation ; 5681 ; spliceosome complex ; inferred from electronic annotation		5954.24	4669.08	7239.4	0.7492	1.068	NM_011750
1415839_a_at	Npm1	nucleophosmin 1	3676 ; nucleic acid binding ; inferred from electronic annotation ; 3723 ; RNA binding ; inferred from electronic annotation ; 5515 ; protein binding ; inferred from physical interaction ; 19843 ; rRNA binding ; inferred from direct assay ; 3723 ; RNA binding ; inferred from sequence or structural similarity ; 5515 ; protein binding ; inferred from sequence or structural similarity ; 51059 ; NF-k…	6886 ; intracellular protein transport ; inferred from sequence or structural similarity ; 6913 ; nucleocytoplasmic transport ; inferred from sequence or structural similarity ; 7098 ; centrosome cycle ; inferred from sequence or structural similarity ; 7569 ; cell aging ; inferred from sequence or structural similarity ; 8285 ; negative regulation of cell proliferation ; inferred from sequence o…	5634 ; nucleus ; inferred from electronic annotation ; 5730 ; nucleolus ; inferred from direct assay ; 5634 ; nucleus ; inferred from sequence or structural similarity ; 5737 ; cytoplasm ; inferred from sequence or structural similarity ; 5813 ; centrosome ; inferred from sequence or structural similarity	mRNA_processing_binding_Reactome ; GenMAPP	3560.43	4570	2550.86	1.2504	0.6196	NM_008722
1432416_a_at	Npm1	nucleophosmin 1	3676 ; nucleic acid binding ; inferred from electronic annotation ; 3723 ; RNA binding ; inferred from electronic annotation ; 5515 ; protein binding ; inferred from physical interaction ; 19843 ; rRNA binding ; inferred from direct assay ; 3723 ; RNA binding ; inferred from sequence or structural similarity ; 5515 ; protein binding ; inferred from sequence or structural similarity ; 51059 ; NF-k…	6886 ; intracellular protein transport ; inferred from sequence or structural similarity ; 6913 ; nucleocytoplasmic transport ; inferred from sequence or structural similarity ; 7098 ; centrosome cycle ; inferred from sequence or structural similarity ; 7569 ; cell aging ; inferred from sequence or structural similarity ; 8285 ; negative regulation of cell proliferation ; inferred from sequence o…	5634 ; nucleus ; inferred from electronic annotation ; 5730 ; nucleolus ; inferred from direct assay ; 5634 ; nucleus ; inferred from sequence or structural similarity ; 5737 ; cytoplasm ; inferred from sequence or structural similarity ; 5813 ; centrosome ; inferred from sequence or structural similarity	mRNA_processing_binding_Reactome ; GenMAPP	2374.68	2725.4	2023.96	1.213	0.74934	NM_008722
1460691_at	Zfp598	zinc finger protein 598	3676 ; nucleic acid binding ; inferred from electronic annotation ; 4842 ; ubiquitin-protein ligase activity ; inferred from electronic annotation ; 8270 ; zinc ion binding ; inferred from electronic annotation ; 46872 ; metal ion binding ; inferred from electronic annotation	16567 ; protein ubiquitination ; inferred from electronic annotation	151 ; ubiquitin ligase complex ; inferred from electronic annotation ; 5634 ; nucleus ; inferred from electronic annotation		3573.14	4244.8	2901.48	1.1232	0.6696	NM_183149
1426678_at	Zfp706	zinc finger protein 706	3676 ; nucleic acid binding ; inferred from electronic annotation ; 8270 ; zinc ion binding ; inferred from electronic annotation ; 46872 ; metal ion binding ; inferred from electronic annotation		5634 ; nucleus ; inferred from electronic annotation		4648.7	3652.4	5645	0.8354	1.1388	NM_026521
1456177_x_at	Zfp706	zinc finger protein 706	3676 ; nucleic acid binding ; inferred from electronic annotation ; 8270 ; zinc ion binding ; inferred from electronic annotation ; 46872 ; metal ion binding ; inferred from electronic annotation		5634 ; nucleus ; inferred from electronic annotation		6987.5	5986.2	7988.8	0.8768	1.0228	NM_026521
1426558_x_at	3100002L24Rik	RIKEN cDNA 3100002L24 gene	3676 ; nucleic acid binding ; Unknown ; 3676 ; nucleic acid binding ; inferred from electronic annotation	6355 ; regulation of transcription, DNA-dependent ; Unknown ; 6355 ; regulation of transcription, DNA-dependent ; inferred from electronic annotation	5622 ; intracellular ; Unknown ; 5622 ; intracellular ; inferred from electronic annotation		4833.7	4934	4733.4	1.082	0.9438	XM_485126
1415730_at	5730453I16Rik	RIKEN cDNA 5730453I16 gene	3676 ; nucleic acid binding ; Unknown ; 3676 ; nucleic acid binding ; inferred from electronic annotation			mRNA_processing_binding_Reactome ; GenMAPP	4209.74	3667	4752.48	0.904	1.0266	NM_172302
1437027_x_at	Rnps1	ribonucleic acid binding protein S1	3676 ; nucleic acid binding ; Unknown ; 3677 ; DNA binding ; inferred from electronic annotation ; 166 ; nucleotide binding ; inferred from electronic annotation ; 3676 ; nucleic acid binding ; inferred from electronic annotation ; 3723 ; RNA binding ; inferred from electronic annotation	398 ; nuclear mRNA splicing, via spliceosome ; inferred from electronic annotation ; 6397 ; mRNA processing ; inferred from electronic annotation ; 184 ; mRNA catabolism, nonsense-mediated decay ; inferred from electronic annotation	5634 ; nucleus ; inferred from electronic annotation	mRNA_processing_binding_Reactome ; GenMAPP	6722.2	7073.8	6370.6	1.134	0.8784	NM_009070
1437851_x_at	Rnps1	ribonucleic acid binding protein S1	3676 ; nucleic acid binding ; Unknown ; 3677 ; DNA binding ; inferred from electronic annotation ; 166 ; nucleotide binding ; inferred from electronic annotation ; 3676 ; nucleic acid binding ; inferred from electronic annotation ; 3723 ; RNA binding ; inferred from electronic annotation	398 ; nuclear mRNA splicing, via spliceosome ; inferred from electronic annotation ; 6397 ; mRNA processing ; inferred from electronic annotation ; 184 ; mRNA catabolism, nonsense-mediated decay ; inferred from electronic annotation	5634 ; nucleus ; inferred from electronic annotation	mRNA_processing_binding_Reactome ; GenMAPP	7260	7200	7320	1.0664	0.9336	NM_009070
1438267_x_at	Rnps1	ribonucleic acid binding protein S1	3676 ; nucleic acid binding ; Unknown ; 3677 ; DNA binding ; inferred from electronic annotation ; 166 ; nucleotide binding ; inferred from electronic annotation ; 3676 ; nucleic acid binding ; inferred from electronic annotation ; 3723 ; RNA binding ; inferred from electronic annotation	398 ; nuclear mRNA splicing, via spliceosome ; inferred from electronic annotation ; 6397 ; mRNA processing ; inferred from electronic annotation ; 184 ; mRNA catabolism, nonsense-mediated decay ; inferred from electronic annotation	5634 ; nucleus ; inferred from electronic annotation	mRNA_processing_binding_Reactome ; GenMAPP	6998.9	7460.8	6537	1.1506	0.8766	NM_009070
1448324_at	Rnps1	ribonucleic acid binding protein S1	3676 ; nucleic acid binding ; Unknown ; 3677 ; DNA binding ; inferred from electronic annotation ; 166 ; nucleotide binding ; inferred from electronic annotation ; 3676 ; nucleic acid binding ; inferred from electronic annotation ; 3723 ; RNA binding ; inferred from electronic annotation	398 ; nuclear mRNA splicing, via spliceosome ; inferred from electronic annotation ; 6397 ; mRNA processing ; inferred from electronic annotation ; 184 ; mRNA catabolism, nonsense-mediated decay ; inferred from electronic annotation	5634 ; nucleus ; inferred from electronic annotation	mRNA_processing_binding_Reactome ; GenMAPP	3588.29	3727.6	3448.98	0.939	0.7978	NM_009070
1420094_at	Hnrpdl	heterogeneous nuclear ribonucleoprotein D-like	3676 ; nucleic acid binding ; Unknown ; 3677 ; DNA binding ; inferred from sequence or structural similarity ; 3723 ; RNA binding ; inferred from sequence or structural similarity ; 166 ; nucleotide binding ; inferred from electronic annotation ; 3676 ; nucleic acid binding ; inferred from electronic annotation ; 3723 ; RNA binding ; inferred from electronic annotation	16071 ; mRNA metabolism ; inferred from sequence or structural similarity	5634 ; nucleus ; inferred from direct assay ; 30529 ; ribonucleoprotein complex ; inferred from electronic annotation	mRNA_processing_binding_Reactome ; GenMAPP	3183.15	4000.6	2365.7	1.2476	0.63376	NM_016690
1424251_a_at	Hnrpdl	heterogeneous nuclear ribonucleoprotein D-like	3676 ; nucleic acid binding ; Unknown ; 3677 ; DNA binding ; inferred from sequence or structural similarity ; 3723 ; RNA binding ; inferred from sequence or structural similarity ; 166 ; nucleotide binding ; inferred from electronic annotation ; 3676 ; nucleic acid binding ; inferred from electronic annotation ; 3723 ; RNA binding ; inferred from electronic annotation	16071 ; mRNA metabolism ; inferred from sequence or structural similarity	5634 ; nucleus ; inferred from direct assay ; 30529 ; ribonucleoprotein complex ; inferred from electronic annotation	mRNA_processing_binding_Reactome ; GenMAPP	6828.2	6559.8	7096.6	1.097	1.033	NM_016690
1424252_at	Hnrpdl	heterogeneous nuclear ribonucleoprotein D-like	3676 ; nucleic acid binding ; Unknown ; 3677 ; DNA binding ; inferred from sequence or structural similarity ; 3723 ; RNA binding ; inferred from sequence or structural similarity ; 166 ; nucleotide binding ; inferred from electronic annotation ; 3676 ; nucleic acid binding ; inferred from electronic annotation ; 3723 ; RNA binding ; inferred from electronic annotation	16071 ; mRNA metabolism ; inferred from sequence or structural similarity	5634 ; nucleus ; inferred from direct assay ; 30529 ; ribonucleoprotein complex ; inferred from electronic annotation	mRNA_processing_binding_Reactome ; GenMAPP	4437.2	4325.4	4548.99	1.0928	0.99734	NM_016690
1448642_at	Pcbp1	poly(rC) binding protein 1	3676 ; nucleic acid binding ; Unknown ; 3677 ; DNA binding ; Unknown ; 3723 ; RNA binding ; traceable author statement ; 8494 ; translation activator activity ; traceable author statement ; 5515 ; protein binding ; inferred from physical interaction ; 3676 ; nucleic acid binding ; inferred from electronic annotation ; 3677 ; DNA binding ; inferred from electronic annotation ; 3723 ; RNA binding ;…	6397 ; mRNA processing ; traceable author statement	5634 ; nucleus ; Unknown ; 30529 ; ribonucleoprotein complex ; inferred from electronic annotation ; 5634 ; nucleus ; inferred from electronic annotation		5237	5464	5010	1.0838	0.8794	NM_011865
1430526_a_at	Smarca2	SWI/SNF related, matrix associated, actin dependent regulator of chromatin, subfamily a, member 2; synonyms: brm, Snf2l2, brahma, SNF2alpha, 2610209L14Rik; isoform 2 is encoded by transcript variant 2; subunit of the SWI/SNF chromatin remodeling complex; Mus musculus SWI/SNF related, matrix associated, actin dependent regulator of chromatin, subfamily a, member 2 (Smarca2), transcript variant 2, …	3676 ; nucleic acid binding ; Unknown ; 3677 ; DNA binding ; Unknown ; 4386 ; helicase activity ; Unknown ; 5515 ; protein binding ; inferred from physical interaction ; 5524 ; ATP binding ; Unknown ; 3676 ; nucleic acid binding ; inferred from electronic annotation ; 3677 ; DNA binding ; inferred from electronic annotation ; 4386 ; helicase activity ; inferred from electronic annotation ; 5524 ;…	6325 ; establishment and/or maintenance of chromatin architecture ; traceable author statement ; 6334 ; nucleosome assembly ; traceable author statement ; 8285 ; negative regulation of cell proliferation ; inferred from mutant phenotype	5634 ; nucleus ; inferred from direct assay ; 16514 ; SWI/SNF complex ; traceable author statement		4164.3	2458.4	5870.2	0.7808	1.5916	NM_011416 ; NM_026003
1424000_a_at	Rps11	ribosomal protein S11	3676 ; nucleic acid binding ; Unknown ; 3723 ; RNA binding ; inferred from electronic annotation ; 3735 ; structural constituent of ribosome ; Unknown ; 19843 ; rRNA binding ; inferred from electronic annotation ; 3735 ; structural constituent of ribosome ; inferred from electronic annotation	6412 ; protein biosynthesis ; Unknown ; 6412 ; protein biosynthesis ; inferred from electronic annotation	5622 ; intracellular ; Unknown ; 5840 ; ribosome ; Unknown ; 30529 ; ribonucleoprotein complex ; inferred from electronic annotation ; 5622 ; intracellular ; inferred from electronic annotation ; 5840 ; ribosome ; inferred from electronic annotation	KEGG pathway: Ribosome 03010	7600.2	8216	6984.4	1.2032	0.8534	NM_013725
1417073_a_at	Qk	quaking	3676 ; nucleic acid binding ; Unknown ; 3723 ; RNA binding ; traceable author statement ; 3676 ; nucleic acid binding ; inferred from electronic annotation	1570 ; vasculogenesis ; inferred from mutant phenotype ; 7283 ; spermatogenesis ; inferred from mutant phenotype ; 8366 ; nerve ensheathment ; inferred from mutant phenotype ; 42692 ; muscle cell differentiation ; inferred from mutant phenotype	5634 ; nucleus ; traceable author statement ; 5737 ; cytoplasm ; traceable author statement	Circadian_Exercise ; GenMAPP ; mRNA_processing_binding_Reactome ; GenMAPP	3747.9	3589.6	3906.2	0.9966	0.9724	NM_021881
1437099_x_at	Hnrpf	heterogeneous nuclear ribonucleoprotein F	3676 ; nucleic acid binding ; Unknown ; 3723 ; RNA binding ; Unknown ; 166 ; nucleotide binding ; inferred from electronic annotation ; 3676 ; nucleic acid binding ; inferred from electronic annotation ; 3723 ; RNA binding ; inferred from electronic annotation	6396 ; RNA processing ; Unknown	5634 ; nucleus ; Unknown ; 30529 ; ribonucleoprotein complex ; inferred from electronic annotation	mRNA_processing_binding_Reactome ; GenMAPP	4926	5873.6	3978.4	1.2024	0.6778	NM_133834
1456664_x_at	Hnrpf	heterogeneous nuclear ribonucleoprotein F	3676 ; nucleic acid binding ; Unknown ; 3723 ; RNA binding ; Unknown ; 166 ; nucleotide binding ; inferred from electronic annotation ; 3676 ; nucleic acid binding ; inferred from electronic annotation ; 3723 ; RNA binding ; inferred from electronic annotation	6396 ; RNA processing ; Unknown	5634 ; nucleus ; Unknown ; 30529 ; ribonucleoprotein complex ; inferred from electronic annotation	mRNA_processing_binding_Reactome ; GenMAPP	5113.1	6004.2	4222	1.1856	0.6932	NM_133834 ; XM_618948
1417762_a_at	Rpl8	ribosomal protein L8	3676 ; nucleic acid binding ; Unknown ; 3723 ; RNA binding ; Unknown ; 3735 ; structural constituent of ribosome ; Unknown ; 19843 ; rRNA binding ; inferred from electronic annotation ; 3723 ; RNA binding ; inferred from electronic annotation ; 3735 ; structural constituent of ribosome ; inferred from electronic annotation	6412 ; protein biosynthesis ; Unknown ; 6412 ; protein biosynthesis ; inferred from electronic annotation	5622 ; intracellular ; Unknown ; 5840 ; ribosome ; Unknown ; 5842 ; cytosolic large ribosomal subunit (sensu Eukaryota) ; Unknown ; 30529 ; ribonucleoprotein complex ; inferred from electronic annotation ; 5622 ; intracellular ; inferred from electronic annotation ; 5840 ; ribosome ; inferred from electronic annotation	KEGG pathway: Ribosome 03010	9604.5	8690	10519	0.9454	0.9954	NM_012053
1435151_a_at	Rps3	ribosomal protein S3	3676 ; nucleic acid binding ; Unknown ; 3735 ; structural constituent of ribosome ; Unknown ; 3676 ; nucleic acid binding ; inferred from electronic annotation ; 3735 ; structural constituent of ribosome ; inferred from electronic annotation	6412 ; protein biosynthesis ; Unknown ; 6412 ; protein biosynthesis ; inferred from electronic annotation	5622 ; intracellular ; Unknown ; 5737 ; cytoplasm ; inferred from direct assay ; 5840 ; ribosome ; Unknown ; 15935 ; small ribosomal subunit ; inferred from electronic annotation ; 30529 ; ribonucleoprotein complex ; inferred from electronic annotation ; 5622 ; intracellular ; inferred from electronic annotation ; 5840 ; ribosome ; inferred from electronic annotation	KEGG pathway: Ribosome 03010	3656.77	4731	2582.54	1.4008	0.6628	NM_012052
1455141_at	Tnrc6a	trinucleotide repeat containing 6a	3676 ; nucleic acid binding ; Unknown ; 5198 ; structural molecule activity ; Unknown ; 3676 ; nucleic acid binding ; inferred from electronic annotation ; 166 ; nucleotide binding ; inferred from electronic annotation ; 3723 ; RNA binding ; inferred from electronic annotation	7018 ; microtubule-based movement ; Unknown	5874 ; microtubule ; Unknown		3812.3	3763.6	3861	1.3616	1.3284	XM_486002
1417116_at	Slc6a8	solute carrier family 6 (neurotransmitter transporter, creatine), member 8	3676 ; nucleic acid binding ; Unknown ; 5308 ; creatine transporter activity ; inferred from sequence or structural similarity ; 5309 ; creatine:sodium symporter activity ; Unknown ; 5328 ; neurotransmitter:sodium symporter activity ; Unknown ; 15293 ; symporter activity ; inferred from electronic annotation ; 31402 ; sodium ion binding ; inferred from electronic annotation ; 5309 ; creatine:sodi…	6810 ; transport ; Unknown ; 6811 ; ion transport ; inferred from electronic annotation ; 6814 ; sodium ion transport ; inferred from electronic annotation ; 6836 ; neurotransmitter transport ; Unknown ; 15881 ; creatine transport ; inferred from sequence or structural similarity ; 6810 ; transport ; inferred from electronic annotation ; 6836 ; neurotransmitter transport ; inferred from electroni…	5887 ; integral to plasma membrane ; Unknown ; 16020 ; membrane ; Unknown ; 16021 ; integral to membrane ; Unknown ; 5887 ; integral to plasma membrane ; inferred from electronic annotation ; 16020 ; membrane ; inferred from electronic annotation ; 16021 ; integral to membrane ; inferred from electronic annotation	mRNA_processing_binding_Reactome ; GenMAPP	3699.38	3303.8	4094.96	0.8348	0.99424	NM_133987
1438647_x_at	Cetn2	centrin 2	3676 ; nucleic acid binding ; Unknown ; 5509 ; calcium ion binding ; traceable author statement ; 5515 ; protein binding ; inferred from sequence or structural similarity ; 5524 ; ATP binding ; Unknown ; 8026 ; ATP-dependent helicase activity ; Unknown ; 5509 ; calcium ion binding ; inferred from electronic annotation	7049 ; cell cycle ; inferred from electronic annotation ; 7067 ; mitosis ; inferred from electronic annotation ; 51301 ; cell division ; inferred from electronic annotation	5814 ; centriole ; inferred from direct assay		2747.25	2720	2774.5	1.0544	1.17125	NM_019405
1417728_at	Mbd3	methyl-CpG binding domain protein 3	3677 ; DNA binding ; inferred from direct assay ; 3677 ; DNA binding ; inferred from electronic annotation	6306 ; DNA methylation ; traceable author statement ; 6350 ; transcription ; inferred from electronic annotation ; 6355 ; regulation of transcription, DNA-dependent ; inferred from electronic annotation	785 ; chromatin ; inferred from direct assay ; 5634 ; nucleus ; inferred from direct assay ; 5634 ; nucleus ; inferred from electronic annotation		4419.3	4059	4779.6	0.9	0.9932	NM_013595
1421081_a_at	Banf1	barrier to autointegration factor 1	3677 ; DNA binding ; inferred from direct assay ; 3677 ; DNA binding ; traceable author statement ; 3677 ; DNA binding ; inferred from electronic annotation	15074 ; DNA integration ; inferred from direct assay ; 19047 ; provirus integration ; traceable author statement	5634 ; nucleus ; inferred from electronic annotation ; 5694 ; chromosome ; inferred from electronic annotation		3459.1	4224.6	2693.6	1.2686	0.7106	NM_011793
1421082_s_at	Banf1	barrier to autointegration factor 1	3677 ; DNA binding ; inferred from direct assay ; 3677 ; DNA binding ; traceable author statement ; 3677 ; DNA binding ; inferred from electronic annotation	15074 ; DNA integration ; inferred from direct assay ; 19047 ; provirus integration ; traceable author statement	5634 ; nucleus ; inferred from electronic annotation ; 5694 ; chromosome ; inferred from electronic annotation		4946.7	6103.6	3789.8	1.2132	0.657	NM_011793
1420811_a_at	Ctnnb1	catenin (cadherin associated protein), beta 1	3677 ; DNA binding ; inferred from direct assay ; 3682 ; chromatin binding ; inferred from direct assay ; 3700 ; transcription factor activity ; inferred from direct assay ; 3713 ; transcription coactivator activity ; inferred from direct assay ; 5198 ; structural molecule activity ; inferred from electronic annotation ; 5488 ; binding ; inferred from electronic annotation ; 5515 ; protein bindin…	1501 ; skeletal development ; inferred from mutant phenotype ; 1569 ; patterning of blood vessels ; inferred from mutant phenotype ; 1708 ; cell fate specification ; inferred from mutant phenotype ; 1709 ; cell fate determination ; inferred from mutant phenotype ; 6350 ; transcription ; inferred from electronic annotation ; 6355 ; regulation of transcription, DNA-dependent ; inferred from direct …	5624 ; membrane fraction ; inferred from direct assay ; 5634 ; nucleus ; inferred from direct assay ; 5667 ; transcription factor complex ; inferred from direct assay ; 5737 ; cytoplasm ; inferred from direct assay ; 5856 ; cytoskeleton ; inferred from electronic annotation ; 5911 ; intercellular junction ; inferred from direct assay ; 5912 ; adherens junction ; inferred from direct assay ; 5913 …	KEGG pathway: Adherens junction 04520; KEGG pathway: Basal cell carcinoma 05217; KEGG pathway: Colorectal cancer 05210; KEGG pathway: Endometrial cancer 05213; KEGG pathway: Focal adhesion 04510; KEGG pathway: Leukocyte transendothelial migration 04670; KEGG pathway: Melanogenesis 04916; KEGG pathway: Thyroid cancer 05216; KEGG pathway: Tight junction 04530; KEGG pathway: Wnt signaling pathway 04…	5911.9	6781.8	5042	1.0126	0.7008	NM_007614
1434515_at	Ncoa1	nuclear receptor coactivator 1	3677 ; DNA binding ; inferred from direct assay ; 3682 ; chromatin binding ; inferred from direct assay ; 3713 ; transcription coactivator activity ; inferred from electronic annotation ; 4402 ; histone acetyltransferase activity ; inferred from electronic annotation ; 4871 ; signal transducer activity ; Unknown ; 4872 ; receptor activity ; inferred from electronic annotation ; 5515 ; protein bin…	6350 ; transcription ; inferred from electronic annotation ; 6355 ; regulation of transcription, DNA-dependent ; inferred from electronic annotation ; 7165 ; signal transduction ; Unknown ; 45449 ; regulation of transcription ; inferred from electronic annotation ; 45941 ; positive regulation of transcription ; inferred from sequence or structural similarity ; 7165 ; signal transduction ; inferre…	5634 ; nucleus ; inferred from electronic annotation	Calcium signaling pathway ; KEGG ; ; KEGG	8344.4	7030.8	9658	0.9634	1.1602	NM_010881
1416967_at	Sox2	SRY-box containing gene 2	3677 ; DNA binding ; inferred from direct assay ; 3700 ; transcription factor activity ; inferred from direct assay ; 3677 ; DNA binding ; inferred from electronic annotation	1708 ; cell fate specification ; inferred from mutant phenotype ; 6350 ; transcription ; inferred from electronic annotation ; 6355 ; regulation of transcription, DNA-dependent ; inferred from direct assay ; 7605 ; sensory perception of sound ; inferred from mutant phenotype ; 46148 ; pigment biosynthesis ; inferred from mutant phenotype ; 6355 ; regulation of transcription, DNA-dependent ; infer…	5634 ; nucleus ; Unknown ; 5634 ; nucleus ; inferred from direct assay ; 5737 ; cytoplasm ; inferred from direct assay ; 5634 ; nucleus ; inferred from electronic annotation		5573.3	4996	6150.6	0.9696	1.074	NM_011443
1448963_at	Nfyc	nuclear transcription factor-Y gamma	3677 ; DNA binding ; inferred from direct assay ; 3700 ; transcription factor activity ; inferred from direct assay ; 3677 ; DNA binding ; inferred from electronic annotation	6350 ; transcription ; inferred from electronic annotation ; 6355 ; regulation of transcription, DNA-dependent ; inferred from electronic annotation ; 45893 ; positive regulation of transcription, DNA-dependent ; inferred from direct assay	5634 ; nucleus ; inferred from electronic annotation ; 5667 ; transcription factor complex ; Unknown	KEGG pathway: Antigen processing and presentation 04612	3585.31	3815.4	3355.22	1.027	0.7998	NM_008692
1422486_a_at	Smad4	MAD homolog 4 (Drosophila)	3677 ; DNA binding ; inferred from direct assay ; 3700 ; transcription factor activity ; inferred from direct assay ; 5515 ; protein binding ; inferred from physical interaction ; 16563 ; transcriptional activator activity ; inferred from direct assay	6350 ; transcription ; inferred from electronic annotation ; 6355 ; regulation of transcription, DNA-dependent ; inferred from electronic annotation ; 6357 ; regulation of transcription from RNA polymerase II promoter ; inferred from direct assay ; 7182 ; common-partner SMAD protein phosphorylation ; inferred from electronic annotation ; 7184 ; SMAD protein nuclear translocation ; inferred from e…	5622 ; intracellular ; inferred from electronic annotation ; 5634 ; nucleus ; inferred from direct assay ; 5667 ; transcription factor complex ; inferred from direct assay	KEGG pathway: Adherens junction 04520; KEGG pathway: Cell cycle 04110; KEGG pathway: Chronic myeloid leukemia 05220; KEGG pathway: Colorectal cancer 05210; KEGG pathway: Pancreatic cancer 05212; KEGG pathway: TGF-beta signaling pathway 04350; KEGG pathway: Wnt signaling pathway 04310	3621.8	5126.8	2116.8	2.1998	0.7442	NM_008540
1422487_at	Smad4	MAD homolog 4 (Drosophila)	3677 ; DNA binding ; inferred from direct assay ; 3700 ; transcription factor activity ; inferred from direct assay ; 5515 ; protein binding ; inferred from physical interaction ; 16563 ; transcriptional activator activity ; inferred from direct assay	6350 ; transcription ; inferred from electronic annotation ; 6355 ; regulation of transcription, DNA-dependent ; inferred from electronic annotation ; 6357 ; regulation of transcription from RNA polymerase II promoter ; inferred from direct assay ; 7182 ; common-partner SMAD protein phosphorylation ; inferred from electronic annotation ; 7184 ; SMAD protein nuclear translocation ; inferred from e…	5622 ; intracellular ; inferred from electronic annotation ; 5634 ; nucleus ; inferred from direct assay ; 5667 ; transcription factor complex ; inferred from direct assay	KEGG pathway: Adherens junction 04520; KEGG pathway: Cell cycle 04110; KEGG pathway: Chronic myeloid leukemia 05220; KEGG pathway: Colorectal cancer 05210; KEGG pathway: Pancreatic cancer 05212; KEGG pathway: TGF-beta signaling pathway 04350; KEGG pathway: Wnt signaling pathway 04310	3356.83	4776.6	1937.06	1.765	0.57388	NM_008540
1418241_at	Usf2	upstream transcription factor 2	3677 ; DNA binding ; inferred from direct assay ; 3702 ; RNA polymerase II transcription factor activity ; inferred from direct assay ; 16563 ; transcriptional activator activity ; inferred from direct assay ; 30528 ; transcription regulator activity ; inferred from electronic annotation ; 3677 ; DNA binding ; inferred from electronic annotation	6350 ; transcription ; inferred from electronic annotation ; 6355 ; regulation of transcription, DNA-dependent ; inferred from electronic annotation ; 6357 ; regulation of transcription from RNA polymerase II promoter ; inferred from direct assay ; 7595 ; lactation ; inferred from mutant phenotype ; 45449 ; regulation of transcription ; inferred from electronic annotation ; 45941 ; positive regul…	5634 ; nucleus ; inferred from direct assay ; 5634 ; nucleus ; inferred from electronic annotation		4340.1	3983.6	4696.6	0.997	1.0316	NM_011680
1438992_x_at	Atf4	activating transcription factor 4	3677 ; DNA binding ; inferred from direct assay ; 3704 ; specific RNA polymerase II transcription factor activity ; inferred from direct assay ; 5515 ; protein binding ; inferred from physical interaction ; 16563 ; transcriptional activator activity ; inferred from direct assay ; 3677 ; DNA binding ; inferred from electronic annotation	6094 ; gluconeogenesis ; inferred from direct assay ; 6350 ; transcription ; inferred from electronic annotation ; 6355 ; regulation of transcription, DNA-dependent ; inferred from direct assay ; 45944 ; positive regulation of transcription from RNA polymerase II promoter ; inferred from direct assay ; 6355 ; regulation of transcription, DNA-dependent ; inferred from electronic annotation	5634 ; nucleus ; inferred from direct assay ; 5667 ; transcription factor complex ; Unknown ; 5737 ; cytoplasm ; inferred from direct assay ; 5634 ; nucleus ; inferred from electronic annotation	KEGG pathway: GnRH signaling pathway 04912; KEGG pathway: Long-term potentiation 04720; KEGG pathway: MAPK signaling pathway 04010	3097.8	2988.4	3207.2	1.1828	1.1078	NM_009716
1448135_at	Atf4	activating transcription factor 4	3677 ; DNA binding ; inferred from direct assay ; 3704 ; specific RNA polymerase II transcription factor activity ; inferred from direct assay ; 5515 ; protein binding ; inferred from physical interaction ; 16563 ; transcriptional activator activity ; inferred from direct assay ; 3677 ; DNA binding ; inferred from electronic annotation	6094 ; gluconeogenesis ; inferred from direct assay ; 6350 ; transcription ; inferred from electronic annotation ; 6355 ; regulation of transcription, DNA-dependent ; inferred from direct assay ; 45944 ; positive regulation of transcription from RNA polymerase II promoter ; inferred from direct assay ; 6355 ; regulation of transcription, DNA-dependent ; inferred from electronic annotation	5634 ; nucleus ; inferred from direct assay ; 5667 ; transcription factor complex ; Unknown ; 5737 ; cytoplasm ; inferred from direct assay ; 5634 ; nucleus ; inferred from electronic annotation	KEGG pathway: GnRH signaling pathway 04912; KEGG pathway: Long-term potentiation 04720; KEGG pathway: MAPK signaling pathway 04010	2941.1	2756	3126.2	1.048	1.0286	NM_009716
1437423_a_at	Sra1	steroid receptor RNA activator 1	3677 ; DNA binding ; inferred from direct assay ; 3712 ; transcription cofactor activity ; inferred from sequence or structural similarity ; 4872 ; receptor activity ; inferred from electronic annotation ; 30374 ; ligand-dependent nuclear receptor transcription coactivator activity ; inferred from direct assay	6357 ; regulation of transcription from RNA polymerase II promoter ; inferred from sequence or structural similarity ; 45944 ; positive regulation of transcription from RNA polymerase II promoter ; inferred from direct assay	5667 ; transcription factor complex ; inferred from direct assay ; 5831 ; steroid hormone aporeceptor complex ; inferred from sequence or structural similarity		3124.74	3950.6	2298.88	1.467	0.7974	NM_025291
1427670_a_at	Tcf12	transcription factor 12	3677 ; DNA binding ; inferred from direct assay ; 5515 ; protein binding ; inferred from physical interaction ; 16563 ; transcriptional activator activity ; inferred from direct assay ; 30528 ; transcription regulator activity ; inferred from electronic annotation ; 3677 ; DNA binding ; inferred from electronic annotation	6350 ; transcription ; inferred from electronic annotation ; 6355 ; regulation of transcription, DNA-dependent ; inferred from electronic annotation ; 6357 ; regulation of transcription from RNA polymerase II promoter ; inferred from direct assay ; 7275 ; development ; inferred from electronic annotation ; 45449 ; regulation of transcription ; inferred from electronic annotation	5634 ; nucleus ; inferred from electronic annotation ; 5667 ; transcription factor complex ; inferred from direct assay		4155.9	3031.6	5280.2	0.9658	1.5774	NM_011544
1456515_s_at	Tcfl5	transcription factor-like 5 (basic helix-loop-helix)	3677 ; DNA binding ; inferred from direct assay ; 5515 ; protein binding ; inferred from sequence or structural similarity ; 30528 ; transcription regulator activity ; inferred from electronic annotation	7283 ; spermatogenesis ; inferred from sequence or structural similarity ; 42127 ; regulation of cell proliferation ; inferred from sequence or structural similarity ; 45595 ; regulation of cell differentiation ; inferred from sequence or structural similarity ; 45449 ; regulation of transcription ; inferred from electronic annotation	1673 ; male germ cell nucleus ; inferred from direct assay ; 5634 ; nucleus ; inferred from sequence or structural similarity ; 5634 ; nucleus ; inferred from electronic annotation		6607.8	5299.4	7916.2	0.8196	1.0776	NM_178254
1422495_a_at	Hmgn1	high mobility group nucleosomal binding domain 1	3677 ; DNA binding ; inferred from electronic annotation	6323 ; DNA packaging ; inferred from electronic annotation	785 ; chromatin ; inferred from electronic annotation ; 5634 ; nucleus ; inferred from electronic annotation		6913.2	7215.4	6611	1.1716	0.9282	NM_008251
1433507_a_at	Hmgn2	high mobility group nucleosomal binding domain 2	3677 ; DNA binding ; inferred from electronic annotation	6323 ; DNA packaging ; inferred from electronic annotation	785 ; chromatin ; inferred from electronic annotation ; 5634 ; nucleus ; inferred from electronic annotation		8664.3	7510.2	9818.4	0.959	1.1074	NM_016957
1438940_x_at	Hmgn1	high mobility group nucleosomal binding domain 1	3677 ; DNA binding ; inferred from electronic annotation	6323 ; DNA packaging ; inferred from electronic annotation	785 ; chromatin ; inferred from electronic annotation ; 5634 ; nucleus ; inferred from electronic annotation		10080.8	10301	9860.6	1.1274	0.9328	NM_008251
1455897_x_at	Hmgn1	high mobility group nucleosomal binding domain 1	3677 ; DNA binding ; inferred from electronic annotation	6323 ; DNA packaging ; inferred from electronic annotation	785 ; chromatin ; inferred from electronic annotation ; 5634 ; nucleus ; inferred from electronic annotation		8761.6	9012.2	8511	1.1588	0.9516	NM_008251
1416095_x_at	1110005A23Rik	RIKEN cDNA 1110005A23 gene	3677 ; DNA binding ; inferred from electronic annotation	6350 ; transcription ; inferred from electronic annotation ; 6355 ; regulation of transcription, DNA-dependent ; inferred from electronic annotation ; 6417 ; regulation of protein biosynthesis ; inferred from electronic annotation ; 6445 ; regulation of translation ; inferred from electronic annotation	5634 ; nucleus ; inferred from electronic annotation		2612.35	3513	1711.7	1.1216	0.54676	NM_025364
1439438_a_at	1110005A23Rik	RIKEN cDNA 1110005A23 gene	3677 ; DNA binding ; inferred from electronic annotation	6350 ; transcription ; inferred from electronic annotation ; 6355 ; regulation of transcription, DNA-dependent ; inferred from electronic annotation ; 6417 ; regulation of protein biosynthesis ; inferred from electronic annotation ; 6445 ; regulation of translation ; inferred from electronic annotation	5634 ; nucleus ; inferred from electronic annotation		3274.55	4304.4	2244.7	1.1616	0.59972	NM_025364
1420376_a_at	H3f3b	H3 histone, family 3B	3677 ; DNA binding ; inferred from electronic annotation ; 3677 ; DNA binding ; inferred from sequence or structural similarity	6334 ; nucleosome assembly ; inferred from electronic annotation ; 7001 ; chromosome organization and biogenesis (sensu Eukaryota) ; inferred from electronic annotation ; 6334 ; nucleosome assembly ; inferred from sequence or structural similarity ; 7001 ; chromosome organization and biogenesis (sensu Eukaryota) ; inferred from sequence or structural similarity	786 ; nucleosome ; inferred from electronic annotation ; 5634 ; nucleus ; inferred from electronic annotation ; 5694 ; chromosome ; inferred from electronic annotation ; 786 ; nucleosome ; inferred from sequence or structural similarity ; 1740 ; Barr body ; inferred from direct assay		4775.2	5196.4	4354	1.1392	0.8432	NM_008211
1423262_a_at	H3f3a	H3 histone, family 3A	3677 ; DNA binding ; inferred from electronic annotation ; 3677 ; DNA binding ; inferred from sequence or structural similarity	6334 ; nucleosome assembly ; inferred from electronic annotation ; 7001 ; chromosome organization and biogenesis (sensu Eukaryota) ; inferred from electronic annotation ; 6334 ; nucleosome assembly ; inferred from sequence or structural similarity ; 7001 ; chromosome organization and biogenesis (sensu Eukaryota) ; inferred from sequence or structural similarity	786 ; nucleosome ; inferred from electronic annotation ; 1740 ; Barr body ; inferred from direct assay ; 5634 ; nucleus ; inferred from electronic annotation ; 5694 ; chromosome ; inferred from electronic annotation ; 786 ; nucleosome ; inferred from sequence or structural similarity		4183.2	4110.8	4255.6	1.0522	0.9734	NM_008210
1423263_at	H3f3a	H3 histone, family 3A	3677 ; DNA binding ; inferred from electronic annotation ; 3677 ; DNA binding ; inferred from sequence or structural similarity	6334 ; nucleosome assembly ; inferred from electronic annotation ; 7001 ; chromosome organization and biogenesis (sensu Eukaryota) ; inferred from electronic annotation ; 6334 ; nucleosome assembly ; inferred from sequence or structural similarity ; 7001 ; chromosome organization and biogenesis (sensu Eukaryota) ; inferred from sequence or structural similarity	786 ; nucleosome ; inferred from electronic annotation ; 1740 ; Barr body ; inferred from direct assay ; 5634 ; nucleus ; inferred from electronic annotation ; 5694 ; chromosome ; inferred from electronic annotation ; 786 ; nucleosome ; inferred from sequence or structural similarity		4286.4	4212.4	4360.4	1.0426	0.97	NM_008210
1434127_a_at	H3f3a	H3 histone, family 3A	3677 ; DNA binding ; inferred from electronic annotation ; 3677 ; DNA binding ; inferred from sequence or structural similarity	6334 ; nucleosome assembly ; inferred from electronic annotation ; 7001 ; chromosome organization and biogenesis (sensu Eukaryota) ; inferred from electronic annotation ; 6334 ; nucleosome assembly ; inferred from sequence or structural similarity ; 7001 ; chromosome organization and biogenesis (sensu Eukaryota) ; inferred from sequence or structural similarity	786 ; nucleosome ; inferred from electronic annotation ; 1740 ; Barr body ; inferred from direct assay ; 5634 ; nucleus ; inferred from electronic annotation ; 5694 ; chromosome ; inferred from electronic annotation ; 786 ; nucleosome ; inferred from sequence or structural similarity		6547.2	6132.2	6962.2	0.9898	0.993	NM_008210
1455725_a_at	H3f3b	H3 histone, family 3B	3677 ; DNA binding ; inferred from electronic annotation ; 3677 ; DNA binding ; inferred from sequence or structural similarity	6334 ; nucleosome assembly ; inferred from electronic annotation ; 7001 ; chromosome organization and biogenesis (sensu Eukaryota) ; inferred from electronic annotation ; 6334 ; nucleosome assembly ; inferred from sequence or structural similarity ; 7001 ; chromosome organization and biogenesis (sensu Eukaryota) ; inferred from sequence or structural similarity	786 ; nucleosome ; inferred from electronic annotation ; 5634 ; nucleus ; inferred from electronic annotation ; 5694 ; chromosome ; inferred from electronic annotation ; 786 ; nucleosome ; inferred from sequence or structural similarity ; 1740 ; Barr body ; inferred from direct assay		6133.9	6066.8	6201	1.0088	0.8962	NM_008211
1437447_s_at	Ercc1	excision repair cross-complementing rodent repair deficiency, complementation group 1	3677 ; DNA binding ; inferred from electronic annotation ; 3684 ; damaged DNA binding ; inferred from electronic annotation ; 4518 ; nuclease activity ; inferred from electronic annotation ; 4519 ; endonuclease activity ; inferred from electronic annotation ; 16787 ; hydrolase activity ; inferred from electronic annotation	6281 ; DNA repair ; inferred from electronic annotation ; 6289 ; nucleotide-excision repair ; inferred from sequence or structural similarity ; 6974 ; response to DNA damage stimulus ; inferred from electronic annotation	109 ; nucleotide-excision repair complex ; inferred from sequence or structural similarity ; 5622 ; intracellular ; inferred from electronic annotation ; 5634 ; nucleus ; inferred from electronic annotation		4467.28	5054.8	3879.76	1.349	0.8074	NM_007948
1428254_at	Purb	purine rich element binding protein B	3677 ; DNA binding ; inferred from electronic annotation ; 3690 ; double-stranded DNA binding ; inferred from direct assay ; 3697 ; single-stranded DNA binding ; inferred from direct assay ; 3700 ; transcription factor activity ; inferred from direct assay ; 5515 ; protein binding ; inferred from physical interaction ; 46332 ; SMAD binding ; inferred from direct assay	45892 ; negative regulation of transcription, DNA-dependent ; inferred from direct assay	5634 ; nucleus ; inferred from direct assay		3112.8	3239.6	2986	1.0772	0.8504	NM_011221
1449815_a_at	Ssbp2	single-stranded DNA binding protein 2; Single-stranded DNA binding protein 2	3677 ; DNA binding ; inferred from electronic annotation ; 3697 ; single-stranded DNA binding ; inferred from electronic annotation ; 30528 ; transcription regulator activity ; inferred from electronic annotation ; 3697 ; single-stranded DNA binding ; inferred from sequence or structural similarity	6350 ; transcription ; inferred from electronic annotation ; 6355 ; regulation of transcription, DNA-dependent ; inferred from electronic annotation ; 45449 ; regulation of transcription ; inferred from sequence or structural similarity	5634 ; nucleus ; inferred from electronic annotation ; 5634 ; nucleus ; inferred from sequence or structural similarity		5791.4	4544.4	7038.4	0.9234	1.3522	NM_024186 ; NM_024272
1436363_a_at	Nfix	nuclear factor I/X	3677 ; DNA binding ; inferred from electronic annotation ; 3700 ; transcription factor activity ; inferred from electronic annotation	6260 ; DNA replication ; inferred from electronic annotation ; 6350 ; transcription ; inferred from electronic annotation ; 6355 ; regulation of transcription, DNA-dependent ; inferred from electronic annotation	5622 ; intracellular ; inferred from electronic annotation ; 5634 ; nucleus ; inferred from electronic annotation		4274.8	4895.2	3654.4	1.155	0.771	NM_010906
1454834_at	Nfib	nuclear factor I/B	3677 ; DNA binding ; inferred from electronic annotation ; 3700 ; transcription factor activity ; inferred from electronic annotation	6260 ; DNA replication ; inferred from electronic annotation ; 6350 ; transcription ; inferred from electronic annotation ; 6355 ; regulation of transcription, DNA-dependent ; inferred from electronic annotation ; 8285 ; negative regulation of cell proliferation ; inferred from mutant phenotype ; 30324 ; lung development ; inferred from mutant phenotype ; 30900 ; forebrain development ; inferred …	5622 ; intracellular ; inferred from electronic annotation ; 5634 ; nucleus ; inferred from electronic annotation		5123.7	4871.8	5375.6	1.0912	1.0804	NM_008687
1451209_at	Lass5	longevity assurance homolog 5 (S. cerevisiae)	3677 ; DNA binding ; inferred from electronic annotation ; 3700 ; transcription factor activity ; inferred from electronic annotation	6355 ; regulation of transcription, DNA-dependent ; inferred from electronic annotation ; 8610 ; lipid biosynthesis ; inferred from electronic annotation ; 45449 ; regulation of transcription ; inferred from electronic annotation ; 46513 ; ceramide biosynthesis ; inferred from direct assay	5634 ; nucleus ; inferred from electronic annotation ; 5783 ; endoplasmic reticulum ; inferred from direct assay ; 16021 ; integral to membrane ; Unknown ; 5783 ; endoplasmic reticulum ; inferred from electronic annotation ; 16021 ; integral to membrane ; inferred from electronic annotation		5379.7	4658	6101.4	1.0306	1.2178	NM_028015
1428142_at	Etv5	ets variant gene 5	3677 ; DNA binding ; inferred from electronic annotation ; 3700 ; transcription factor activity ; inferred from electronic annotation ; 16563 ; transcriptional activator activity ; inferred from direct assay	6355 ; regulation of transcription, DNA-dependent ; inferred from electronic annotation ; 9887 ; organ morphogenesis ; inferred from direct assay ; 45941 ; positive regulation of transcription ; inferred from direct assay	5634 ; nucleus ; Unknown ; 5634 ; nucleus ; inferred from electronic annotation		7404.8	6475	8334.6	0.9404	1.061	NM_023794
1426111_x_at	Irf3	interferon regulatory factor 3	3677 ; DNA binding ; inferred from electronic annotation ; 3700 ; transcription factor activity ; inferred from electronic annotation ; 42803 ; protein homodimerization activity ; inferred from direct assay	6350 ; transcription ; inferred from electronic annotation ; 6355 ; regulation of transcription, DNA-dependent ; inferred from electronic annotation ; 45351 ; interferon type I biosynthesis ; inferred from genetic interaction ; 9615 ; response to virus ; inferred from electronic annotation	5634 ; nucleus ; inferred from electronic annotation	KEGG pathway: Toll-like receptor signaling pathway 04620	4610.3	3346	5874.6	0.8082	1.2948	NM_016849
1424170_at	Phf5a	PHD finger protein 5A	3677 ; DNA binding ; inferred from electronic annotation ; 3700 ; transcription factor activity ; inferred from sequence or structural similarity	398 ; nuclear mRNA splicing, via spliceosome ; inferred from electronic annotation ; 6350 ; transcription ; inferred from electronic annotation ; 6355 ; regulation of transcription, DNA-dependent ; inferred from electronic annotation ; 6397 ; mRNA processing ; inferred from electronic annotation ; 398 ; nuclear mRNA splicing, via spliceosome ; inferred from sequence or structural similarity ; 458…	5634 ; nucleus ; inferred from electronic annotation ; 5681 ; spliceosome complex ; inferred from electronic annotation ; 5730 ; nucleolus ; inferred from direct assay ; 16363 ; nuclear matrix ; inferred from direct assay ; 5686 ; snRNP U2 ; inferred from sequence or structural similarity		4898.02	6146.4	3649.64	1.1864	0.6408	NM_026737
1416669_s_at	Naca	nascent polypeptide-associated complex alpha polypeptide	3677 ; DNA binding ; inferred from electronic annotation ; 3713 ; transcription coactivator activity ; inferred from direct assay ; 17025 ; TATA-binding protein binding ; inferred from direct assay	6350 ; transcription ; inferred from electronic annotation ; 6355 ; regulation of transcription, DNA-dependent ; inferred from electronic annotation ; 6810 ; transport ; inferred from electronic annotation ; 15031 ; protein transport ; inferred from electronic annotation	5634 ; nucleus ; inferred from direct assay ; 5737 ; cytoplasm ; inferred from direct assay ; 5634 ; nucleus ; inferred from electronic annotation		7750.5	7286	8215	1.0112	0.9966	NM_013608
1448430_a_at	Naca	nascent polypeptide-associated complex alpha polypeptide	3677 ; DNA binding ; inferred from electronic annotation ; 3713 ; transcription coactivator activity ; inferred from direct assay ; 17025 ; TATA-binding protein binding ; inferred from direct assay	6350 ; transcription ; inferred from electronic annotation ; 6355 ; regulation of transcription, DNA-dependent ; inferred from electronic annotation ; 6810 ; transport ; inferred from electronic annotation ; 15031 ; protein transport ; inferred from electronic annotation	5634 ; nucleus ; inferred from direct assay ; 5737 ; cytoplasm ; inferred from direct assay ; 5634 ; nucleus ; inferred from electronic annotation		7949	7193.8	8704.2	0.9474	1.0012	NM_013608 ; XM_484168
1422693_a_at	Sub1	SUB1 homolog (S. cerevisiae)	3677 ; DNA binding ; inferred from electronic annotation ; 3713 ; transcription coactivator activity ; inferred from electronic annotation	6350 ; transcription ; inferred from electronic annotation ; 6355 ; regulation of transcription, DNA-dependent ; inferred from electronic annotation	5634 ; nucleus ; inferred from electronic annotation		5867.5	5980.2	5754.8	1.0622	0.8908	NM_011294
1449648_s_at	Rpo1-1	RNA polymerase 1-1	3677 ; DNA binding ; inferred from electronic annotation ; 3899 ; DNA-directed RNA polymerase activity ; inferred from electronic annotation ; 16740 ; transferase activity ; inferred from electronic annotation ; 16779 ; nucleotidyltransferase activity ; inferred from electronic annotation ; 46983 ; protein dimerization activity ; inferred from electronic annotation	6350 ; transcription ; inferred from electronic annotation	5634 ; nucleus ; inferred from electronic annotation	KEGG pathway: Purine metabolism 00230; KEGG pathway: Pyrimidine metabolism 00240; KEGG pathway: RNA polymerase 03020; Reactome Event:Transcription 74159	4684.66	5446.4	3922.93	1.605	1.08675	NM_009085
1417720_at	Polr2j	polymerase (RNA) II (DNA directed) polypeptide J	3677 ; DNA binding ; inferred from electronic annotation ; 3899 ; DNA-directed RNA polymerase activity ; inferred from electronic annotation ; 5515 ; protein binding ; inferred from physical interaction ; 16740 ; transferase activity ; inferred from electronic annotation ; 16779 ; nucleotidyltransferase activity ; inferred from electronic annotation ; 46983 ; protein dimerization activity ; infer…	6350 ; transcription ; inferred from electronic annotation	5634 ; nucleus ; inferred from electronic annotation ; 5666 ; DNA-directed RNA polymerase III complex ; traceable author statement	KEGG pathway: Purine metabolism 00230; KEGG pathway: Pyrimidine metabolism 00240; KEGG pathway: RNA polymerase 03020	4160.56	5488.2	2832.92	1.1602	0.6285	NM_011293
1428296_at	Polr2l	polymerase (RNA) II (DNA directed) polypeptide L	3677 ; DNA binding ; inferred from electronic annotation ; 3899 ; DNA-directed RNA polymerase activity ; Unknown ; 5489 ; electron transporter activity ; Unknown ; 16740 ; transferase activity ; Unknown ; 16779 ; nucleotidyltransferase activity ; inferred from electronic annotation ; 20037 ; heme binding ; Unknown ; 46872 ; metal ion binding ; inferred from electronic annotation	6118 ; electron transport ; Unknown ; 6350 ; transcription ; Unknown ; 6356 ; regulation of transcription from RNA polymerase I promoter ; Unknown ; 6366 ; transcription from RNA polymerase II promoter ; Unknown ; 6383 ; transcription from RNA polymerase III promoter ; Unknown ; 45449 ; regulation of transcription ; inferred from electronic annotation	5634 ; nucleus ; Unknown ; 5665 ; DNA-directed RNA polymerase II, core complex ; Unknown		5224.05	6048.8	4399.3	1.0758	0.74666
1426804_at	Smarca4	SWI/SNF related, matrix associated, actin dependent regulator of chromatin, subfamily a, member 4	3677 ; DNA binding ; inferred from electronic annotation ; 4386 ; helicase activity ; inferred from electronic annotation ; 5515 ; protein binding ; inferred from physical interaction ; 8026 ; ATP-dependent helicase activity ; Unknown ; 16787 ; hydrolase activity ; inferred from electronic annotation ; 16887 ; ATPase activity ; traceable author statement ; 3676 ; nucleic acid binding ; inferred f…	1832 ; blastocyst growth ; inferred from mutant phenotype ; 1835 ; blastocyst hatching ; inferred from mutant phenotype ; 6281 ; DNA repair ; inferred from electronic annotation ; 6334 ; nucleosome assembly ; traceable author statement ; 6350 ; transcription ; inferred from electronic annotation ; 6355 ; regulation of transcription, DNA-dependent ; inferred from electronic annotation ; 6974 ; res…	5634 ; nucleus ; inferred from direct assay ; 16514 ; SWI/SNF complex ; traceable author statement		5701.9	5513.8	5890	0.8366	0.8662	NM_011417
1421887_a_at	Aplp2	amyloid beta (A4) precursor-like protein 2	3677 ; DNA binding ; inferred from electronic annotation ; 5488 ; binding ; inferred from electronic annotation ; 5515 ; protein binding ; inferred from physical interaction ; 4867 ; serine-type endopeptidase inhibitor activity ; inferred from electronic annotation	30198 ; extracellular matrix organization and biogenesis ; inferred from genetic interaction ; 30900 ; forebrain development ; inferred from genetic interaction	5615 ; extracellular space ; Unknown ; 5634 ; nucleus ; inferred from electronic annotation ; 16021 ; integral to membrane ; Unknown ; 16021 ; integral to membrane ; inferred from electronic annotation		4987.72	4827.63	5147.8	1.1325	0.9224	NM_009691
1423739_x_at	Aplp2	amyloid beta (A4) precursor-like protein 2	3677 ; DNA binding ; inferred from electronic annotation ; 5488 ; binding ; inferred from electronic annotation ; 5515 ; protein binding ; inferred from physical interaction ; 4867 ; serine-type endopeptidase inhibitor activity ; inferred from electronic annotation	30198 ; extracellular matrix organization and biogenesis ; inferred from genetic interaction ; 30900 ; forebrain development ; inferred from genetic interaction	5615 ; extracellular space ; Unknown ; 5634 ; nucleus ; inferred from electronic annotation ; 16021 ; integral to membrane ; Unknown ; 16021 ; integral to membrane ; inferred from electronic annotation		5866.76	5430.92	6302.6	0.91702	1.0172	NM_009691
1436156_at	Ccar1	cell division cycle and apoptosis regulator 1	3677 ; DNA binding ; inferred from electronic annotation ; 5509 ; calcium ion binding ; inferred from electronic annotation	43065 ; positive regulation of apoptosis ; inferred from sequence or structural similarity	5641 ; nuclear membrane lumen ; inferred from sequence or structural similarity		3029.61	3445.8	2613.41	1.4006	0.98028	NM_026201
1415923_at	Ndn	necdin	3677 ; DNA binding ; inferred from electronic annotation ; 5515 ; protein binding ; inferred from physical interaction ; 43015 ; gamma-tubulin binding ; inferred from direct assay	1558 ; regulation of cell growth ; traceable author statement ; 1764 ; neuron migration ; inferred from mutant phenotype ; 6350 ; transcription ; inferred from electronic annotation ; 6355 ; regulation of transcription, DNA-dependent ; inferred from genetic interaction ; 6874 ; calcium ion homeostasis ; traceable author statement ; 7409 ; axonogenesis ; inferred from mutant phenotype ; 7413 ; axo…	5634 ; nucleus ; inferred from direct assay ; 5737 ; cytoplasm ; inferred from direct assay ; 5813 ; centrosome ; inferred from direct assay ; 5634 ; nucleus ; inferred from electronic annotation		4072.6	4801.8	3343.4	1.1908	0.7388	NM_010882
1435382_at	Ndn	necdin	3677 ; DNA binding ; inferred from electronic annotation ; 5515 ; protein binding ; inferred from physical interaction ; 43015 ; gamma-tubulin binding ; inferred from direct assay	1558 ; regulation of cell growth ; traceable author statement ; 1764 ; neuron migration ; inferred from mutant phenotype ; 6350 ; transcription ; inferred from electronic annotation ; 6355 ; regulation of transcription, DNA-dependent ; inferred from genetic interaction ; 6874 ; calcium ion homeostasis ; traceable author statement ; 7409 ; axonogenesis ; inferred from mutant phenotype ; 7413 ; axo…	5634 ; nucleus ; inferred from direct assay ; 5737 ; cytoplasm ; inferred from direct assay ; 5813 ; centrosome ; inferred from direct assay ; 5634 ; nucleus ; inferred from electronic annotation		4965.2	5700.8	4229.6	1.1306	0.744	NM_010882
1435383_x_at	Ndn	necdin	3677 ; DNA binding ; inferred from electronic annotation ; 5515 ; protein binding ; inferred from physical interaction ; 43015 ; gamma-tubulin binding ; inferred from direct assay	1558 ; regulation of cell growth ; traceable author statement ; 1764 ; neuron migration ; inferred from mutant phenotype ; 6350 ; transcription ; inferred from electronic annotation ; 6355 ; regulation of transcription, DNA-dependent ; inferred from genetic interaction ; 6874 ; calcium ion homeostasis ; traceable author statement ; 7409 ; axonogenesis ; inferred from mutant phenotype ; 7413 ; axo…	5634 ; nucleus ; inferred from direct assay ; 5737 ; cytoplasm ; inferred from direct assay ; 5813 ; centrosome ; inferred from direct assay ; 5634 ; nucleus ; inferred from electronic annotation		5529.5	6424.6	4634.4	1.1792	0.7536	NM_010882
1437853_x_at	Ndn	necdin	3677 ; DNA binding ; inferred from electronic annotation ; 5515 ; protein binding ; inferred from physical interaction ; 43015 ; gamma-tubulin binding ; inferred from direct assay	1558 ; regulation of cell growth ; traceable author statement ; 1764 ; neuron migration ; inferred from mutant phenotype ; 6350 ; transcription ; inferred from electronic annotation ; 6355 ; regulation of transcription, DNA-dependent ; inferred from genetic interaction ; 6874 ; calcium ion homeostasis ; traceable author statement ; 7409 ; axonogenesis ; inferred from mutant phenotype ; 7413 ; axo…	5634 ; nucleus ; inferred from direct assay ; 5737 ; cytoplasm ; inferred from direct assay ; 5813 ; centrosome ; inferred from direct assay ; 5634 ; nucleus ; inferred from electronic annotation		5844.6	6869.6	4819.6	1.1544	0.7162	NM_010882
1455792_x_at	Ndn	necdin	3677 ; DNA binding ; inferred from electronic annotation ; 5515 ; protein binding ; inferred from physical interaction ; 43015 ; gamma-tubulin binding ; inferred from direct assay	1558 ; regulation of cell growth ; traceable author statement ; 1764 ; neuron migration ; inferred from mutant phenotype ; 6350 ; transcription ; inferred from electronic annotation ; 6355 ; regulation of transcription, DNA-dependent ; inferred from genetic interaction ; 6874 ; calcium ion homeostasis ; traceable author statement ; 7409 ; axonogenesis ; inferred from mutant phenotype ; 7413 ; axo…	5634 ; nucleus ; inferred from direct assay ; 5737 ; cytoplasm ; inferred from direct assay ; 5813 ; centrosome ; inferred from direct assay ; 5634 ; nucleus ; inferred from electronic annotation		6064.6	7351.6	4777.6	1.2566	0.728	NM_010882
1437054_x_at	Prm1	protamine 1	3677 ; DNA binding ; traceable author statement ; 3677 ; DNA binding ; inferred from electronic annotation	6997 ; nuclear organization and biogenesis ; inferred from mutant phenotype ; 7001 ; chromosome organization and biogenesis (sensu Eukaryota) ; Unknown ; 7076 ; mitotic chromosome condensation ; Unknown ; 7275 ; development ; inferred from electronic annotation ; 7283 ; spermatogenesis ; Unknown ; 7286 ; spermatid development ; inferred from mutant phenotype ; 30154 ; cell differentiation ; infer…	786 ; nucleosome ; Unknown ; 5634 ; nucleus ; inferred from direct assay ; 5634 ; nucleus ; traceable author statement ; 5694 ; chromosome ; Unknown ; 5737 ; cytoplasm ; inferred from direct assay ; 786 ; nucleosome ; inferred from electronic annotation ; 5634 ; nucleus ; inferred from electronic annotation ; 5694 ; chromosome ; inferred from electronic annotation		9675.4	8278.4	11072.4	0.8702	1.0136	NM_013637
1439379_x_at	Prm1	protamine 1	3677 ; DNA binding ; traceable author statement ; 3677 ; DNA binding ; inferred from electronic annotation	6997 ; nuclear organization and biogenesis ; inferred from mutant phenotype ; 7001 ; chromosome organization and biogenesis (sensu Eukaryota) ; Unknown ; 7076 ; mitotic chromosome condensation ; Unknown ; 7275 ; development ; inferred from electronic annotation ; 7283 ; spermatogenesis ; Unknown ; 7286 ; spermatid development ; inferred from mutant phenotype ; 30154 ; cell differentiation ; infer…	786 ; nucleosome ; Unknown ; 5634 ; nucleus ; inferred from direct assay ; 5634 ; nucleus ; traceable author statement ; 5694 ; chromosome ; Unknown ; 5737 ; cytoplasm ; inferred from direct assay ; 786 ; nucleosome ; inferred from electronic annotation ; 5634 ; nucleus ; inferred from electronic annotation ; 5694 ; chromosome ; inferred from electronic annotation		10080.6	8729	11432.2	0.884	1.0078	NM_013637
1426853_at	Set	SET translocation	3677 ; DNA binding ; Unknown	6334 ; nucleosome assembly ; Unknown ; 6334 ; nucleosome assembly ; inferred from electronic annotation	5634 ; nucleus ; inferred from direct assay ; 5783 ; endoplasmic reticulum ; inferred from electronic annotation ; 5634 ; nucleus ; inferred from electronic annotation		6241.2	5855.8	6626.6	1.018	1.0318	NM_023871
1448476_at	Nap1l4	nucleosome assembly protein 1-like 4	3677 ; DNA binding ; Unknown	6334 ; nucleosome assembly ; Unknown ; 6334 ; nucleosome assembly ; inferred from electronic annotation	5634 ; nucleus ; Unknown ; 5634 ; nucleus ; inferred from electronic annotation		6618.9	5963.2	7274.6	0.9444	0.9854	NM_008672
1434727_at	Hepacam	hepatocyte cell adhesion molecule	3677 ; DNA binding ; Unknown	6355 ; regulation of transcription, DNA-dependent ; Unknown	5634 ; nucleus ; Unknown		5995	4187.8	7802.2	0.7098	1.1508	NM_175189
1455129_at	Mtdh	Metadherin	3677 ; DNA binding ; Unknown	6355 ; regulation of transcription, DNA-dependent ; Unknown	5634 ; nucleus ; inferred from electronic annotation ; 5783 ; endoplasmic reticulum ; inferred from electronic annotation ; 16021 ; integral to membrane ; inferred from electronic annotation		3498.8	2613.2	4384.4	0.7414	1.107	NM_026002
1423507_a_at	Sirt2	sirtuin 2 (silent mating type information regulation 2, homolog) 2 (S. cerevisiae)	3677 ; DNA binding ; Unknown ; 16787 ; hydrolase activity ; inferred from electronic annotation ; 46872 ; metal ion binding ; inferred from electronic annotation ; 8134 ; transcription factor binding ; inferred from sequence or structural similarity ; 17136 ; NAD-dependent histone deacetylase activity ; inferred from sequence or structural similarity ; 35035 ; histone acetyltransferase binding ; …	6342 ; chromatin silencing ; Unknown ; 6355 ; regulation of transcription, DNA-dependent ; Unknown ; 7049 ; cell cycle ; inferred from electronic annotation ; 7067 ; mitosis ; inferred from electronic annotation ; 51301 ; cell division ; inferred from electronic annotation ; 6980 ; redox signal response ; inferred from sequence or structural similarity ; 7096 ; regulation of exit from mitosis ; i…	5677 ; chromatin silencing complex ; Unknown ; 5737 ; cytoplasm ; inferred from direct assay ; 5856 ; cytoskeleton ; inferred from electronic annotation ; 5874 ; microtubule ; inferred from electronic annotation ; 5737 ; cytoplasm ; inferred from sequence or structural similarity ; 5874 ; microtubule ; inferred from sequence or structural similarity ; 5677 ; chromatin silencing complex ; inferred…	KEGG pathway: Caprolactam degradation 00930; KEGG pathway: Nicotinate and nicotinamide metabolism 00760; KEGG pathway: Pantothenate and CoA biosynthesis 00770	3708.03	2359.06	5057	0.6754	1.2818	NM_022432
1416720_at	Sfrs6	splicing factor, arginine/serine-rich 6	3677 ; DNA binding ; Unknown ; 3676 ; nucleic acid binding ; inferred from electronic annotation ; 166 ; nucleotide binding ; inferred from electronic annotation ; 3723 ; RNA binding ; inferred from electronic annotation	398 ; nuclear mRNA splicing, via spliceosome ; inferred from electronic annotation ; 6355 ; regulation of transcription, DNA-dependent ; Unknown ; 6397 ; mRNA processing ; inferred from electronic annotation	5634 ; nucleus ; Unknown		3980.7	4109.6	3851.8	0.9846	0.855	NM_026499
1416721_s_at	Sfrs6	splicing factor, arginine/serine-rich 6	3677 ; DNA binding ; Unknown ; 3676 ; nucleic acid binding ; inferred from electronic annotation ; 166 ; nucleotide binding ; inferred from electronic annotation ; 3723 ; RNA binding ; inferred from electronic annotation	398 ; nuclear mRNA splicing, via spliceosome ; inferred from electronic annotation ; 6355 ; regulation of transcription, DNA-dependent ; Unknown ; 6397 ; mRNA processing ; inferred from electronic annotation	5634 ; nucleus ; Unknown		5060.4	5341.2	4779.6	1.039	0.8598	NM_026499
1447898_s_at	Sfrs6	splicing factor, arginine/serine-rich 6	3677 ; DNA binding ; Unknown ; 3676 ; nucleic acid binding ; inferred from electronic annotation ; 166 ; nucleotide binding ; inferred from electronic annotation ; 3723 ; RNA binding ; inferred from electronic annotation	398 ; nuclear mRNA splicing, via spliceosome ; inferred from electronic annotation ; 6355 ; regulation of transcription, DNA-dependent ; Unknown ; 6397 ; mRNA processing ; inferred from electronic annotation	5634 ; nucleus ; Unknown		4693.2	5113.4	4273	1.0496	0.818	NM_026499
1448454_at	Sfrs6	splicing factor, arginine/serine-rich 6	3677 ; DNA binding ; Unknown ; 3676 ; nucleic acid binding ; inferred from electronic annotation ; 166 ; nucleotide binding ; inferred from electronic annotation ; 3723 ; RNA binding ; inferred from electronic annotation	398 ; nuclear mRNA splicing, via spliceosome ; inferred from electronic annotation ; 6355 ; regulation of transcription, DNA-dependent ; Unknown ; 6397 ; mRNA processing ; inferred from electronic annotation	5634 ; nucleus ; Unknown		4130.26	4686.8	3573.72	1.218	0.84852	NM_026499
1436931_at	Rfx4	regulatory factor X, 4 (influences HLA class II expression); synonyms: NYD-sp10, 4933412G19Rik; isoform 2 is encoded by transcript variant 2; winged-helix transcription factor RFX4; Mus musculus regulatory factor X, 4 (influences HLA class II expression) (Rfx4), transcript variant 2, mRNA.	3677 ; DNA binding ; Unknown ; 3677 ; DNA binding ; inferred from electronic annotation	6350 ; transcription ; inferred from electronic annotation ; 6355 ; regulation of transcription, DNA-dependent ; Unknown ; 6355 ; regulation of transcription, DNA-dependent ; inferred from electronic annotation	5634 ; nucleus ; inferred from electronic annotation		4220.4	4064.4	4376.4	0.9974	0.9754	NM_001024918 ; NM_027689
1416415_a_at	H2afz	H2A histone family, member Z	3677 ; DNA binding ; Unknown ; 3677 ; DNA binding ; inferred from electronic annotation ; 3677 ; DNA binding ; non-traceable author statement	6334 ; nucleosome assembly ; Unknown ; 7001 ; chromosome organization and biogenesis (sensu Eukaryota) ; Unknown ; 6334 ; nucleosome assembly ; inferred from electronic annotation ; 7001 ; chromosome organization and biogenesis (sensu Eukaryota) ; inferred from electronic annotation ; 6334 ; nucleosome assembly ; non-traceable author statement ; 7001 ; chromosome organization and biogenesis (sens…	786 ; nucleosome ; Unknown ; 1740 ; Barr body ; inferred from sequence or structural similarity ; 5634 ; nucleus ; inferred from direct assay ; 5634 ; nucleus ; inferred from sequence or structural similarity ; 1740 ; Barr body ; inferred from direct assay ; 786 ; nucleosome ; inferred from electronic annotation ; 5634 ; nucleus ; inferred from electronic annotation ; 5694 ; chromosome ; inferred…	Proteasome_Degradation ; GenMAPP	8299.8	7807.6	8792	0.9752	0.947	NM_016750
1438091_a_at	H2afz	H2A histone family, member Z	3677 ; DNA binding ; Unknown ; 3677 ; DNA binding ; inferred from electronic annotation ; 3677 ; DNA binding ; non-traceable author statement	6334 ; nucleosome assembly ; Unknown ; 7001 ; chromosome organization and biogenesis (sensu Eukaryota) ; Unknown ; 6334 ; nucleosome assembly ; inferred from electronic annotation ; 7001 ; chromosome organization and biogenesis (sensu Eukaryota) ; inferred from electronic annotation ; 6334 ; nucleosome assembly ; non-traceable author statement ; 7001 ; chromosome organization and biogenesis (sens…	786 ; nucleosome ; Unknown ; 1740 ; Barr body ; inferred from sequence or structural similarity ; 5634 ; nucleus ; inferred from direct assay ; 5634 ; nucleus ; inferred from sequence or structural similarity ; 1740 ; Barr body ; inferred from direct assay ; 786 ; nucleosome ; inferred from electronic annotation ; 5634 ; nucleus ; inferred from electronic annotation ; 5694 ; chromosome ; inferred…	Proteasome_Degradation ; GenMAPP	9021.1	9046.2	8996	1.1364	0.9838	NM_016750
1438092_x_at	H2afz	H2A histone family, member Z	3677 ; DNA binding ; Unknown ; 3677 ; DNA binding ; inferred from electronic annotation ; 3677 ; DNA binding ; non-traceable author statement	6334 ; nucleosome assembly ; Unknown ; 7001 ; chromosome organization and biogenesis (sensu Eukaryota) ; Unknown ; 6334 ; nucleosome assembly ; inferred from electronic annotation ; 7001 ; chromosome organization and biogenesis (sensu Eukaryota) ; inferred from electronic annotation ; 6334 ; nucleosome assembly ; non-traceable author statement ; 7001 ; chromosome organization and biogenesis (sens…	786 ; nucleosome ; Unknown ; 1740 ; Barr body ; inferred from sequence or structural similarity ; 5634 ; nucleus ; inferred from direct assay ; 5634 ; nucleus ; inferred from sequence or structural similarity ; 1740 ; Barr body ; inferred from direct assay ; 786 ; nucleosome ; inferred from electronic annotation ; 5634 ; nucleus ; inferred from electronic annotation ; 5694 ; chromosome ; inferred…	Proteasome_Degradation ; GenMAPP	7996.2	7712.8	8279.6	1.061	0.995	NM_016750 ; XM_619007
1456032_x_at	H2afz	H2A histone family, member Z	3677 ; DNA binding ; Unknown ; 3677 ; DNA binding ; inferred from electronic annotation ; 3677 ; DNA binding ; non-traceable author statement	6334 ; nucleosome assembly ; Unknown ; 7001 ; chromosome organization and biogenesis (sensu Eukaryota) ; Unknown ; 6334 ; nucleosome assembly ; inferred from electronic annotation ; 7001 ; chromosome organization and biogenesis (sensu Eukaryota) ; inferred from electronic annotation ; 6334 ; nucleosome assembly ; non-traceable author statement ; 7001 ; chromosome organization and biogenesis (sens…	786 ; nucleosome ; Unknown ; 1740 ; Barr body ; inferred from sequence or structural similarity ; 5634 ; nucleus ; inferred from direct assay ; 5634 ; nucleus ; inferred from sequence or structural similarity ; 1740 ; Barr body ; inferred from direct assay ; 786 ; nucleosome ; inferred from electronic annotation ; 5634 ; nucleus ; inferred from electronic annotation ; 5694 ; chromosome ; inferred…	Proteasome_Degradation ; GenMAPP	7373.4	7115.6	7631.2	0.9866	0.9128	NM_016750
1424572_a_at	H2afy	H2A histone family, member Y	3677 ; DNA binding ; Unknown ; 3682 ; chromatin binding ; inferred from direct assay ; 3677 ; DNA binding ; inferred from electronic annotation	6334 ; nucleosome assembly ; Unknown ; 7001 ; chromosome organization and biogenesis (sensu Eukaryota) ; Unknown ; 7549 ; dosage compensation ; inferred from sequence or structural similarity ; 6334 ; nucleosome assembly ; inferred from electronic annotation ; 7001 ; chromosome organization and biogenesis (sensu Eukaryota) ; inferred from electronic annotation	786 ; nucleosome ; Unknown ; 793 ; condensed chromosome ; inferred from direct assay ; 1740 ; Barr body ; inferred from sequence or structural similarity ; 5634 ; nucleus ; inferred from direct assay ; 5634 ; nucleus ; Unknown ; 5694 ; chromosome ; Unknown ; 5813 ; centrosome ; traceable author statement ; 786 ; nucleosome ; inferred from electronic annotation ; 5634 ; nucleus ; inferred from ele…		5601	5285	5917	0.9836	0.9698	NM_012015
1431777_a_at	Hmgn3	high mobility group nucleosomal binding domain 3; High mobility group nucleosomal binding domain 3	3677 ; DNA binding ; Unknown ; 3682 ; chromatin binding ; inferred from direct assay ; 3682 ; chromatin binding ; inferred from sequence or structural similarity ; 3677 ; DNA binding ; inferred from electronic annotation		785 ; chromatin ; Unknown ; 5634 ; nucleus ; inferred from sequence or structural similarity ; 785 ; chromatin ; inferred from electronic annotation ; 5634 ; nucleus ; inferred from electronic annotation		5429.74	6240.4	4619.08	1.1382	0.78212	NM_026122 ; NM_175074
1434875_a_at	Hmgn3	high mobility group nucleosomal binding domain 3; High mobility group nucleosomal binding domain 3	3677 ; DNA binding ; Unknown ; 3682 ; chromatin binding ; inferred from direct assay ; 3682 ; chromatin binding ; inferred from sequence or structural similarity ; 3677 ; DNA binding ; inferred from electronic annotation		785 ; chromatin ; Unknown ; 5634 ; nucleus ; inferred from sequence or structural similarity ; 785 ; chromatin ; inferred from electronic annotation ; 5634 ; nucleus ; inferred from electronic annotation		6398.85	7006.6	5791.1	1.0852	0.83234	NM_026122 ; NM_175074
1425628_a_at	Gtf2i	general transcription factor II I	3677 ; DNA binding ; Unknown ; 3700 ; transcription factor activity ; inferred from electronic annotation ; 3677 ; DNA binding ; inferred from electronic annotation	6355 ; regulation of transcription, DNA-dependent ; inferred from electronic annotation ; 6350 ; transcription ; inferred from electronic annotation	5634 ; nucleus ; Unknown ; 5667 ; transcription factor complex ; inferred from electronic annotation ; 5634 ; nucleus ; inferred from electronic annotation	KEGG pathway: Basal transcription factors 03022	7793.2	5988.4	9598	0.8184	1.1636	NM_010365
1433852_at	C330002I19Rik	RIKEN cDNA C330002I19 gene	3677 ; DNA binding ; Unknown ; 3700 ; transcription factor activity ; Unknown ; 16984 ; ribulose-bisphosphate carboxylase activity ; inferred from electronic annotation	6355 ; regulation of transcription, DNA-dependent ; Unknown ; 15977 ; carbon utilization by fixation of carbon dioxide ; inferred from electronic annotation	16021 ; integral to membrane ; Unknown ; 9573 ; ribulose bisphosphate carboxylase complex (sensu Magnoliophyta) ; inferred from electronic annotation		8654.7	7311.2	9998.2	0.8484	1.0256	XM_126866
1437193_s_at	Snrpb	small nuclear ribonucleoprotein B	3677 ; DNA binding ; Unknown ; 3723 ; RNA binding ; inferred from electronic annotation ; 5515 ; protein binding ; inferred from physical interaction	6355 ; regulation of transcription, DNA-dependent ; Unknown ; 6397 ; mRNA processing ; inferred from electronic annotation	5634 ; nucleus ; inferred from direct assay ; 5681 ; spliceosome complex ; inferred from electronic annotation ; 5732 ; small nucleolar ribonucleoprotein complex ; inferred from electronic annotation ; 5737 ; cytoplasm ; inferred from direct assay ; 30529 ; ribonucleoprotein complex ; inferred from electronic annotation ; 5634 ; nucleus ; inferred from electronic annotation	mRNA_processing_binding_Reactome ; GenMAPP	4294.7	5212.4	3377	1.3234	0.7162	NM_009225
1415754_at	Polr2f	polymerase (RNA) II (DNA directed) polypeptide F	3677 ; DNA binding ; Unknown ; 3899 ; DNA-directed RNA polymerase activity ; inferred from direct assay ; 3899 ; DNA-directed RNA polymerase activity ; Unknown ; 16740 ; transferase activity ; Unknown ; 16779 ; nucleotidyltransferase activity ; inferred from electronic annotation ; 3677 ; DNA binding ; inferred from electronic annotation ; 3899 ; DNA-directed RNA polymerase activity ; inferred fr…	6350 ; transcription ; Unknown ; 6351 ; transcription, DNA-dependent ; inferred from electronic annotation ; 45449 ; regulation of transcription ; inferred from electronic annotation ; 6350 ; transcription ; inferred from electronic annotation	5634 ; nucleus ; Unknown ; 30880 ; RNA polymerase complex ; inferred from electronic annotation ; 5634 ; nucleus ; inferred from electronic annotation	KEGG pathway: Purine metabolism 00230; KEGG pathway: Pyrimidine metabolism 00240; KEGG pathway: RNA polymerase 03020	5913.4	6176.2	5650.6	1.0922	0.9086	NM_027231
1437454_a_at	Txndc14; EG433144	thioredoxin domain containing 14; predicted gene, EG433144	3677 ; DNA binding ; Unknown ; 5489 ; electron transporter activity ; Unknown ; 5489 ; electron transporter activity ; inferred from electronic annotation	6118 ; electron transport ; Unknown ; 6118 ; electron transport ; inferred from electronic annotation	5634 ; nucleus ; Unknown		7986.9	6683.2	9290.6	0.9424	1.1658	NM_025868 ; XM_484670
1452130_at	Txndc14	thioredoxin domain containing 14	3677 ; DNA binding ; Unknown ; 5489 ; electron transporter activity ; Unknown ; 5489 ; electron transporter activity ; inferred from electronic annotation	6118 ; electron transport ; Unknown ; 6118 ; electron transport ; inferred from electronic annotation	5634 ; nucleus ; Unknown		8583.9	6803	10364.8	0.886	1.2062	NM_025868
1439460_a_at	Zfp289	zinc finger protein 289	3677 ; DNA binding ; Unknown ; 5509 ; calcium ion binding ; inferred from electronic annotation	43087 ; regulation of GTPase activity ; inferred from electronic annotation	5634 ; nucleus ; Unknown		5072.1	4936.2	5208	0.9534	0.901	NM_023854 ; XM_485814
1449563_at	Cntn1	contactin 1	3677 ; DNA binding ; Unknown ; 5515 ; protein binding ; inferred from electronic annotation ; 8170 ; N-methyltransferase activity ; Unknown	6306 ; DNA methylation ; Unknown ; 7155 ; cell adhesion ; inferred from electronic annotation ; 7219 ; Notch signaling pathway ; inferred from electronic annotation	5615 ; extracellular space ; Unknown ; 5886 ; plasma membrane ; inferred from electronic annotation ; 16020 ; membrane ; inferred from electronic annotation	KEGG pathway: Cell adhesion molecules (CAMs) 04514	3434.97	3944.6	2925.34	1.0074	0.72582	NM_007727
1438503_x_at	Edf1	endothelial differentiation-related factor 1	3677 ; DNA binding ; Unknown ; 5516 ; calmodulin binding ; inferred from electronic annotation ; 3677 ; DNA binding ; inferred from electronic annotation	6350 ; transcription ; inferred from electronic annotation ; 6355 ; regulation of transcription, DNA-dependent ; inferred from electronic annotation ; 7275 ; development ; inferred from electronic annotation ; 30154 ; cell differentiation ; inferred from electronic annotation	5634 ; nucleus ; inferred from electronic annotation		2927.57	3910	1945.14	1.5702	0.7082	NM_021519
1440151_s_at	Edf1	endothelial differentiation-related factor 1	3677 ; DNA binding ; Unknown ; 5516 ; calmodulin binding ; inferred from electronic annotation ; 3677 ; DNA binding ; inferred from electronic annotation	6350 ; transcription ; inferred from electronic annotation ; 6355 ; regulation of transcription, DNA-dependent ; inferred from electronic annotation ; 7275 ; development ; inferred from electronic annotation ; 30154 ; cell differentiation ; inferred from electronic annotation	5634 ; nucleus ; inferred from electronic annotation		3992.72	5143.8	2841.64	1.4108	0.73904	NM_021519
1437802_x_at	Morf4l1; EG225228	mortality factor 4 like 1; predicted gene, EG225228	3682 ; chromatin binding ; inferred from direct assay ; 5515 ; protein binding ; inferred from physical interaction ; 3682 ; chromatin binding ; inferred from electronic annotation	1558 ; regulation of cell growth ; inferred from electronic annotation ; 6338 ; chromatin remodeling ; traceable author statement ; 6350 ; transcription ; inferred from electronic annotation ; 6355 ; regulation of transcription, DNA-dependent ; inferred from electronic annotation ; 8283 ; cell proliferation ; inferred from mutant phenotype ; 16568 ; chromatin modification ; inferred from electron…	5634 ; nucleus ; inferred from electronic annotation ; 16585 ; chromatin remodeling complex ; traceable author statement ; 785 ; chromatin ; inferred from electronic annotation		4177.3	4713.2	3641.4	1.2892	0.8608	NM_024431 ; XM_123229 ; XM_485245 ; XM_485690
1455077_a_at	Morf4l1; EG225228	mortality factor 4 like 1; predicted gene, EG225228	3682 ; chromatin binding ; inferred from direct assay ; 5515 ; protein binding ; inferred from physical interaction ; 3682 ; chromatin binding ; inferred from electronic annotation	1558 ; regulation of cell growth ; inferred from electronic annotation ; 6338 ; chromatin remodeling ; traceable author statement ; 6350 ; transcription ; inferred from electronic annotation ; 6355 ; regulation of transcription, DNA-dependent ; inferred from electronic annotation ; 8283 ; cell proliferation ; inferred from mutant phenotype ; 16568 ; chromatin modification ; inferred from electron…	5634 ; nucleus ; inferred from electronic annotation ; 16585 ; chromatin remodeling complex ; traceable author statement ; 785 ; chromatin ; inferred from electronic annotation		3823.6	4490.4	3156.8	1.3	0.7882	NM_024431 ; XM_123229 ; XM_485245 ; XM_485690
1455742_x_at	Morf4l1	mortality factor 4 like 1	3682 ; chromatin binding ; inferred from direct assay ; 5515 ; protein binding ; inferred from physical interaction ; 3682 ; chromatin binding ; inferred from electronic annotation	1558 ; regulation of cell growth ; inferred from electronic annotation ; 6338 ; chromatin remodeling ; traceable author statement ; 6350 ; transcription ; inferred from electronic annotation ; 6355 ; regulation of transcription, DNA-dependent ; inferred from electronic annotation ; 8283 ; cell proliferation ; inferred from mutant phenotype ; 16568 ; chromatin modification ; inferred from electron…	5634 ; nucleus ; inferred from electronic annotation ; 16585 ; chromatin remodeling complex ; traceable author statement ; 785 ; chromatin ; inferred from electronic annotation		4547.1	4924.2	4170	1.2046	0.879	NM_024431
1456142_x_at	Morf4l1	mortality factor 4 like 1	3682 ; chromatin binding ; inferred from direct assay ; 5515 ; protein binding ; inferred from physical interaction ; 3682 ; chromatin binding ; inferred from electronic annotation	1558 ; regulation of cell growth ; inferred from electronic annotation ; 6338 ; chromatin remodeling ; traceable author statement ; 6350 ; transcription ; inferred from electronic annotation ; 6355 ; regulation of transcription, DNA-dependent ; inferred from electronic annotation ; 8283 ; cell proliferation ; inferred from mutant phenotype ; 16568 ; chromatin modification ; inferred from electron…	5634 ; nucleus ; inferred from electronic annotation ; 16585 ; chromatin remodeling complex ; traceable author statement ; 785 ; chromatin ; inferred from electronic annotation		4990.5	5354.2	4626.8	1.1334	0.8402	NM_024431
1454636_at	Cbx5	chromobox homolog 5 (Drosophila HP1a)	3682 ; chromatin binding ; inferred from electronic annotation ; 5515 ; protein binding ; inferred from physical interaction	6333 ; chromatin assembly or disassembly ; inferred from electronic annotation	776 ; kinetochore ; inferred from direct assay ; 785 ; chromatin ; inferred from electronic annotation ; 5634 ; nucleus ; inferred from electronic annotation ; 5720 ; nuclear heterochromatin ; inferred from direct assay		5699.4	4961.8	6437	0.9814	1.0958	NM_007626
1416884_at	Cbx3; EG382769; EG544944	chromobox homolog 3 (Drosophila HP1 gamma); predicted gene, EG382769; predicted gene, EG544944	3682 ; chromatin binding ; inferred from electronic annotation ; 5515 ; protein binding ; inferred from physical interaction	6333 ; chromatin assembly or disassembly ; inferred from electronic annotation ; 6350 ; transcription ; inferred from electronic annotation ; 6355 ; regulation of transcription, DNA-dependent ; inferred from electronic annotation ; 16568 ; chromatin modification ; inferred from electronic annotation	785 ; chromatin ; inferred from electronic annotation ; 5634 ; nucleus ; inferred from electronic annotation ; 5701 ; polytene chromosome chromocenter ; inferred from direct assay	Circadian_Exercise ; GenMAPP	5347.6	5784.8	4910.4	1.1782	0.8698	NM_007624 ; XM_356668 ; XM_619114
1415991_a_at	Klhdc3	kelch domain containing 3	3682 ; chromatin binding ; inferred from sequence or structural similarity	7131 ; meiotic recombination ; inferred from sequence or structural similarity	790 ; nuclear chromatin ; inferred from direct assay ; 5737 ; cytoplasm ; inferred from direct assay ; 790 ; nuclear chromatin ; inferred from sequence or structural similarity ; 5737 ; cytoplasm ; inferred from sequence or structural similarity		3775.2	4021	3529.4	1.0382	1.09975	NM_027910
1454960_at	Smad3	MAD homolog 3 (Drosophila)	3690 ; double-stranded DNA binding ; inferred from direct assay ; 3700 ; transcription factor activity ; inferred from direct assay ; 3700 ; transcription factor activity ; Unknown ; 5515 ; protein binding ; inferred from physical interaction ; 8134 ; transcription factor binding ; inferred from physical interaction ; 16563 ; transcriptional activator activity ; inferred from direct assay ; 3700 …	122 ; negative regulation of transcription from RNA polymerase II promoter ; inferred from direct assay ; 1707 ; mesoderm formation ; inferred from mutant phenotype ; 6350 ; transcription ; inferred from electronic annotation ; 6355 ; regulation of transcription, DNA-dependent ; Unknown ; 6366 ; transcription from RNA polymerase II promoter ; Unknown ; 7179 ; transforming growth factor beta recep…	5622 ; intracellular ; inferred from electronic annotation ; 5634 ; nucleus ; inferred from direct assay ; 5886 ; plasma membrane ; inferred from direct assay	KEGG pathway: Adherens junction 04520; KEGG pathway: Cell cycle 04110; KEGG pathway: Chronic myeloid leukemia 05220; KEGG pathway: Colorectal cancer 05210; KEGG pathway: Pancreatic cancer 05212; KEGG pathway: TGF-beta signaling pathway 04350; KEGG pathway: Wnt signaling pathway 04310	6221.6	4991	7452.2	0.8208	1.0802	NM_016769
1448208_at	Smad1	MAD homolog 1 (Drosophila)	3700 ; transcription factor activity ; inferred from direct assay ; 3702 ; RNA polymerase II transcription factor activity ; inferred from direct assay ; 5515 ; protein binding ; inferred from physical interaction ; 3700 ; transcription factor activity ; inferred from sequence or structural similarity ; 5057 ; receptor signaling protein activity ; inferred from sequence or structural similarity ;…	165 ; MAPKKK cascade ; inferred from mutant phenotype ; 6350 ; transcription ; inferred from electronic annotation ; 6355 ; regulation of transcription, DNA-dependent ; inferred from electronic annotation ; 6357 ; regulation of transcription from RNA polymerase II promoter ; inferred from direct assay ; 7182 ; common-partner SMAD protein phosphorylation ; inferred from electronic annotation ; 718…	5622 ; intracellular ; inferred from electronic annotation ; 5667 ; transcription factor complex ; inferred from direct assay ; 5622 ; intracellular ; inferred from sequence or structural similarity ; 5634 ; nucleus ; inferred from sequence or structural similarity ; 16021 ; integral to membrane ; inferred from sequence or structural similarity	KEGG pathway: TGF-beta signaling pathway 04350	3061.93	2749.6	3374.26	1.0832	1.262	NM_008539
1423839_a_at	Btf3	basic transcription factor 3	3700 ; transcription factor activity ; inferred from electronic annotation	6350 ; transcription ; inferred from electronic annotation ; 6355 ; regulation of transcription, DNA-dependent ; inferred from electronic annotation	5634 ; nucleus ; inferred from electronic annotation ; 5667 ; transcription factor complex ; inferred from electronic annotation		8465.7	7986	8945.4	1.002	0.964	NM_145455
1449643_s_at	Btf3	basic transcription factor 3	3700 ; transcription factor activity ; inferred from electronic annotation	6350 ; transcription ; inferred from electronic annotation ; 6355 ; regulation of transcription, DNA-dependent ; inferred from electronic annotation	5634 ; nucleus ; inferred from electronic annotation ; 5667 ; transcription factor complex ; inferred from electronic annotation		6493.1	6234	6752.2	1.036	0.9566	NM_145455
1420772_a_at	Tsc22d3	TSC22 domain family 3	3700 ; transcription factor activity ; inferred from electronic annotation	6355 ; regulation of transcription, DNA-dependent ; inferred from electronic annotation ; 6916 ; anti-apoptosis ; inferred from direct assay			5245	2620.8	7869.2	0.5672	1.466	NM_010286
1448784_at	Taf10	TAF10 RNA polymerase II, TATA box binding protein (TBP)-associated factor	3700 ; transcription factor activity ; inferred from electronic annotation ; 30528 ; transcription regulator activity ; traceable author statement	82 ; G1/S transition of mitotic cell cycle ; inferred from mutant phenotype ; 6350 ; transcription ; inferred from electronic annotation ; 6352 ; transcription initiation ; inferred from electronic annotation ; 6355 ; regulation of transcription, DNA-dependent ; inferred from electronic annotation ; 6915 ; apoptosis ; inferred from mutant phenotype	5634 ; nucleus ; inferred from electronic annotation ; 5669 ; transcription factor TFIID complex ; inferred from sequence or structural similarity ; 5669 ; transcription factor TFIID complex ; traceable author statement	KEGG pathway: Basal transcription factors 03022	4060.2	3644.6	4475.8	1.1884	1.212	NM_020024
1433433_at	Myst2	MYST histone acetyltransferase 2	3700 ; transcription factor activity ; inferred from electronic annotation ; 4402 ; histone acetyltransferase activity ; inferred from electronic annotation ; 8415 ; acyltransferase activity ; inferred from electronic annotation ; 16740 ; transferase activity ; inferred from electronic annotation ; 46872 ; metal ion binding ; inferred from electronic annotation ; 8270 ; zinc ion binding ; inferre…	6260 ; DNA replication ; inferred from electronic annotation ; 6350 ; transcription ; inferred from electronic annotation ; 6355 ; regulation of transcription, DNA-dependent ; inferred from electronic annotation ; 16568 ; chromatin modification ; inferred from electronic annotation	5634 ; nucleus ; inferred from electronic annotation	Calcium signaling pathway ; KEGG ; ; KEGG	5072.6	4881.8	5263.4	1.0052	0.90878	NM_177619
1445684_s_at	Hdac2	histone deacetylase 2	3700 ; transcription factor activity ; inferred from electronic annotation ; 4407 ; histone deacetylase activity ; inferred from electronic annotation ; 5515 ; protein binding ; inferred from physical interaction ; 16787 ; hydrolase activity ; inferred from electronic annotation ; 4407 ; histone deacetylase activity ; traceable author statement ; 8134 ; transcription factor binding ; traceable au…	6350 ; transcription ; inferred from electronic annotation ; 6355 ; regulation of transcription, DNA-dependent ; inferred from electronic annotation ; 16568 ; chromatin modification ; inferred from electronic annotation ; 16575 ; histone deacetylation ; inferred from electronic annotation ; 16568 ; chromatin modification ; traceable author statement	792 ; heterochromatin ; inferred from direct assay ; 5634 ; nucleus ; inferred from direct assay ; 5657 ; replication fork ; inferred from direct assay ; 5634 ; nucleus ; inferred from electronic annotation ; 118 ; histone deacetylase complex ; traceable author statement ; 5634 ; nucleus ; traceable author statement ; 5737 ; cytoplasm ; traceable author statement	KEGG pathway: Cell cycle 04110; KEGG pathway: Chronic myeloid leukemia 05220; KEGG pathway: Notch signaling pathway 04330	2706.25	2866.6	2545.9	1.1822	0.82376	NM_008229
1425742_a_at	Tsc22d1	TSC22 domain family, member 1; synonyms: TSC, Egr5, TSC-22, Tgfb1i4, AA589566, AW105905; isoform 1 is encoded by transcript variant 1; transforming growth factor beta 1 induced transcript 4; Mus musculus TSC22 domain family, member 1 (Tsc22d1), transcript variant 1, mRNA.	3700 ; transcription factor activity ; Unknown ; 3700 ; transcription factor activity ; inferred from electronic annotation	6350 ; transcription ; inferred from electronic annotation ; 6355 ; regulation of transcription, DNA-dependent ; Unknown ; 6355 ; regulation of transcription, DNA-dependent ; inferred from electronic annotation	5634 ; nucleus ; Unknown ; 5634 ; nucleus ; inferred from electronic annotation		6385.7	6259.6	6511.8	1.018	0.9132	NM_009366 ; NM_207652
1454758_a_at	Tsc22d1	TSC22 domain family, member 1; synonyms: TSC, Egr5, TSC-22, Tgfb1i4, AA589566, AW105905; isoform 1 is encoded by transcript variant 1; transforming growth factor beta 1 induced transcript 4; Mus musculus TSC22 domain family, member 1 (Tsc22d1), transcript variant 1, mRNA.	3700 ; transcription factor activity ; Unknown ; 3700 ; transcription factor activity ; inferred from electronic annotation	6350 ; transcription ; inferred from electronic annotation ; 6355 ; regulation of transcription, DNA-dependent ; Unknown ; 6355 ; regulation of transcription, DNA-dependent ; inferred from electronic annotation	5634 ; nucleus ; Unknown ; 5634 ; nucleus ; inferred from electronic annotation		5607.7	5178.4	6037	0.9386	0.9544	NM_009366 ; NM_207652
1454971_x_at	Tsc22d1	TSC22 domain family, member 1; synonyms: TSC, Egr5, TSC-22, Tgfb1i4, AA589566, AW105905; isoform 1 is encoded by transcript variant 1; transforming growth factor beta 1 induced transcript 4; Mus musculus TSC22 domain family, member 1 (Tsc22d1), transcript variant 1, mRNA.	3700 ; transcription factor activity ; Unknown ; 3700 ; transcription factor activity ; inferred from electronic annotation	6350 ; transcription ; inferred from electronic annotation ; 6355 ; regulation of transcription, DNA-dependent ; Unknown ; 6355 ; regulation of transcription, DNA-dependent ; inferred from electronic annotation	5634 ; nucleus ; Unknown ; 5634 ; nucleus ; inferred from electronic annotation		6904.9	6736.8	7073	1.0528	0.9538	NM_009366 ; NM_207652
1434485_a_at	Ugp2	UDP-glucose pyrophosphorylase 2	3700 ; transcription factor activity ; Unknown ; 3983 ; UTP:glucose-1-phosphate uridylyltransferase activity ; inferred from electronic annotation ; 16301 ; kinase activity ; inferred from electronic annotation ; 16740 ; transferase activity ; inferred from electronic annotation ; 16779 ; nucleotidyltransferase activity ; Unknown ; 16779 ; nucleotidyltransferase activity ; inferred from electroni…	6355 ; regulation of transcription, DNA-dependent ; Unknown ; 8152 ; metabolism ; Unknown ; 8152 ; metabolism ; inferred from electronic annotation		KEGG pathway: Galactose metabolism 00052; KEGG pathway: Nucleotide sugars metabolism 00520; KEGG pathway: Pentose and glucuronate interconversions 00040; KEGG pathway: Starch and sucrose metabolism 00500	2979.6	2176.8	3782.4	0.8472	1.2984	NM_139297
1434486_x_at	Ugp2	UDP-glucose pyrophosphorylase 2	3700 ; transcription factor activity ; Unknown ; 3983 ; UTP:glucose-1-phosphate uridylyltransferase activity ; inferred from electronic annotation ; 16301 ; kinase activity ; inferred from electronic annotation ; 16740 ; transferase activity ; inferred from electronic annotation ; 16779 ; nucleotidyltransferase activity ; Unknown ; 16779 ; nucleotidyltransferase activity ; inferred from electroni…	6355 ; regulation of transcription, DNA-dependent ; Unknown ; 8152 ; metabolism ; Unknown ; 8152 ; metabolism ; inferred from electronic annotation		KEGG pathway: Galactose metabolism 00052; KEGG pathway: Nucleotide sugars metabolism 00520; KEGG pathway: Pentose and glucuronate interconversions 00040; KEGG pathway: Starch and sucrose metabolism 00500	3486.3	2521	4451.6	0.8058	1.2546	NM_139297
1448717_at	Gcdh	glutaryl-Coenzyme A dehydrogenase	3700 ; transcription factor activity ; Unknown ; 3995 ; acyl-CoA dehydrogenase activity ; inferred from electronic annotation ; 4361 ; glutaryl-CoA dehydrogenase activity ; inferred from electronic annotation ; 16491 ; oxidoreductase activity ; inferred from electronic annotation	6118 ; electron transport ; inferred from electronic annotation ; 6355 ; regulation of transcription, DNA-dependent ; Unknown	5739 ; mitochondrion ; inferred from direct assay ; 5743 ; mitochondrial inner membrane ; inferred from direct assay ; 5739 ; mitochondrion ; inferred from electronic annotation	KEGG pathway: Benzoate degradation via CoA ligation 00632; KEGG pathway: Fatty acid metabolism 00071; KEGG pathway: Lysine degradation 00310; KEGG pathway: Tryptophan metabolism 00380	5102.5	2457.6	7747.4	0.5144	1.4446	NM_008097
1417026_at	Pfdn1	prefoldin 1	3700 ; transcription factor activity ; Unknown ; 51082 ; unfolded protein binding ; inferred from electronic annotation	6457 ; protein folding ; Unknown ; 7049 ; cell cycle ; Unknown ; 6457 ; protein folding ; inferred from electronic annotation			4813.1	4642.8	4983.4	1.0462	0.9676	NM_026027
1422418_s_at	Supt4h1; Supt4h2	suppressor of Ty 4 homolog 1 (S. cerevisiae); suppressor of Ty 4 homolog 2 (S. cerevisiae)	3700 ; transcription factor activity ; Unknown ; 8159 ; positive transcription elongation factor activity ; inferred from electronic annotation ; 8270 ; zinc ion binding ; inferred from electronic annotation ; 46872 ; metal ion binding ; inferred from electronic annotation	6338 ; chromatin remodeling ; Unknown ; 6350 ; transcription ; Unknown ; 6355 ; regulation of transcription, DNA-dependent ; Unknown ; 6357 ; regulation of transcription from RNA polymerase II promoter ; Unknown ; 45941 ; positive regulation of transcription ; inferred from electronic annotation ; 6350 ; transcription ; inferred from electronic annotation ; 6355 ; regulation of transcription, DNA…	5634 ; nucleus ; Unknown ; 5634 ; nucleus ; inferred from electronic annotation		3996.19	4053.58	3938.8	0.90552	0.8256	NM_009296 ; NM_011509
1425806_a_at	Surb7	SRB7 (suppressor of RNA polymerase B) homolog (S. cerevisiae)	3702 ; RNA polymerase II transcription factor activity ; Unknown ; 3713 ; transcription coactivator activity ; inferred from sequence or structural similarity ; 3899 ; DNA-directed RNA polymerase activity ; Unknown	6355 ; regulation of transcription, DNA-dependent ; Unknown ; 6357 ; regulation of transcription from RNA polymerase II promoter ; Unknown ; 6366 ; transcription from RNA polymerase II promoter ; Unknown ; 45944 ; positive regulation of transcription from RNA polymerase II promoter ; inferred from sequence or structural similarity	119 ; mediator complex ; inferred from direct assay ; 119 ; mediator complex ; inferred from sequence or structural similarity ; 5634 ; nucleus ; Unknown ; 5665 ; DNA-directed RNA polymerase II, core complex ; Unknown		4381.88	5278.4	3485.36	1.2058	0.7296	NM_025315
1423128_at	Aip	aryl-hydrocarbon receptor-interacting protein	3712 ; transcription cofactor activity ; inferred from physical interaction ; 4872 ; receptor activity ; inferred from electronic annotation ; 5488 ; binding ; inferred from electronic annotation ; 5515 ; protein binding ; inferred from physical interaction	6457 ; protein folding ; inferred from electronic annotation ; 6805 ; xenobiotic metabolism ; inferred from physical interaction	5624 ; membrane fraction ; inferred from direct assay		3219.18	2559.64	3878.73	0.8702	1.09576	NM_016666
1437455_a_at	Btg1	B-cell translocation gene 1, anti-proliferative	3712 ; transcription cofactor activity ; Unknown ; 5515 ; protein binding ; inferred from physical interaction ; 19899 ; enzyme binding ; Unknown ; 19900 ; kinase binding ; Unknown ; 3712 ; transcription cofactor activity ; inferred from sequence or structural similarity ; 5515 ; protein binding ; inferred from sequence or structural similarity ; 19899 ; enzyme binding ; inferred from sequence or…	6479 ; protein amino acid methylation ; inferred from direct assay ; 7286 ; spermatid development ; Unknown ; 8285 ; negative regulation of cell proliferation ; inferred from direct assay ; 8285 ; negative regulation of cell proliferation ; inferred from sequence or structural similarity ; 8285 ; negative regulation of cell proliferation ; Unknown ; 16477 ; cell migration ; Unknown ; 30308 ; nega…	5634 ; nucleus ; inferred from sequence or structural similarity ; 5737 ; cytoplasm ; inferred from sequence or structural similarity		4153.9	4609.4	3698.4	1.2044	0.9204	NM_007569
1450062_a_at	Maged1	melanoma antigen, family D, 1	3713 ; transcription coactivator activity ; inferred from direct assay ; 5515 ; protein binding ; inferred from physical interaction	6357 ; regulation of transcription from RNA polymerase II promoter ; inferred from direct assay			3522.39	4241.4	2803.38	1.1434	0.72676	NM_019791
1460171_at	Cops5	COP9 (constitutive photomorphogenic) homolog, subunit 5 (Arabidopsis thaliana)	3713 ; transcription coactivator activity ; traceable author statement ; 5515 ; protein binding ; inferred from physical interaction ; 8233 ; peptidase activity ; inferred from electronic annotation ; 8237 ; metallopeptidase activity ; inferred from electronic annotation ; 16787 ; hydrolase activity ; inferred from electronic annotation ; 46872 ; metal ion binding ; inferred from electronic annot…	74 ; regulation of progression through cell cycle ; inferred from mutant phenotype ; 6355 ; regulation of transcription, DNA-dependent ; traceable author statement	5634 ; nucleus ; inferred from electronic annotation ; 5667 ; transcription factor complex ; traceable author statement ; 8180 ; signalosome complex ; inferred from direct assay ; 8180 ; signalosome complex ; inferred from electronic annotation	KEGG pathway: Biotin metabolism 00780; KEGG pathway: Lysine degradation 00310	4668.68	5650.2	3687.16	1.4676	0.89266	NM_013715
1451162_at	Hsbp1	heat shock factor binding protein 1	3714 ; transcription corepressor activity ; Unknown	122 ; negative regulation of transcription from RNA polymerase II promoter ; Unknown ; 6457 ; protein folding ; inferred from electronic annotation ; 6986 ; response to unfolded protein ; inferred from electronic annotation	5634 ; nucleus ; Unknown ; 5634 ; nucleus ; inferred from electronic annotation		6578.1	6527	6629.2	1.0812	0.9512	NM_024219
1418015_at	Pum2	pumilio 2 (Drosophila)	3723 ; RNA binding ; inferred from direct assay ; 5488 ; binding ; inferred from electronic annotation ; 3723 ; RNA binding ; inferred from electronic annotation	6417 ; regulation of protein biosynthesis ; inferred from electronic annotation ; 6445 ; regulation of translation ; inferred from electronic annotation		mRNA_processing_binding_Reactome ; GenMAPP	4792.55	4605.7	4979.4	0.92424	0.9554	NM_030723
1418567_a_at	Srp14	signal recognition particle 14	3723 ; RNA binding ; inferred from electronic annotation	6605 ; protein targeting ; inferred from electronic annotation	5786 ; signal recognition particle (sensu Eukaryota) ; inferred from electronic annotation	KEGG pathway: Protein export 03060	5755.7	5423.6	6087.8	1.0704	1.0204	NM_009273
1418568_x_at	Srp14	signal recognition particle 14	3723 ; RNA binding ; inferred from electronic annotation	6605 ; protein targeting ; inferred from electronic annotation	5786 ; signal recognition particle (sensu Eukaryota) ; inferred from electronic annotation	KEGG pathway: Protein export 03060	5374.4	5053.2	5695.6	1.0746	1.0336	NM_009273
1454615_x_at	Srp14	signal recognition particle 14	3723 ; RNA binding ; inferred from electronic annotation	6605 ; protein targeting ; inferred from electronic annotation	5786 ; signal recognition particle (sensu Eukaryota) ; inferred from electronic annotation	KEGG pathway: Protein export 03060	6451.9	5923.6	6980.2	1.0432	1.0462	NM_009273
1455939_x_at	Srp14	signal recognition particle 14	3723 ; RNA binding ; inferred from electronic annotation	6605 ; protein targeting ; inferred from electronic annotation	5786 ; signal recognition particle (sensu Eukaryota) ; inferred from electronic annotation	KEGG pathway: Protein export 03060	7138.9	6563.8	7714	1.0016	1.0134	NM_009273
1416684_at	Fbl	fibrillarin	3723 ; RNA binding ; inferred from electronic annotation ; 30515 ; snoRNA binding ; traceable author statement	6364 ; rRNA processing ; traceable author statement ; 16074 ; snoRNA metabolism ; inferred from mutant phenotype ; 6364 ; rRNA processing ; inferred from electronic annotation	5634 ; nucleus ; inferred from electronic annotation ; 5730 ; nucleolus ; inferred from direct assay ; 15030 ; Cajal body ; inferred from direct assay ; 15030 ; Cajal body ; traceable author statement ; 30529 ; ribonucleoprotein complex ; inferred from electronic annotation	mRNA_processing_binding_Reactome ; GenMAPP	4670.28	4957.4	4383.16	1.1686	0.8561	NM_007991 ; XM_619425
1416685_s_at	Fbl	fibrillarin	3723 ; RNA binding ; inferred from electronic annotation ; 30515 ; snoRNA binding ; traceable author statement	6364 ; rRNA processing ; traceable author statement ; 16074 ; snoRNA metabolism ; inferred from mutant phenotype ; 6364 ; rRNA processing ; inferred from electronic annotation	5634 ; nucleus ; inferred from electronic annotation ; 5730 ; nucleolus ; inferred from direct assay ; 15030 ; Cajal body ; inferred from direct assay ; 15030 ; Cajal body ; traceable author statement ; 30529 ; ribonucleoprotein complex ; inferred from electronic annotation	mRNA_processing_binding_Reactome ; GenMAPP	5106.29	5595	4617.58	1.0692	0.7373	NM_007991 ; XM_619425
1422855_at	Cpsf3	cleavage and polyadenylation specificity factor 3	3723 ; RNA binding ; inferred from electronic annotation ; 3729 ; mRNA binding ; inferred from sequence or structural similarity	6378 ; mRNA polyadenylylation ; inferred from sequence or structural similarity ; 6397 ; mRNA processing ; inferred from electronic annotation	5634 ; nucleus ; inferred from electronic annotation ; 5847 ; mRNA cleavage and polyadenylation specificity factor complex ; inferred from sequence or structural similarity	mRNA_processing_binding_Reactome ; GenMAPP	3136.6	3911.8	2361.4	1.6044	0.8938	NM_018813
1415979_x_at	Rpl7	ribosomal protein L7	3723 ; RNA binding ; inferred from electronic annotation ; 3735 ; structural constituent of ribosome ; inferred from electronic annotation ; 30528 ; transcription regulator activity ; inferred from electronic annotation	6412 ; protein biosynthesis ; inferred from electronic annotation ; 7046 ; ribosome biogenesis ; inferred from electronic annotation	5622 ; intracellular ; inferred from electronic annotation ; 5830 ; cytosolic ribosome (sensu Eukaryota) ; inferred from electronic annotation ; 5840 ; ribosome ; inferred from electronic annotation ; 15934 ; large ribosomal subunit ; inferred from electronic annotation ; 30529 ; ribonucleoprotein complex ; inferred from electronic annotation	KEGG pathway: Ribosome 03010	8876.3	8252.2	9500.4	0.9834	0.9968	NM_011291
1426162_a_at	Rpl7	ribosomal protein L7	3723 ; RNA binding ; inferred from electronic annotation ; 3735 ; structural constituent of ribosome ; inferred from electronic annotation ; 30528 ; transcription regulator activity ; inferred from electronic annotation	6412 ; protein biosynthesis ; inferred from electronic annotation ; 7046 ; ribosome biogenesis ; inferred from electronic annotation	5622 ; intracellular ; inferred from electronic annotation ; 5830 ; cytosolic ribosome (sensu Eukaryota) ; inferred from electronic annotation ; 5840 ; ribosome ; inferred from electronic annotation ; 15934 ; large ribosomal subunit ; inferred from electronic annotation ; 30529 ; ribonucleoprotein complex ; inferred from electronic annotation	KEGG pathway: Ribosome 03010	8775.4	8040	9510.8	0.9966	1.0366	NM_011291
1426163_x_at	Rpl7	ribosomal protein L7	3723 ; RNA binding ; inferred from electronic annotation ; 3735 ; structural constituent of ribosome ; inferred from electronic annotation ; 30528 ; transcription regulator activity ; inferred from electronic annotation	6412 ; protein biosynthesis ; inferred from electronic annotation ; 7046 ; ribosome biogenesis ; inferred from electronic annotation	5622 ; intracellular ; inferred from electronic annotation ; 5830 ; cytosolic ribosome (sensu Eukaryota) ; inferred from electronic annotation ; 5840 ; ribosome ; inferred from electronic annotation ; 15934 ; large ribosomal subunit ; inferred from electronic annotation ; 30529 ; ribonucleoprotein complex ; inferred from electronic annotation	KEGG pathway: Ribosome 03010	7052.1	6774.4	7329.8	1.0052	0.9702	NM_011291
1416026_a_at	Rpl12	ribosomal protein L12	3723 ; RNA binding ; inferred from electronic annotation ; 3735 ; structural constituent of ribosome ; inferred from electronic annotation ; 5515 ; protein binding ; inferred from physical interaction	6412 ; protein biosynthesis ; inferred from electronic annotation ; 7046 ; ribosome biogenesis ; inferred from electronic annotation	5622 ; intracellular ; inferred from electronic annotation ; 5634 ; nucleus ; inferred from direct assay ; 5730 ; nucleolus ; inferred from direct assay ; 5737 ; cytoplasm ; inferred from direct assay ; 5830 ; cytosolic ribosome (sensu Eukaryota) ; inferred from electronic annotation ; 5840 ; ribosome ; inferred from electronic annotation ; 30529 ; ribonucleoprotein complex ; inferred from electr…	KEGG pathway: Ribosome 03010	4151.79	5961.2	2342.38	1.6534	0.545	NM_009076
1435725_x_at	Rpl12	ribosomal protein L12	3723 ; RNA binding ; inferred from electronic annotation ; 3735 ; structural constituent of ribosome ; inferred from electronic annotation ; 5515 ; protein binding ; inferred from physical interaction	6412 ; protein biosynthesis ; inferred from electronic annotation ; 7046 ; ribosome biogenesis ; inferred from electronic annotation	5622 ; intracellular ; inferred from electronic annotation ; 5634 ; nucleus ; inferred from direct assay ; 5730 ; nucleolus ; inferred from direct assay ; 5737 ; cytoplasm ; inferred from direct assay ; 5830 ; cytosolic ribosome (sensu Eukaryota) ; inferred from electronic annotation ; 5840 ; ribosome ; inferred from electronic annotation ; 30529 ; ribonucleoprotein complex ; inferred from electr…	KEGG pathway: Ribosome 03010	4899.98	6923	2876.96	1.667	0.5786	NM_009076 ; XM_483963 ; XM_488372
1423665_a_at	Rpl5	ribosomal protein L5	3723 ; RNA binding ; inferred from electronic annotation ; 3735 ; structural constituent of ribosome ; inferred from electronic annotation ; 8097 ; 5S rRNA binding ; Unknown ; 19843 ; rRNA binding ; Unknown ; 8097 ; 5S rRNA binding ; inferred from electronic annotation ; 19843 ; rRNA binding ; inferred from electronic annotation	6412 ; protein biosynthesis ; Unknown ; 7046 ; ribosome biogenesis ; inferred from electronic annotation ; 6412 ; protein biosynthesis ; inferred from electronic annotation	5622 ; intracellular ; Unknown ; 5830 ; cytosolic ribosome (sensu Eukaryota) ; inferred from electronic annotation ; 5840 ; ribosome ; Unknown ; 30529 ; ribonucleoprotein complex ; inferred from electronic annotation ; 5622 ; intracellular ; inferred from electronic annotation ; 5634 ; nucleus ; inferred from electronic annotation ; 5840 ; ribosome ; inferred from electronic annotation	KEGG pathway: Ribosome 03010	7243.1	7497.8	6988.4	1.0714	0.8986	NM_016980
1415863_at	Eif4g2	eukaryotic translation initiation factor 4, gamma 2	3723 ; RNA binding ; inferred from electronic annotation ; 3743 ; translation initiation factor activity ; Unknown ; 5515 ; protein binding ; inferred from physical interaction ; 3743 ; translation initiation factor activity ; inferred from sequence or structural similarity ; 8135 ; translation factor activity, nucleic acid binding ; inferred from sequence or structural similarity ; 3743 ; transl…	6412 ; protein biosynthesis ; Unknown ; 6417 ; regulation of protein biosynthesis ; inferred from electronic annotation ; 6445 ; regulation of translation ; inferred from electronic annotation ; 6446 ; regulation of translational initiation ; Unknown ; 6445 ; regulation of translation ; inferred from sequence or structural similarity ; 6446 ; regulation of translational initiation ; inferred from…	5737 ; cytoplasm ; inferred from direct assay ; 16281 ; eukaryotic translation initiation factor 4F complex ; inferred from sequence or structural similarity	Translation_Factors ; GenMAPP ; Circadian_Exercise ; GenMAPP ; mRNA_processing_binding_Reactome ; GenMAPP	6253.5	5917	6590	1.0018	0.9904	NM_013507
1452758_s_at	Eif4g2	eukaryotic translation initiation factor 4, gamma 2	3723 ; RNA binding ; inferred from electronic annotation ; 3743 ; translation initiation factor activity ; Unknown ; 5515 ; protein binding ; inferred from physical interaction ; 3743 ; translation initiation factor activity ; inferred from sequence or structural similarity ; 8135 ; translation factor activity, nucleic acid binding ; inferred from sequence or structural similarity ; 3743 ; transl…	6412 ; protein biosynthesis ; Unknown ; 6417 ; regulation of protein biosynthesis ; inferred from electronic annotation ; 6445 ; regulation of translation ; inferred from electronic annotation ; 6446 ; regulation of translational initiation ; Unknown ; 6445 ; regulation of translation ; inferred from sequence or structural similarity ; 6446 ; regulation of translational initiation ; inferred from…	5737 ; cytoplasm ; inferred from direct assay ; 16281 ; eukaryotic translation initiation factor 4F complex ; inferred from sequence or structural similarity	Translation_Factors ; GenMAPP ; Circadian_Exercise ; GenMAPP ; mRNA_processing_binding_Reactome ; GenMAPP	5479.3	4882.2	6076.4	0.9496	1.0466	NM_013507
1452734_at	Rnaset2b	ribonuclease T2B	3723 ; RNA binding ; inferred from electronic annotation ; 4518 ; nuclease activity ; inferred from electronic annotation ; 4519 ; endonuclease activity ; inferred from electronic annotation ; 4521 ; endoribonuclease activity ; inferred from electronic annotation ; 16787 ; hydrolase activity ; inferred from electronic annotation		5739 ; mitochondrion ; inferred from direct assay	mRNA_processing_binding_Reactome ; GenMAPP	3541.1	3509.6	3572.6	1.1398	1.0044	NM_026611
1456012_x_at	Rnaset2b	ribonuclease T2B	3723 ; RNA binding ; inferred from electronic annotation ; 4518 ; nuclease activity ; inferred from electronic annotation ; 4519 ; endonuclease activity ; inferred from electronic annotation ; 4521 ; endoribonuclease activity ; inferred from electronic annotation ; 16787 ; hydrolase activity ; inferred from electronic annotation		5739 ; mitochondrion ; inferred from direct assay	mRNA_processing_binding_Reactome ; GenMAPP	5236.1	5078.4	5393.8	1.0768	0.9898	NM_026611
1431054_at	Lsm6	LSM6 homolog, U6 small nuclear RNA associated (S. cerevisiae)	3723 ; RNA binding ; inferred from electronic annotation ; 46982 ; protein heterodimerization activity ; inferred from sequence or structural similarity	398 ; nuclear mRNA splicing, via spliceosome ; inferred from electronic annotation ; 6397 ; mRNA processing ; inferred from electronic annotation ; 6402 ; mRNA catabolism ; inferred from sequence or structural similarity	5634 ; nucleus ; inferred from electronic annotation ; 5732 ; small nucleolar ribonucleoprotein complex ; inferred from electronic annotation ; 5737 ; cytoplasm ; inferred from sequence or structural similarity ; 30529 ; ribonucleoprotein complex ; inferred from electronic annotation		3928.04	4756.2	3099.89	1.5822	1.224	XM_134104
1437109_s_at	Lsm6	LSM6 homolog, U6 small nuclear RNA associated (S. cerevisiae)	3723 ; RNA binding ; inferred from electronic annotation ; 46982 ; protein heterodimerization activity ; inferred from sequence or structural similarity	398 ; nuclear mRNA splicing, via spliceosome ; inferred from electronic annotation ; 6397 ; mRNA processing ; inferred from electronic annotation ; 6402 ; mRNA catabolism ; inferred from sequence or structural similarity	5634 ; nucleus ; inferred from electronic annotation ; 5732 ; small nucleolar ribonucleoprotein complex ; inferred from electronic annotation ; 5737 ; cytoplasm ; inferred from sequence or structural similarity ; 30529 ; ribonucleoprotein complex ; inferred from electronic annotation		7427.5	8375.6	6479.4	1.1524	0.8158	XM_134104
1437131_x_at	Mrpl11	mitochondrial ribosomal protein L11	3723 ; RNA binding ; inferred from sequence or structural similarity ; 3735 ; structural constituent of ribosome ; inferred from electronic annotation	6412 ; protein biosynthesis ; traceable author statement ; 6412 ; protein biosynthesis ; inferred from electronic annotation	5622 ; intracellular ; inferred from electronic annotation ; 5739 ; mitochondrion ; inferred from electronic annotation ; 5762 ; mitochondrial large ribosomal subunit ; inferred from direct assay ; 5840 ; ribosome ; inferred from electronic annotation ; 30529 ; ribonucleoprotein complex ; inferred from electronic annotation	mRNA_processing_binding_Reactome ; GenMAPP	4077.57	4578	3577.14	1.3516	0.9838	NM_025553
1456726_x_at	Qars	glutaminyl-tRNA synthetase	3723 ; RNA binding ; inferred from sequence or structural similarity ; 4812 ; tRNA ligase activity ; inferred from electronic annotation ; 4819 ; glutamine-tRNA ligase activity ; inferred from sequence or structural similarity ; 16874 ; ligase activity ; inferred from electronic annotation ; 19901 ; protein kinase binding ; inferred from sequence or structural similarity ; 4818 ; glutamate-tRNA l…	6916 ; anti-apoptosis ; inferred from sequence or structural similarity ; 43037 ; translation ; Unknown ; 6424 ; glutamyl-tRNA aminoacylation ; inferred from electronic annotation ; 6418 ; tRNA aminoacylation for protein translation ; inferred from electronic annotation	17101 ; aminoacyl-tRNA synthetase multienzyme complex ; inferred from sequence or structural similarity	KEGG pathway: Aminoacyl-tRNA biosynthesis 00970; KEGG pathway: Glutamate metabolism 00251	4153.45	3742.42	4564.48	0.8884	0.95904	NM_133794
1416526_a_at	Park7	Parkinson disease (autosomal recessive, early onset) 7	3723 ; RNA binding ; traceable author statement ; 51082 ; unfolded protein binding ; inferred from electronic annotation	1963 ; synaptic transmission, dopaminergic ; inferred from mutant phenotype ; 6457 ; protein folding ; inferred from electronic annotation ; 8283 ; cell proliferation ; traceable author statement ; 8344 ; adult locomotory behavior ; inferred from mutant phenotype ; 42542 ; response to hydrogen peroxide ; inferred from direct assay ; 42542 ; response to hydrogen peroxide ; inferred from mutant phe…	5634 ; nucleus ; inferred from sequence or structural similarity ; 5737 ; cytoplasm ; inferred from sequence or structural similarity ; 5634 ; nucleus ; inferred from electronic annotation	KEGG pathway: Neurodegenerative Disorders 01510; KEGG pathway: Parkinson's disease 05020	7331	8078	6584	1.042	0.7876	NM_020569
[truncated: 1,505 more rows]
