# Supplementary material for: Identification of Novel Glial Genes by Single-Cell Transcriptional Profiling of Bergmann Glial Cells from Mouse Cerebellum
Source: PLoS One. 2010 Feb 12;5(2):e9198. doi: 10.1371/journal.pone.0009198 (PMC2820553; doi:10.1371/journal.pone.0009198)
Supplement: Table S5 — Complete data set of 45,101 probe sets for all Gene Chips used in our single cell gene expression analysis (9.52 MB ZIP) [file pone.0009198.s005.zip]

Archive with 3 entries (2 files):
- Koirala and Corfas Suppl Table V.xls
- __MACOSX/
- __MACOSX/._Koirala and Corfas Suppl Table V.xls
