# Supplementary material for: Identification of Novel Glial Genes by Single-Cell Transcriptional Profiling of Bergmann Glial Cells from Mouse Cerebellum
Source: PLoS One. 2010 Feb 12;5(2):e9198. doi: 10.1371/journal.pone.0009198 (PMC2820553; doi:10.1371/journal.pone.0009198)
Supplement: Table S5 — Complete data set of 45,101 probe sets for all Gene Chips used in our single cell gene expression analysis (9.52 MB ZIP) [file pone.0009198.s005.zip › Koirala and Corfas Suppl Table V.xls]

## Sheet: Bergmann glial gene expr data
			P6															P30
			Chip #1			Chip #2			Chip #3			Chip #4			Chip #5			Chip #6			Chip #7			Chip #8			Chip #9			Chip #10
Probe_ID	Gene Symbol	Description	Cell #1 P6 normalized	Cell #1 P6 raw	Cell #1 P6 flags (P = present; A = absent)	Cell #2 P6 normalized	Cell #2 P6 raw	Cell #2 P6 flags (P = present; A = absent)	Cell #3 P6 normalized	Cell #3 P6 raw	Cell #3 P6 flags (P = present; A = absent)	Cell #4 P6 normalized	Cell #4 P6 raw	Cell #4 P6 flags (P = present; A = absent)	Cell #5 P6 normalized	Cell #5 P6 raw	Cell #5 P6 flags (P = present; A = absent)	Cell #6 P30 normalized	Cell #6 P30 raw	Cell #6 P30 flags (P = present; A = absent)	Cell #7 P30 normalized	Cell #7 P30 raw	Cell #7 P30 flags (P = present; A = absent)	Cell #8 P30 normalized	Cell #8 P30 raw	Cell #8 P30 flags (P = present; A = absent)	Cell #9 P6 normalized	Cell #9 P30 raw	Cell #9 P30 flags (P = present; A = absent)	Cell #10 P6 normalized	Cell #10 P30 raw	Cell #10 P30 flags (P = present; A = absent)	Genbank	RefSeq	UniGene
1415670_at	Copg	coatomer protein complex, subunit gamma; synonyms: Copg1, AU019265, BC056168, D6Wsu16e, MGC66965, D6Ertd71e; isoform 2 is encoded by transcript variant 2; coatomer protein complex, subunit gamma 1; Mus musculus coatomer protein complex, subunit gamma (Copg), transcript variant 2, mRNA.	1	165.8	P	1.316	198.6	P	0.679	106.9	P	0.912	144.5	P	4.591	804.8	P	21.48	3268	P	0.727	120.8	A	8.53	1366	P	0.712	165.9	P	6.399	1453	P	BC024686	NM_017477 ; NM_201244	Mm.258785
1415671_at	Atp6v0d1	ATPase, H+ transporting, lysosomal V0 subunit D1	1.082	5939	P	1.378	6885	P	0.9	4690	P	0.792	4155	P	1	5805	P	1.833	9234	P	1.627	8949	P	1.688	8952	P	1.955	15095	P	0.72	5415	P	NM_013477	NM_013477	Mm.17708
1415672_at	Golga7	golgi autoantigen, golgin subfamily a, 7	1	3551	P	0.933	3016	P	1.146	3866	P	1.231	4178	P	0.434	1629	P	1.184	3858	P	1.49	5302	P	0.802	2752	P	0.635	3173	P	0.773	3761	P	NM_020585	NM_020585	Mm.196269
1415673_at	Psph	phosphoserine phosphatase	1	5134	P	1.385	6474	P	1.014	4941	P	0.978	4801	P	0.793	4305	P	0.544	2565	P	1.067	5490	P	0.548	2717	P	0.743	5363	P	0.649	4568	P	NM_133900	NM_133900	Mm.271784
1415674_a_at	Trappc4	trafficking protein particle complex 4	1.214	5545	P	1.148	4771	P	1	4338	P	0.958	4184	P	0.791	3823	P	1.419	5948	P	0.275	1260	P	1.634	7210	P	0.994	6387	P	0.488	3056	P	NM_021789	NM_021789	Mm.29814
1415675_at	Dpm2	dolichol-phosphate (beta-D) mannosyltransferase 2	1.048	5344	P	1.153	5351	P	0.367	1777	P	1	4874	P	0.51	2751	P	0.963	4505	P	0.393	2008	P	0.632	3114	P	0.0619	444	A	0.872	6095	P	BC008256	NM_010073	Mm.22001
1415676_a_at	Psmb5	proteasome (prosome, macropain) subunit, beta type 5	0.788	3786	P	1.337	5849	P	1.002	4575	P	1	4596	P	0.7	3558	P	0.737	3253	P	0.709	3413	P	0.414	1921	P	0.01	21.45	A	0.11	722.8	P	NM_011186	NM_011186	Mm.8911
1415677_at	Dhrs1	dehydrogenase/reductase (SDR family) member 1	1	5332	P	1.349	6548	P	0.693	3507	P	1.274	6495	P	0.5	2820	P	1.529	7483	P	0.97	5183	P	0.976	5026	P	1.52	11399	P	0.65	4748	P	NM_026819	NM_026819	Mm.21623
1415678_at	Ppm1a	protein phosphatase 1A, magnesium dependent, alpha isoform	1	4102	P	1.803	6729	P	0.383	1493	P	1.314	5152	P	0.75	3252	P	0.249	937.4	P	1.293	5313	P	0.0775	307.2	P	0.213	1229	P	0.793	4458	P	BC008595	NM_008910	Mm.261045
1415679_at	Psenen	presenilin enhancer 2 homolog (C. elegans)	0.897	6980	P	1.26	8921	P	1.066	7878	P	1	7439	P	0.643	5293	P	0.866	6185	P	1.209	9424	P	0.777	5838	P	0.6	6570	P	0.44	4692	P	NM_025498	NM_025498	Mm.86557
1415680_at	Anapc1	anaphase promoting complex subunit 1	0.564	1078	P	0.0119	20.65	A	1.305	2369	P	1	1827	P	1.667	3368	P	1.767	3098	P	0.0558	106.7	A	1.498	2765	P	0.01	9.669	A	0.838	2193	P	NM_008569	NM_008569	Mm.277408
1415681_at	Mrpl43	mitochondrial ribosomal protein L43	1	2276	P	1.053	2182	P	0.503	1087	P	1.018	2215	P	0.849	2043	P	0.224	468.2	P	0.175	398.7	A	0.194	426.7	M	0.676	2165	P	0.285	889.8	P	NM_053164	NM_053164	Mm.44174
1415682_at	Xpo7	exportin 7	0.512	53.99	A	2.376	228.2	P	1	100.2	P	1.681	169.6	P	0.543	60.62	M	0.597	57.83	P	0.918	97.12	M	0.698	71.15	P	1.036	153.8	P	1.345	194.6	P	NM_023045	NM_023045	Mm.152987
1415683_at	Nmt1	N-myristoyltransferase 1	1.121	72.35	A	0.645	37.88	A	1.401	85.87	A	1	61.69	A	0.412	28.13	A	1.012	59.91	A	0.519	33.57	A	0.258	16.08	A	0.704	63.87	A	0.176	15.55	A	BC016526	NM_008707	Mm.10265
1415684_at	Atg5	autophagy-related 5 (yeast)	1	504.9	P	0.0132	6.048	A	0.0168	8.074	A	0.893	430.9	P	1.025	547	P	0.0372	17.24	A	6.241	3157	P	0.0147	7.148	A	0.0176	12.47	A	0.189	130.9	P	AV168389	NM_053069	Mm.22264
1415685_at	Mtif2	mitochondrial translational initiation factor 2	1	620.5	P	5.327	3008	P	0.682	401.8	P	3.532	2096	P	0.152	99.88	A	1.564	890.8	P	0.0625	38.89	A	8.294	4972	P	0.15	130.5	A	0.684	581.4	P	NM_133767	NM_133767	Mm.285429
1415686_at	Rab14	RAB14, member RAS oncogene family	0.368	543.9	P	0.369	496	P	1	1403	P	1.33	1879	P	1.067	1667	P	1.139	1545	P	1.36	2013	P	2.633	3759	P	0.103	214.1	M	2.521	5105	P	AV339290	NM_026697	Mm.198264
1415687_a_at	Psap	prosaposin	1	6408	P	1.062	6191	P	0.929	5655	P	1.054	6455	P	0.886	6002	P	1.726	10151	P	1.786	11467	P	1.502	9300	P	1.461	13163	P	0.864	7585	P	BM212050	NM_011179	Mm.277498
1415688_at	Ube2g1	ubiquitin-conjugating enzyme E2G 1 (UBC7 homolog, C. elegans)	1.916	1979	P	0.594	558.8	P	1	980.8	P	1.22	1205	P	0.867	947	P	0.381	361	P	0.904	935.5	P	0.0521	51.96	A	0.0265	38.49	A	0.995	1408	P	NM_025985	NM_025985	Mm.340315
1415689_s_at	Zkscan3	zinc finger with KRAB and SCAN domains 3	1.593	1729	P	1.734	1713	P	1	1031	P	0.726	753.2	P	0.502	576.2	P	0.431	429.5	P	0.413	449.5	P	0.223	233.6	P	0.01	8.94	A	0.864	1285	P	BC007473	NM_023685	Mm.296071
1415690_at	Mrpl27	mitochondrial ribosomal protein L27	2.051	98.03	A	4.57	198.8	M	0.285	12.93	A	0.531	24.27	A	1	50.54	A	6.892	302.3	A	0.264	12.66	A	0.192	8.864	A	0.315	21.19	A	0.139	9.114	A	NM_053161	NM_053161	Mm.34951
1415691_at	Dlg1	discs, large homolog 1 (Drosophila)	4.331	199.3	P	0.941	39.43	A	1	43.7	A	4.095	180.2	M	0.95	46.23	A	1.731	73.1	A	6.478	298.7	P	0.751	33.4	A	1.182	76.5	A	2.14	135	P	BQ176806	NM_007862	Mm.382
1415692_s_at	Canx	calnexin	1	8044	P	1.126	8240	P	1.098	8386	P	0.866	6657	P	0.772	6569	P	1.184	8744	P	1.432	11540	P	1.236	9604	P	1.107	12523	P	0.818	9016	P	BI653492	NM_007597	Mm.248827
1415693_at	Derl1	Der1-like domain family, member 1	1.53	4059	P	2.218	5355	P	1	2519	P	0.215	545.9	P	0.465	1305	P	0.829	2019	P	0.0903	240	A	2.788	7145	P	2.587	9653	P	1.412	5132	P	AW545361	NM_024207	Mm.289387
1415694_at	Wars	tryptophanyl-tRNA synthetase	1.88	2979	P	0.0969	139.8	P	0.025	37.57	A	1	1515	P	1.235	2069	P	4.654	6769	P	0.352	558.9	P	1.562	2391	P	0.041	91.45	A	0.985	2140	P	AK004541	NM_011710	Mm.38433
1415695_at	Psma1	proteasome (prosome, macropain) subunit, alpha type 1	1.014	4573	P	1.574	6461	P	0.754	3231	P	0.647	2790	P	1	4770	P	1.51	6250	P	1.685	7615	P	1.628	7095	P	1.408	8930	P	0.809	5003	P	BC005762	NM_011965	Mm.121265
1415696_at	Sar1a	SAR1 gene homolog A (S. cerevisiae)	0.827	1823	P	0.755	1515	P	1.552	3250	P	1	2108	P	1.116	2601	P	1.073	2172	P	1.291	2851	P	0.717	1528	P	1.101	3414	P	0.266	804.8	P	BC005549	NM_009120	Mm.391794
1415697_at	G3bp2	GTPase activating protein (SH3 domain) binding protein 2	0.765	499.1	P	2.017	1198	P	2.523	1563	P	0.0999	62.29	P	1	689.9	P	0.1	59.89	A	0.0924	60.39	P	3.697	2330	P	0.0201	18.43	A	0.0741	66.25	A	BG069656	NM_011816	Mm.290530
1415698_at	Golph2	golgi phosphoprotein 2	0.796	4280	P	1.253	6128	P	1	5102	P	1.037	5326	P	0.493	2802	P	0.889	4383	P	0.667	3589	P	1.249	6484	P	0.735	5557	P	0.369	2715	P	BC011152	NM_027307	Mm.171335
1415699_a_at	Gps1	G protein pathway suppressor 1	0.804	4311	P	0.835	4076	P	1.043	5313	P	1.189	6097	P	1	5670	P	0.841	4140	P	0.965	5183	P	1.597	8273	P	1.383	10432	P	0.593	4360	P	BC003350	NM_145370	Mm.30195
1415700_a_at	Ssr3	signal sequence receptor, gamma	1.241	5123	P	1.155	4340	P	0.919	3603	P	1	3947	P	0.795	3472	P	0.753	2854	P	1.412	5842	P	1.714	6837	P	1.442	8374	P	0.721	4078	P	BC011111	NM_026155	Mm.232728
1415701_x_at	Rpl23	ribosomal protein L23	0.851	6022	P	1.238	7974	P	1.035	6952	P	1	6765	P	0.781	5842	P	0.77	5000	P	0.476	3378	P	0.249	1702	P	0.404	4018	P	0.354	3434	P	BC025918	NM_022891	Mm.140380
1415702_a_at	Ctbp1	C-terminal binding protein 1	0.982	4843	P	1.158	5197	P	1	4683	P	1.238	5838	P	0.73	3809	P	1.178	5332	P	0.931	4599	P	1.468	6995	P	1.309	9075	P	0.795	5376	P	BC013702	NM_013502	Mm.7286
1415703_at	Huwe1	HECT, UBA and WWE domain containing 1	0.0934	38.28	P	0.176	65.74	P	1	389.2	P	7.89	3092	P	2.5	1083	P	4.789	1801	P	1.003	411.9	P	0.177	69.96	P	0.228	131.3	P	5.64	3168	P	BM248615	NM_021523	Mm.27372
1415704_a_at	Cdv3	carnitine deficiency-associated gene expressed in ventricle 3; synonyms: TPP36, C79446, 2510010F10Rik, C230084J24Rik; isoform CDV3B is encoded by transcript variant CDV3B; Mus musculus carnitine deficiency-associated gene expressed in ventricle 3 (Cdv3), transcript variant CDV3B, mRNA.	0.914	3930	P	0.827	3236	A	1.11	4532	P	1.037	4264	P	1	4546	P	0.329	1298	A	0.892	3842	P	1.203	4994	P	0.19	1151	M	0.379	2235	P	AF320340	NM_175565 ; NM_175833	Mm.439863
1415705_at			1	4933	P	1.044	4688	P	1.114	5216	P	0.621	2930	P	0.513	2676	P	0.118	534.1	P	0.01	45.29	A	0.413	1969	P	0.576	3999	P	0.597	4036	P	AK018610
1415706_at	Copa	coatomer protein complex subunit alpha	1.012	5935	P	1.358	7253	P	0.0184	102.5	P	1	5609	P	0.609	3777	P	0.0809	435.4	P	0.533	3134	P	1.308	7414	P	0.0386	318.4	P	0.0961	772.3	P	BQ175820	NM_009938	Mm.30041
1415707_at	Anapc2	anaphase promoting complex subunit 2	1.01	5924	P	1	5340	P	1.016	5662	P	0.108	606.7	P	0.81	5028	P	1.194	6429	P	0.0757	445.2	P	1.482	8403	P	0.822	6787	P	0.718	5770	P	AI036318	NM_175300	Mm.291624
1415708_at	Tug1	taurine upregulated gene 1; synonym: AI316828; Mus musculus taurine upregulated gene 1 (Tug1) on chromosome 11.	1.581	4186	P	0.595	1434	P	1	2514	P	1.174	2971	P	0.472	1322	P	1.081	2626	P	1	2654	P	2.317	5928	P	0.01	7.624	A	0.437	1585	P	D50523	NR_002321 ; NR_002322
1415709_s_at	Gbf1	golgi-specific brefeldin A-resistance factor 1	1	1312	P	0.429	512.2	P	3.78	4711	P	1.426	1790	P	0.0634	87.92	A	0.275	331.3	P	0.11	144	A	0.291	369.1	P	0.145	268.5	A	0.967	1739	P	BM948896	NM_178930	Mm.271620
1415710_at	Cox18	COX18 cytochrome c oxidase assembly homolog (S. cerevisiae)	1.798	2462	P	1.076	1340	P	0.133	172.5	M	1	1309	P	0.172	248.8	P	0.959	1205	P	0.771	1057	P	1.191	1575	P	1.83	3523	P	0.353	661.3	P	BM123013	NM_001033310	Mm.319697
1415711_at	Arfgef1	ADP-ribosylation factor guanine nucleotide-exchange factor 1(brefeldin A-inhibited)	3.853	5588	P	0.605	798.6	P	0.909	1252	P	3.238	4490	P	1	1534	P	0.992	1320	P	6.992	10161	P	1.697	2378	P	3.747	7643	P	2.639	5244	P	BC025221	XM_129376	Mm.229141
1415712_at	Zranb1	zinc finger, RAN-binding domain containing 1	0.827	117.3	A	1	129	A	1.049	141.2	A	0.187	25.37	A	1.559	233.8	P	0.145	18.93	A	0.349	49.63	A	0.216	29.61	A	0.333	66.43	A	0.494	96.08	A	AJ250693	NM_207302	Mm.389984
1415713_a_at	Ddx24	DEAD (Asp-Glu-Ala-Asp) box polypeptide 24	1	2178	P	0.0914	181.2	A	1.38	2853	P	0.0433	90.17	A	1.726	3974	P	1.261	2521	P	3.388	7392	P	0.0834	175.5	A	0.229	702	A	0.557	1664	P	U46690	NM_020494	Mm.3935
1415714_a_at	2610209M04Rik	RIKEN cDNA 2610209M04 gene	0.569	1425	P	1.589	3623	P	0.138	328.1	P	1.439	3448	P	1	2650	P	1.964	4516	P	0.224	561.3	P	0.428	1035	P	0.145	509.8	P	0.554	1903	P	BC027564	NM_025665	Mm.182650
1415715_at	Tmem129	transmembrane protein 129	0.286	268.5	A	1.058	904.3	P	0.0273	24.31	A	1	898	P	1.14	1132	P	0.98	845	P	3.093	2911	P	4.114	3733	P	1.157	1529	P	1.381	1777	P	AK010497	NM_026698	Mm.332317
1415716_a_at	Rps27	ribosomal protein S27	1	4370	P	1.533	6098	P	1.359	5639	P	0.999	4175	P	0.934	4314	P	0.44	1765	P	0.262	1148	P	0.41	1732	P	0.17	1044	P	0.204	1220	P	AA208652	NM_027015	Mm.270283
1415717_at	4931406I20Rik	RIKEN cDNA 4931406I20 gene	0.589	1005	P	2.084	3239	P	0.414	670.9	P	1.49	2432	P	1	1806	P	0.56	877.9	P	0.73	1248	P	0.41	675.6	P	0.0817	196.1	A	0.641	1500	P	BI735988	NM_025739	Mm.318331
1415718_at	Sap30l	SAP30-like	2.268	5035	P	0.832	1681	P	2.101	4429	P	0.0173	36.7	A	1	2347	P	0.143	291.9	A	2.494	5547	P	0.0448	96.17	A	1.383	4316	P	0.559	1701	P	BI152383	XM_203577	Mm.340083
1415719_s_at	Armc1	armadillo repeat containing 1	0.966	343.7	P	0.114	36.89	A	0.0203	6.871	A	1.174	399.4	P	1.034	389.1	P	3.414	1115	P	1.943	692.7	P	0.0299	10.26	A	0.0118	5.896	A	0.105	51.42	A	BE134617	NM_028840	Mm.434309
1415720_s_at	Mad2l1bp	MAD2L1 binding protein	0.391	37.82	A	1.609	141.5	A	0.108	9.917	A	0.264	24.4	A	7.377	754	P	1.317	116.9	A	1.335	129.3	A	6.133	572.8	P	0.234	31.87	A	0.288	38.17	A	AK011037	NM_025649	Mm.272024
1415721_a_at	1200013P24Rik	RIKEN cDNA 1200013P24 gene	0.714	1710	P	1.722	3757	P	1.18	2685	P	0.564	1293	P	1	2534	P	0.583	1282	P	2.594	6229	P	1.293	2993	P	2.622	8838	P	0.579	1903	P	AK004750	NM_029090	Mm.133257
1415722_a_at	Vta1	Vps20-associated 1 homolog (S. cerevisiae)	0.344	615.1	P	0.628	1022	P	1.385	2350	P	1.144	1955	P	1	1889	P	1.08	1771	P	0.67	1199	P	1.8	3107	P	0.606	1522	P	0.501	1227	P	AK003213	NM_025418	Mm.227983
1415723_at	Eif5	eukaryotic translation initiation factor 5	1.167	1611	P	0.0986	124	A	2.039	2673	P	0.024	31.67	A	1	1460	P	0.503	638.1	P	0.0934	129.2	P	1.94	2588	P	2.031	3945	P	1.103	2088	P	BQ176989	NM_173363	Mm.271222
1415724_a_at	Cdc42	cell division cycle 42 homolog (S. cerevisiae)	1	5600	P	0.671	3417	P	1.18	6277	P	1.066	5705	P	0.761	4505	P	1.698	8728	P	1.67	9370	P	1.065	5762	P	1.085	8543	P	0.865	6638	P	AV000235	NM_009861	Mm.1022
1415725_at	Rrn3	RRN3 RNA polymerase I transcription factor homolog (yeast); synonyms: Tif1a, R75565, AL023001, E130302O19Rik; transcription initiation factor TIF-IA; Mus musculus RRN3 RNA polymerase I transcription factor homolog (yeast) (Rrn3), mRNA.	0.652	38.78	A	0.947	51.24	A	1	56.46	P	16.72	950.7	P	26.84	1687	P	0.954	52.06	A	0.31	18.49	A	1.335	76.67	A	1.335	111.6	P	0.911	74.26	A	AA866997	XM_156394 ; XM_358764	Mm.288606
1415726_at	Ankrd17	ankyrin repeat domain 17; synonyms: Foe, Gtar, Mask, AA407558, AA516750, AU040470, mKIAA0697, A930008M01, 4933425K22Rik, A130069E23Rik; isoform b is encoded by transcript variant 2; ankyrin repeat domain containing protein FOE; gene trap ankyrin repeat; Mus musculus ankyrin repeat domain 17 (Ankrd17), transcript variant 2, mRNA.	1.605	4313	P	1.333	3261	P	0.711	1814	P	1	2569	P	0.429	1219	P	0.247	608.8	P	0.254	684.4	P	0.0269	69.87	A	0.487	1841	P	0.16	590.7	P	AW536361	NM_030886 ; NM_198010	Mm.245522
1415727_at	Apoa1bp	apolipoprotein A-I binding protein	1	6935	P	1.072	6763	P	0.89	5860	P	1.174	7782	P	0.803	5888	P	0.341	2171	P	1.092	7589	P	0.882	5913	P	0.36	3515	P	0.835	7932	P	AV017766	NM_144897	Mm.205996
1415728_at	Pabpn1	poly(A) binding protein, nuclear 1	1.567	2002	P	0.855	994.6	P	0.581	705.2	P	1.021	1247	P	1	1351	P	0.815	955.2	P	0.128	164	A	0.332	409.5	P	0.203	364	P	0.291	508.9	P	BG806432	NM_019402	Mm.7723
1415729_at	Pdpk1	3-phosphoinositide dependent protein kinase-1	1.469	673.7	P	0.526	219.8	P	2.48	1080	P	0.68	298.3	P	1	485.1	P	0.0425	17.9	A	0.0648	29.79	A	0.562	249.1	P	0.0587	37.89	A	0.462	290.3	P	BQ174223	NM_011062	Mm.10504
1415730_at	5730453I16Rik	RIKEN cDNA 5730453I16 gene	1	4116	P	0.351	1314	P	1.016	3971	P	1.426	5611	P	0.763	3323	P	1.598	6036	P	0.0403	166.4	M	1.526	6067	P	1.075	6219	P	0.935	5274	P	BG972112	NM_172302	Mm.293980
1415731_at	Angel2	angel homolog 2 (Drosophila)	1	452.3	P	0.156	64.33	A	1.051	451.3	P	0.516	222.9	M	1.067	510.3	P	0.0609	25.29	A	2.881	1306	P	5.346	2336	P	0.0805	51.22	A	0.502	310.9	P	W08638	NM_021421	Mm.289914
1415732_at	Bat5	HLA-B associated transcript 5	1	414.8	P	1.459	550.8	P	2.759	1086	P	0.472	187.1	P	0.886	388.7	P	0.937	356.7	A	0.966	401.5	P	0.598	239.7	P	0.768	448.1	P	1.092	620.7	P	BG071718	NM_178592	Mm.43745
1415733_a_at	1110019J04Rik	RIKEN cDNA 1110019J04 gene	1.162	3534	P	1.094	3028	P	0.475	1371	P	1	2907	P	0.577	1855	P	0.221	615.8	P	0.606	1846	P	0.309	907.7	P	0.196	840.1	M	0.221	921	P	BI080296
1415734_at	Rab7	RAB7, member RAS oncogene family	1	3877	P	1.014	3577	P	1.191	4385	P	0.951	3524	P	0.811	3325	P	1.307	4649	P	1.571	6102	P	0.908	3400	P	1.247	6800	P	0.472	2506	P	NM_009005	NM_009005	Mm.333233
1415735_at	Ddb1	damage specific DNA binding protein 1	0.447	826.4	P	0.4	672.9	P	1.083	1901	P	1.292	2284	P	1	1955	P	0.191	323.4	P	0.419	775.2	P	0.543	969	P	0.683	1775	P	0.124	314.3	P	NM_015735	NM_015735	Mm.289915
1415736_at	Pfdn5	prefoldin 5	0.955	8444	P	1.257	10111	P	1.08	9071	P	1	8452	P	0.738	6903	P	1.186	9623	P	1.285	11379	P	1.108	9468	P	0.707	8794	P	0.661	8012	P	NM_020031	NM_020031 ; NM_027044	Mm.158264
1415737_at	Rfk	riboflavin kinase	0.686	2181	P	2.296	6641	P	1.4	4225	P	1	3038	P	0.813	2732	P	0.875	2551	P	1.155	3679	P	0.185	568.3	P	0.13	580.8	P	0.564	2457	P	NM_019437	NM_019437	Mm.7013
1415738_at	Txndc12	thioredoxin domain containing 12 (endoplasmic reticulum)	1.442	1766	P	2.212	2464	P	0.322	374.7	A	0.123	143.8	A	1	1295	P	0.245	275	A	3.397	4167	P	0.0223	26.36	A	1.495	2573	P	0.503	844.6	P	NM_025334	NM_025334	Mm.159965
1415739_at	3100004P22Rik	RIKEN cDNA 3100004P22 gene	0.509	2547	P	1.711	7795	P	1	4753	P	1.258	6020	P	0.754	3989	P	1.361	6251	P	0.654	3278	P	0.35	1693	P	0.0374	263.5	A	0.596	4090	P	NM_133693	NM_133693	Mm.401747
1415740_at	Psmc5	protease (prosome, macropain) 26S subunit, ATPase 5	0.651	3305	P	1.113	5141	P	1	4821	P	1.158	5619	P	0.951	5107	P	0.685	3193	P	0.0539	274.3	P	0.245	1202	P	0.0917	655.1	P	0.217	1513	P	NM_008950	NM_008950	Mm.272361
1415741_at	Tmem165	transmembrane protein 165	0.937	412.4	P	1.132	453.7	P	0.622	260.3	P	1.206	507.5	P	1	465.6	P	1.267	512.2	P	0.125	55.29	A	2.534	1078	P	0.372	230.6	P	2.074	1251	P	NM_011626	NM_011626	Mm.790
1415742_at	Aup1	ancient ubiquitous protein	1	1966	P	1.085	1942	P	1.783	3329	P	0.716	1345	P	0.19	394.3	A	3.386	6111	P	0.376	740.3	P	1.299	2467	P	0.165	456.3	A	1.718	4629	P	BC016485	NM_001025446 ; NM_007517	Mm.386752
1415743_at	Hdac5	histone deacetylase 5	3.112	656.5	P	0.987	189.5	A	0.61	122.1	A	1	201.7	P	4.828	1077	P	19.2	3717	P	6.065	1282	P	1.274	259.5	P	3.385	1004	P	4.746	1372	P	NM_010412	NM_010412	Mm.22665
1415744_at	H2-Ke2	H2-K region expressed gene 2	1.327	3099	P	1	2126	P	0.965	2140	P	1.666	3722	P	0.735	1815	P	1.044	2239	P	0.01	23.14	A	0.377	851.9	P	0.13	426.9	A	0.174	558.3	P	BC022974	NM_010385	Mm.2948
1415745_a_at	Dscr3	Down syndrome critical region gene 3	1.852	1553	P	1	763	P	0.209	166	A	2.195	1760	P	0.461	408.6	P	0.885	680.8	P	0.988	830.1	P	0.422	341.7	A	0.0194	22.88	A	0.753	864.6	P	NM_007834	NM_007834	Mm.7472
1415746_at	Cic	capicua homolog (Drosophila)	5.977	1887	P	0.64	183.7	A	0.484	144.9	P	1	301.8	P	4.458	1488	P	0.579	167.7	P	0.111	35.24	A	0.452	138	M	0.625	277.5	P	0.943	407.9	P	AF363690	NM_027882	Mm.28833
1415747_s_at	Riok3	RIO kinase 3 (yeast)	2.357	2332	P	1	900.3	P	0.388	364.3	P	0.386	365.1	P	1.108	1159	P	3.953	3589	P	3.636	3604	P	3.326	3179	P	0.0981	136.4	P	1.497	2029	P	C80812	NM_024182	Mm.28551
1415748_a_at	Dctn5	dynactin 5	0.0825	241.1	P	1	2660	P	1.081	2999	P	0.0143	40.02	A	1.123	3471	M	0.0645	173	A	0.105	308.4	A	0.454	1281	P	0.613	2518	P	0.215	861.4	P	NM_021608	NM_021608	Mm.16525
1415749_a_at	Rragc	Ras-related GTP binding C	1	725	P	1.395	920.3	P	0.11	75.94	P	2.181	1512	P	0.709	543.6	P	0.0961	63.96	P	0.0959	69.64	A	1.043	730.7	P	0.199	202.7	A	1.507	1497	P	NM_017475	NM_017475	Mm.220922
1415750_at	Tbl3	transducin (beta)-like 3	1.093	1403	P	0.0284	33.19	A	0.105	127.9	A	1	1228	P	1.628	2211	P	2.807	3308	P	0.488	627.6	P	0.131	162.3	A	0.164	295.9	A	0.265	466.7	P	BC019504	NM_145396	Mm.100353
1415751_at	Hp1bp3	heterochromatin protein 1, binding protein 3	1	1906	P	2.369	4110	P	0.959	1737	P	1.307	2382	P	0.764	1540	P	0.404	706.8	P	2.469	4716	P	1.144	2106	P	0.01	17.52	A	0.286	746.2	P	BC020024	NM_010470	Mm.399941
1415752_at	BC031181	cDNA sequence BC031181	1	5845	P	1.208	6428	P	1.041	5778	P	0.84	4696	P	0.728	4502	P	1.163	6240	P	1.505	8814	P	1.264	7136	P	1.469	12073	P	0.84	6732	P	BC016084	NM_001001181	Mm.29866
1415753_at	D10Bwg1364e	DNA segment, Chr 10, Brigham & Women's Genetics 1364 expressed	0.946	1308	P	2.035	2562	P	0.366	480.9	P	1.993	2635	P	1	1462	P	0.365	463.4	M	0.418	579.5	P	0.0146	19.56	A	0.965	1876	P	0.29	550.2	P	BC005632	NM_145421	Mm.29802
1415754_at	Polr2f	polymerase (RNA) II (DNA directed) polypeptide F	1.001	6788	P	1.399	8631	P	1	6437	P	0.588	3813	P	0.727	5212	P	1.493	9286	P	1.113	7556	P	0.359	2349	P	0.585	5574	P	0.375	3488	P	BC024419	NM_027231	Mm.279861
1415755_a_at	Ube2v1	ubiquitin-conjugating enzyme E2 variant 1	0.648	4409	P	1.181	7312	P	1	6461	P	1.135	7387	P	0.734	5279	P	1.288	8045	P	0.0263	179.5	A	0.344	2259	P	1.185	11343	P	0.677	6309	P	BC019372	NM_023230	Mm.360108
1415756_a_at	Snapap	SNAP-associated protein	0.68	194.3	A	1	260.2	M	0.0395	10.72	A	1.136	310.6	A	2.334	705.5	P	0.41	107.6	A	0.134	38.26	A	0.365	100.8	A	0.126	50.73	A	1.287	504.1	P	BB667523	NM_133854	Mm.331182
1415757_at	Gbf1	golgi-specific brefeldin A-resistance factor 1	1.329	1058	P	0.0215	15.56	A	3.702	2799	P	1	761.2	P	0.0186	15.68	A	0.0136	9.916	A	0.0244	19.49	A	0.0304	23.37	A	0.0323	36.21	A	1.076	1174	P	BM948896	NM_178930	Mm.271620
1415758_at	Fryl	furry homolog-like (Drosophila)	4.237	1521	P	0.817	266.7	A	1	340.8	P	0.712	244.4	P	2.058	780.8	P	8.06	2655	P	8.095	2911	P	18.89	6550	P	1.58	797.6	P	1.755	863.2	P	BM118442	NM_028194	Mm.260594
1415759_a_at	Hbxip	hepatitis B virus x interacting protein	1	4547	P	1.14	4716	P	0.907	3914	P	1.505	6542	P	0.971	4669	P	1.461	6096	P	1.271	5791	P	1.716	7537	P	0.0176	112.6	A	0.821	5119	P	BC028547	XM_131076	Mm.290035
1415760_s_at	Atox1	ATX1 (antioxidant protein 1) homolog 1 (yeast)	1.024	6075	P	1.309	7068	P	0.93	5239	P	1	5673	P	0.737	4623	P	1.365	7435	P	1.253	7449	P	0.375	2152	P	0.748	6246	P	0.512	4165	P	BC027632	NM_009720	Mm.217759
1415761_at	Mrpl52	mitochondrial ribosomal protein L52	2.654	4350	P	2.467	3680	P	0.467	726.7	P	1	1567	P	0.767	1329	P	2.183	3284	P	0.213	350.1	A	0.0296	46.9	A	0.0147	33.95	A	0.187	419.2	P	AV021593	NM_026851	Mm.248163
1415762_x_at	Mrpl52	mitochondrial ribosomal protein L52	2.552	5534	P	2.42	4775	P	0.683	1407	P	1	2073	P	0.921	2112	P	2.141	4261	P	0.392	851.6	A	0.0827	173.3	A	0.131	399.8	A	0.273	812.3	P	AV021593	NM_026851	Mm.248163
1415763_a_at	2510006D16Rik	RIKEN cDNA 2510006D16 gene	1.257	6074	P	1.903	8365	P	1	4587	P	0.357	1647	P	0.923	4712	P	0.923	4093	P	0.596	2882	P	0.578	2699	P	0.0741	503.5	P	0.565	3737	P	BE853401	NM_029748	Mm.293096
1415764_at	Zc3h11a	zinc finger CCCH type containing 11A	0.904	1331	P	1	1341	P	0.785	1098	P	1.397	1967	P	1.618	2521	P	0.926	1252	P	2.508	3701	P	2.202	3134	P	0.128	265.5	A	0.951	1920	P	AK003350	NM_144530	Mm.245357
1415765_at	Hnrpul2	heterogeneous nuclear ribonucleoprotein U-like 2	0.327	131.1	A	1.162	423.9	P	0.77	293.1	A	1	383.1	P	1.641	695.3	P	0.293	107.7	A	0.0498	20.01	A	0.025	9.662	A	0.036	20.27	A	0.109	59.65	A	BI080136	XM_355145	Mm.347805
1415766_at	4930564D15Rik	RIKEN cDNA 4930564D15 gene	0.677	671	P	1.09	982.8	P	0.979	920.7	P	1	947	P	1.438	1506	P	0.11	100.1	A	1.386	1376	P	1.214	1162	P	0.198	275.4	P	0.131	178.4	A	BQ175529
1415767_at	Ythdf1	YTH domain family 1	2.639	3927	P	2.099	2842	P	0.593	837.8	P	0.821	1169	P	1	1573	P	1.071	1463	P	1.064	1586	P	0.166	238	P	0.0214	44.87	A	1.355	2763	P	BB350365	NM_173761	Mm.30205
1415768_a_at	Ube2r2	ubiquitin-conjugating enzyme E2R 2	0.545	2772	P	1	4629	P	1.27	6133	P	1.357	6598	P	0.778	4184	P	0.0869	405.5	P	0.611	3114	P	1.072	5265	P	0.231	1654	P	0.277	1934	P	AV054417	NM_026275	Mm.207678
1415769_at	Itch	itchy, E3 ubiquitin protein ligase	0.298	142.3	P	1.965	854	P	0.623	282.6	P	1	456.6	P	1.332	672.8	P	0.0403	17.67	A	3.588	1717	P	0.297	137.1	P	1.267	851	P	0.379	248.2	P	NM_008395	XM_192925	Mm.208286
1415770_at	Wdr6	WD repeat domain 6	1	3526	P	0.168	538.5	A	1.611	5393	P	1.845	6219	P	0.62	2312	P	0.651	2106	P	0.756	2670	P	1.04	3542	P	0.253	1257	P	0.689	3330	P	NM_031392	NM_031392	Mm.335454
1415771_at	Ncl	nucleolin	1.088	5813	P	1	4864	P	0.696	3531	P	1.3	6645	P	0.844	4770	P	0.0134	65.66	A	0.0109	58.4	A	0.01	30.48	A	0.022	165.5	P	0.161	1181	P	BF118393	NM_010880	Mm.154378
1415772_at	Ncl	nucleolin	4.296	1462	P	1	309.8	P	0.783	253	A	0.0397	12.93	A	4.571	1645	P	1.382	431.8	P	0.144	49.18	A	0.0441	14.52	A	19.56	9362	P	0.552	257.3	P	BF118393	NM_010880	Mm.154378
1415773_at	Ncl	nucleolin	0.0131	9.638	A	0.0124	8.326	A	0.01	6.717	A	0.109	77.06	A	1.891	1474	P	0.0169	11.41	A	0.01	7.363	A	0.01	6.622	A	0.151	157	A	0.0126	12.77	A	BF118393	NM_010880	Mm.154378
1415774_at	Epl2	elongation protein 2 homolog (S. cerevisiae)	0.754	2215	P	0.186	496.2	P	1.116	3111	P	1.972	5537	P	1	3105	P	2.73	7359	P	2.286	6728	P	2.718	7711	P	1.733	7159	P	0.426	1716	P	NM_021448	NM_021448	Mm.25298
1415775_at	Rbbp7	retinoblastoma binding protein 7	1.424	4428	P	2.101	5948	P	0.566	1672	P	0.918	2729	P	1	3289	P	1.617	4615	P	1.445	4504	P	1.177	3537	P	1.329	5813	P	0.855	3643	P	BC003785	NM_009031	Mm.270186
1415776_at	Aldh3a2	aldehyde dehydrogenase family 3, subfamily A2	0.0773	81.68	A	1	961.7	P	1.113	1117	P	0.043	43.44	A	1.151	1286	P	1.31	1270	P	1.576	1669	P	0.0406	41.41	A	0.734	1090	P	0.608	880	P	NM_007437	NM_007437	Mm.145091
1415777_at	Pnliprp1	pancreatic lipase related protein 1	1.036	69.69	P	0.971	59.47	A	0.731	46.74	P	1	64.33	M	1.059	75.35	P	0.735	45.39	A	0.935	63.03	A	1.522	98.94	P	0.656	62.07	A	1.141	105.2	P	NM_018874	NM_018874	Mm.10753
1415778_at	Morf4l2	mortality factor 4 like 2	0.939	4578	P	1.755	7787	P	1	4630	P	1.27	5922	P	0.924	4766	P	0.76	3403	P	0.948	4633	P	0.782	3683	P	0.539	3696	P	0.436	2911	P	NM_019768	NM_019768	Mm.27218
1415779_s_at	Actg1	actin, gamma, cytoplasmic 1	0.863	7822	P	1.141	9415	P	1.06	9124	P	1	8668	P	0.784	7517	P	1.226	10205	P	1.357	12324	P	1.191	10433	P	1.178	15020	P	0.719	8929	P	NM_013798	NM_009609	Mm.426706
1415780_a_at	Armcx2	armadillo repeat containing, X-linked 2	1	4725	P	1.864	8013	P	0.409	1835	P	1.137	5137	P	0.453	2265	P	2.116	9177	P	0.01	42.84	A	1.102	5028	P	1.856	12334	P	0.547	3543	P	NM_026139	NM_026139	Mm.285969
1415781_a_at	Sumo2	SMT3 suppressor of mif two 3 homolog 2 (yeast)	0.928	6950	P	1.239	8443	P	1.11	7890	P	1	7158	P	0.779	6168	P	1.251	8597	P	1.194	8956	P	1.28	9259	P	1.086	11439	P	0.653	6697	P	NM_133354	NM_133354 ; XM_125372	Mm.29923
1415782_at	Sumo2	SMT3 suppressor of mif two 3 homolog 2 (yeast)	1	5880	P	1.354	7247	P	1.129	6305	P	0.994	5587	P	0.845	5254	P	1.214	6554	P	1.016	5988	P	1.317	7481	P	0.906	7494	P	0.558	4493	P	NM_133354	NM_133354	Mm.29923
1415783_at	Vps35	vacuolar protein sorting 35	1	5603	P	1.418	7231	P	0.916	4872	P	1.007	5392	P	0.652	3860	P	0.736	3784	P	1.548	8690	P	1.378	7457	P	0.974	7671	P	0.627	4815	P	BI654068	NM_022997	Mm.296520
1415784_at	Vps35	vacuolar protein sorting 35	1	11.81	A	0.446	4.796	A	0.463	5.188	A	0.423	4.78	A	0.543	6.776	A	1.3	14.09	A	5.167	61.13	A	0.751	8.564	A	0.896	14.88	A	2.788	45.11	A	BI654068	NM_022997	Mm.296520
1415785_a_at	Cct8	chaperonin subunit 8 (theta)	1	5294	P	1.601	7713	P	0.788	3962	P	1.305	6605	P	0.959	5369	P	0.661	3210	P	0.505	2678	P	1.834	9378	P	1.306	9723	P	0.79	5729	P	NM_009840	NM_009840	Mm.328673
1415786_at	Pgc	progastricsin (pepsinogen C)	0.666	100.8	A	0.172	23.65	A	1.057	151.8	A	1.073	155.2	A	1	160	P	0.396	54.98	A	0.677	102.7	P	0.819	119.7	A	1.29	274.5	A	0.512	106.1	A	NM_025973	NM_025973	Mm.22957
1415787_at	Ganab	alpha glucosidase 2 alpha neutral subunit	1	1849	P	0.554	932.9	P	0.903	1585	P	2.138	3780	P	1.557	3044	P	1.942	3296	P	0.643	1191	P	1.184	2115	P	1.188	3088	P	0.325	822.4	P	NM_008060	NM_008060	Mm.3196
1415788_at	Ublcp1	ubiquitin-like domain containing CTD phosphatase 1	6.916	1512	P	0.305	60.67	A	3.17	657.8	P	0.645	134.7	A	1	231.1	P	0.527	105.8	A	3.087	676	P	11.34	2395	P	0.499	153.4	A	8.531	2555	P	BF158817	NM_024475	Mm.338784
1415789_a_at	Ublcp1	ubiquitin-like domain containing CTD phosphatase 1	1.018	53.89	M	0.094	4.528	A	0.498	25.03	A	0.0563	2.848	A	1	55.99	A	0.0471	2.29	A	0.117	6.187	A	0.131	6.686	A	0.161	12.02	A	0.211	15.28	A	BF158817	NM_024475	Mm.338784
1415790_at	Ublcp1	ubiquitin-like domain containing CTD phosphatase 1	1.492	87.22	P	1.504	80.03	P	0.826	45.88	A	0.794	44.39	A	1	61.81	A	0.413	22.14	A	2.951	172.8	A	1.406	79.41	A	1.973	162.2	A	2.44	195.5	P	BF158817	NM_024475	Mm.338784
1415791_at	Rnf34	ring finger protein 34	2.066	1934	P	1	851.7	P	1.321	1174	P	0.519	464.7	P	0.386	381.6	P	3.919	3366	P	2.545	2386	P	0.057	51.54	A	1.189	1565	P	0.768	984.9	P	NM_030564	NM_030564	Mm.388529
1415792_at	Rbck1	RanBP-type and C3HC4-type zinc finger containing 1	0.149	292.8	A	0.565	1008	P	1.788	3328	P	2.282	4275	P	1	2073	P	2.207	3971	P	0.444	872.7	P	0.239	452.7	P	0.154	423.4	A	1.141	3065	P	NM_019705	NM_019705	Mm.182145
1415793_at	Pnpo	pyridoxine 5'-phosphate oxidase	1.074	65.58	A	0.288	16.01	A	1	58	A	68.21	3983	P	0.253	16.31	A	120.5	6757	P	120.8	7394	P	0.566	33.39	A	1.698	145.9	A	55.03	4606	P	NM_134021	NM_134021	Mm.254704
1415794_a_at	Spin1	spindlin 1; synonyms: Spin, AA553322, AA673430, MGC27756; isoform 2 is encoded by transcript variant 2; Mus musculus spindlin 1 (Spin1), transcript variant 2, mRNA.	0.849	2547	P	1	2731	P	1.52	4331	P	1.146	3287	P	0.865	2745	P	1.538	4235	P	1.538	4624	P	0.335	970	P	1.011	4266	P	0.896	3684	P	BM228780	NM_011462 ; NM_146043	Mm.188432
1415795_at	Spin1	spindlin 1; synonyms: Spin, AA553322, AA673430, MGC27756; isoform 2 is encoded by transcript variant 2; Mus musculus spindlin 1 (Spin1), transcript variant 2, mRNA.	0.584	185.1	P	1	288.5	M	2.506	754.4	P	0.682	206.8	P	3.207	1075	P	0.274	79.69	P	0.348	110.6	P	0.876	268.3	P	0.555	247.4	P	0.516	224.3	P	BM228780	NM_011462 ; NM_146043	Mm.188432
1415796_at	Dazap2	DAZ associated protein 2	0.547	1561	P	1.644	4269	P	0.591	1600	P	1.406	3836	P	1	3017	P	1.713	4485	P	2.812	8038	P	0.709	1954	P	1.863	7475	P	1.206	4714	P	NM_011873	NM_011873	Mm.292530
1415797_at	Ddr1	discoidin domain receptor family, member 1	0.444	348	P	0.255	181.9	M	1	743.6	P	2.74	2051	P	1.337	1107	P	0.388	278.6	A	0.556	436.3	P	3.607	2729	P	0.221	243.1	A	0.634	680.2	P	BF225985	NM_007584	Mm.5021
1415798_at	Ddr1	discoidin domain receptor family, member 1	0.635	25.68	A	0.688	25.34	A	3.057	117.5	A	1	38.68	A	1.424	60.94	A	1.149	42.67	A	0.876	35.53	A	0.805	31.46	A	1.326	75.43	A	0.519	28.8	A	BF225985	NM_007584	Mm.5021
1415799_at	Wbp11	WW domain binding protein 11	0.932	1915	P	1.19	2224	P	1	1951	P	0.762	1496	P	1.512	3284	P	0.286	539.7	P	2.731	5620	P	1.257	2495	P	0.742	2144	P	0.805	2267	P	NM_021714	NM_021714	Mm.141197
1415800_at	Gja1	gap junction membrane channel protein alpha 1	3.187	520.7	P	0.281	41.73	P	0.224	34.8	P	1.49	232.8	P	1	172.8	P	38.14	5720	P	22.99	3764	P	11.28	1781	P	2.639	606.5	P	9.344	2092	P	M63801	NM_010288	Mm.378921
1415801_at	Gja1	gap junction membrane channel protein alpha 1	0.819	187.9	P	1.509	315.3	P	1.132	246.9	P	1	219.5	P	0.894	217	P	1.495	315	P	2.542	584.7	P	1.674	371.1	P	1.703	549.7	P	1.047	329.2	P	M63801	NM_010288	Mm.378921
1415802_at	Slc16a1	solute carrier family 16 (monocarboxylic acid transporters), member 1	2.991	1202	P	0.434	158.8	P	1.52	580	P	0.0723	27.76	A	1	424.8	P	3.069	1132	P	1.152	463.8	P	5.525	2145	P	1.927	1089	P	0.932	513.1	P	NM_009196	NM_009196	Mm.9086
1415803_at	Cx3cl1	chemokine (C-X3-C motif) ligand 1	1.305	160	A	1	111.6	A	1.47	171.1	A	0.838	98.27	A	0.931	120.8	M	1.378	155.1	A	0.262	32.24	A	1.709	202.4	A	0.969	167.2	A	0.836	140.5	P	AF010586	NM_009142	Mm.103711
1415804_at	Cx3cl1	chemokine (C-X3-C motif) ligand 1	0.326	11.09	A	1	31.01	A	0.516	16.68	A	2.073	67.51	A	1.002	36.08	A	0.387	12.1	A	1.695	57.85	A	1.747	57.49	A	0.759	36.36	A	0.294	13.74	A	AF010586	NM_009142	Mm.103711
1415805_at	Clps	colipase, pancreatic	0.184	19.95	A	1	98.46	A	1.03	105.8	A	1.586	164	A	0.851	97.41	A	0.461	45.82	A	0.115	12.48	A	0.174	18.18	A	0.212	32.23	A	0.0757	11.23	A	NM_025469	NM_025469	Mm.21160
1415806_at	Plat	plasminogen activator, tissue	1	35.37	A	0.836	26.9	A	0.155	5.203	A	0.244	8.249	A	10.91	408.3	P	0.717	23.28	A	0.478	16.94	A	0.403	13.78	A	1.325	65.9	A	0.444	21.5	A	NM_008872	NM_008872	Mm.154660
1415807_s_at	Sfrs2	splicing factor, arginine/serine-rich 2 (SC-35)	3.483	1788	P	10.22	4774	P	1	487.5	A	0.89	436.9	P	0.936	508.3	M	0.924	435.5	A	0.936	481.2	M	1.278	633.8	A	0.635	458.2	A	0.713	501.5	M	AK011528	NM_011358	Mm.21841
1415808_at	Tpbpa	trophoblast specific protein alpha	1	33.84	A	2.044	62.96	A	1.271	40.85	A	0.846	27.36	A	0.35	12.53	A	3.3	102.5	A	3.202	108.6	A	2.175	71.11	A	2.858	136	A	2.078	96.36	A	NM_009411	NM_009411	Mm.2372
1415809_at	Tpbpa	trophoblast specific protein alpha	1.007	35.35	A	1.526	48.72	A	0.993	33.08	A	0.255	8.541	A	0.95	35.24	A	0.119	3.834	A	0.47	16.51	A	1.19	40.34	A	0.689	34	A	0.774	37.22	A	NM_009411	NM_009411	Mm.2372
1415810_at	Uhrf1; EG434907	ubiquitin-like, containing PHD and RING finger domains, 1; predicted gene, EG434907	0.01	14.43	A	0.01	19.22	A	1	2234	P	1.825	4105	P	1.829	4549	P	0.01	10.38	A	0.01	8.812	A	0.184	418.9	P	0.01	13.52	A	0.01	18.73	A	BB702754	NM_010931 ; XM_486849	Mm.42196; Mm.291311
1415811_at	Uhrf1	ubiquitin-like, containing PHD and RING finger domains, 1	0.868	59.58	A	1	62.48	A	1.979	129	A	0.487	31.96	A	54.73	3973	P	0.998	62.91	A	2.151	148	A	1.868	123.9	A	0.576	55.6	A	1.626	152.9	A	BB702754	NM_010931	Mm.42196
1415812_at	Gsn	gelsolin	0.774	116.6	A	1	137	A	1.145	163.7	A	21.63	3113	P	0.938	149.3	A	16.75	2314	P	0.84	126.7	A	4.155	604.2	P	42.28	8950	P	19.27	3975	P	NM_010354	NM_146120	Mm.21109
1415813_at	Api5	apoptosis inhibitor 5	1.028	3697	P	1.054	3450	P	0.598	2042	P	1	3437	P	0.805	3061	P	0.56	1849	P	1.994	7181	P	1.437	4991	P	0.611	3088	P	0.507	2498	P	NM_007466	NM_007466 ; XM_619922	Mm.181824
1415814_at	Atp6v1b2	ATPase, H+ transporting, lysosomal V1 subunit B2	0.88	392.5	P	2.236	907.9	P	2.501	1059	P	1	426.5	P	0.718	338.6	P	7.299	2988	P	4.898	2189	P	3.811	1642	P	1.61	1010	P	0.916	559.9	P	NM_007509	NM_007509	Mm.249096
1415815_at	Trim27	tripartite motif protein 27	0.486	32.9	A	0.793	48.92	A	1.69	108.7	P	1	64.76	A	1.678	120.2	P	1.869	116.2	P	0.737	50.04	A	1.359	88.92	M	0.946	90.13	A	1.257	116.7	P	NM_009054	NM_009054	Mm.314056
1415816_at	Cct7	chaperonin subunit 7 (eta)	0.944	4859	P	1	4685	P	0.879	4295	P	1.301	6403	P	1.008	5486	P	0.658	3107	P	0.434	2239	P	0.991	4926	P	0.657	4757	P	0.505	3562	P	NM_007638	NM_007638	Mm.289900
1415817_s_at	Cct7	chaperonin subunit 7 (eta)	0.751	4223	P	1	5116	P	0.804	4291	P	1.263	6789	P	1.02	6064	P	0.441	2277	P	0.343	1934	P	0.934	5074	P	0.483	3817	P	0.272	2099	P	NM_007638	NM_007638	Mm.289900
1415818_at	Anxa6	annexin A6	0.122	729.2	A	1.565	8534	P	1.209	6880	P	1	5729	P	0.804	5094	P	1.142	6282	P	1.547	9286	P	1.467	8495	P	1.168	9840	P	0.625	5130	P	NM_013472	NM_013472	Mm.265347
1415819_a_at	Ppp2r1a	protein phosphatase 2 (formerly 2A), regulatory subunit A (PR 65), alpha isoform	0.383	1868	P	1.213	5376	P	1	4625	P	1.125	5240	P	0.747	3848	P	0.537	2401	P	0.78	3805	P	1.177	5537	P	0.607	4160	P	0.523	3490	P	BC006606	NM_016891	Mm.294138
1415820_x_at	Nono	non-POU-domain-containing, octamer binding protein	0.825	3751	P	1.189	4919	P	0.94	4058	P	1.416	6155	P	1	4807	P	1.184	4939	P	0.861	3921	P	1.155	5074	P	0.304	1943	P	0.411	2562	P	NM_023144	NM_023144 ; XM_486722	Mm.280069
1415821_at	Nptn	neuroplastin	1.028	1004	P	1.387	1232	P	0.364	337.4	P	0.243	226.6	P	1	1032	P	0.192	171.8	M	0.727	711	P	0.497	468.3	P	2.526	3467	P	0.585	782.9	P	NM_009145	NM_009145	Mm.15125
1415822_at	Scd2	stearoyl-Coenzyme A desaturase 2	0.876	8324	P	1.087	9398	P	1.027	9265	P	1	9083	P	0.743	7461	P	1.248	10886	P	1.296	12335	P	1.172	10759	P	1.204	16081	P	0.702	9141	P	BG060909	NM_009128	Mm.193096
1415823_at	Scd2	stearoyl-Coenzyme A desaturase 2	1.097	273.1	P	0.223	50.48	A	1	236.4	P	0.777	185.1	P	1.103	290.4	P	1.762	402.6	P	1.572	392.3	P	1.276	307	A	2.203	771.5	A	1.011	345.1	P	BG060909	NM_009128	Mm.193096
1415824_at	Scd2	stearoyl-Coenzyme A desaturase 2	0.163	3.126	A	0.227	3.975	A	174.7	3188	P	1	18.37	A	0.717	14.56	A	13.86	244.5	P	0.563	10.85	A	187	3471	P	5.444	147.1	P	146.7	3863	P	BG060909	NM_009128	Mm.193096
1415825_s_at	1810073N04Rik	RIKEN cDNA 1810073N04 gene	0.97	3431	P	1.547	4976	P	1	3357	P	1.061	3587	P	0.717	2680	P	0.32	1039	P	0.0975	345.3	P	0.431	1472	P	0.892	4435	P	0.0754	365.4	P	NM_024249	NM_024249	Mm.253403
1415826_at	Atp6v1h	ATPase, H+ transporting, lysosomal V1 subunit H	3.804	2431	P	1	581.7	P	0.457	277.4	P	1.718	1050	P	0.416	281.4	P	0.559	328.2	P	3.897	2495	P	1.421	877.5	P	1.151	1035	P	3.645	3192	P	NM_133826	NM_133826	Mm.27082
1415827_a_at	D3Ucla1	DNA segment, Chr 3, University of California at Los Angeles 1	1.032	2856	P	0.404	1016	P	1	2627	P	1.214	3211	P	0.948	2774	P	0.97	2462	P	1.166	3233	P	1.109	2966	P	0.0773	300.6	A	0.826	3130	P	BF658806	NM_030685	Mm.29702
1415828_a_at	D3Ucla1	DNA segment, Chr 3, University of California at Los Angeles 1	6	489.5	P	0.608	45.12	A	1	77.47	A	2.059	160.6	P	0.497	42.86	A	1.243	93.1	A	1.583	129.4	A	0.9	70.97	P	1.322	151.6	P	0.776	86.72	A	BF658806	NM_030685	Mm.29702
1415829_at	Lbr	lamin B receptor	0.01	14.84	A	0.592	1215	P	1.012	2166	P	1	2154	P	1.469	3501	P	0.01	8.727	A	0.0105	23.64	A	0.01	7.921	A	0.0151	47.99	A	0.01	29.65	A	NM_133815	NM_133815	Mm.4538
1415830_at	Orc5l	origin recognition complex, subunit 5-like (S. cerevisiae)	0.552	83.65	A	2.83	390.7	A	1	144	A	0.696	100.9	A	5.426	870.2	P	2.674	372.3	P	0.853	129.7	A	36.58	5360	P	28.91	6165	P	6.649	1382	P	NM_011959	NM_011959	Mm.21724
1415831_at	Psmd2	proteasome (prosome, macropain) 26S subunit, non-ATPase, 2	1.095	7056	P	0.929	5447	P	0.699	4277	P	1.383	8518	P	1	6814	P	1.413	8356	P	1.264	8159	P	1.577	9818	P	0.129	1170	P	0.841	7426	P	NM_134101	NM_134101	Mm.243234
1415832_at	Agtr2	angiotensin II receptor, type 2	1.018	58.68	A	0.982	51.54	A	0.862	47.17	A	1.289	71.04	A	0.0814	4.962	A	0.555	29.39	A	0.249	14.39	A	0.801	44.6	A	0.723	58.66	A	0.799	63.17	A	NM_007429	NM_007429	Mm.2679
1415833_x_at	Rps29	ribosomal protein S29	0.913	2349	P	1.394	3263	P	1.166	2848	P	1	2459	P	0.825	2245	P	0.155	366.8	A	0.0867	223.4	A	0.158	392.2	M	0.112	405.7	A	0.0378	133.2	A	NM_009093	NM_009093	Mm.379006
1415834_at	Dusp6	dual specificity phosphatase 6	0.774	226.3	P	0.0468	12.46	A	1.743	484	P	2.113	590.7	P	1	309.2	P	3.872	1039	P	0.328	95.96	P	2.499	705.9	P	1.091	448.7	P	0.896	359	P	NM_026268	NM_026268	Mm.1791
1415835_at	Prl3b1	prolactin family 3, subfamily b, member 1	0.89	22.9	A	1.967	46.08	A	1.11	27.15	A	0.384	9.446	A	0.464	12.63	A	2.503	59.15	A	1.522	39.26	A	0.279	6.943	A	0.503	18.21	A	0.453	15.99	A	NM_008865	NM_008865	Mm.37203
1415836_at	Aldh18a1	aldehyde dehydrogenase 18 family, member A1; synonyms: Pycs, AI429789, MGC32233, 2810433K04Rik; bifunctional enzyme; isoform 2 is encoded by transcript variant 2; glutamate gamma-semialdehyde synthetase; pyrroline-5-carboxylate synthetase (glutamate gamma-semialdehyde synthetase); Mus musculus aldehyde dehydrogenase 18 family, member A1 (Aldh18a1), transcript variant 2, mRNA.	0.0369	24.52	A	2.115	1279	P	0.597	376.5	P	1	635	P	1.013	711.5	P	0.109	66.17	A	0.147	97.51	M	0.183	117.2	A	3.763	3515	P	0.129	117.3	P	NM_019698	NM_019698 ; NM_153554	Mm.233117
1415837_at	Klk1	kallikrein 1	1.763	110.7	A	2.212	126.3	A	0.177	10.54	A	1	60	A	0.64	42.5	A	0.784	45.16	A	1.597	100.4	A	0.147	8.92	A	0.133	11.71	A	1.702	146.4	A	BC010754	NM_010639	Mm.142722
1415838_at	Serinc1	serine incorporator 1	1.699	909.8	P	0.382	186.4	P	1.15	584.8	P	1	512.1	P	0.596	337.6	P	5.707	2806	P	1.582	849.2	P	6.92	3581	P	3.371	2540	P	2.043	1500	P	AK005203	NM_019760	Mm.29344
1415839_a_at	Npm1	nucleophosmin 1	1	4766	P	1.334	5784	P	1.033	4674	P	0.731	3333	P	0.852	4293	P	0.582	2547	P	0.0886	423.3	P	1.002	4613	P	0.466	3124	P	0.313	2047	P	NM_008722	NM_008722	Mm.6343
1415840_at	Elovl5	ELOVL family member 5, elongation of long chain fatty acids (yeast)	0.92	3742	P	1.51	5587	P	0.625	2413	P	1.036	4028	P	1	4299	P	1.16	4327	P	1.71	6964	P	1.712	6724	P	1.354	7741	P	0.74	4123	P	NM_134255	NM_134255	Mm.430736
1415841_at	Dync1i2	dynein cytoplasmic 1 intermediate chain 2	0.522	159.1	P	0.898	249.2	P	1	289.5	P	2.195	640	P	2.202	710	P	3.681	1030	P	0.155	47.34	A	1.941	571.7	P	0.222	95.25	A	0.433	180.9	P	NM_010064	NM_010064	Mm.249479
1415842_at	MGI:1929514	G protein beta subunit-like	1.354	5138	P	0.0515	178.1	A	0.378	1361	P	1.168	4239	P	1	4014	P	0.739	2575	P	1.761	6696	P	0.187	684.8	P	0.0767	409.2	A	0.0288	149.8	A	NM_019988	NM_019988	Mm.289516
1415843_at	MGI:1929514	G protein beta subunit-like	1.191	99.89	A	0.863	65.86	A	1.026	81.73	A	1	80.17	A	0.544	48.27	A	2.67	205.5	A	1.103	92.71	A	1.024	82.97	A	2.42	285.4	A	1.088	125	A	NM_019988	NM_019988	Mm.289516
1415844_at	Syt4	synaptotagmin IV	NO DATA	NO DATA	NO DATA	NO DATA	NO DATA	NO DATA	NO DATA	NO DATA	NO DATA	NO DATA	NO DATA	NO DATA	NO DATA	NO DATA	NO DATA	NO DATA	NO DATA	NO DATA	2.024	20.24	A	1.385	13.85	A	NO DATA	NO DATA	NO DATA	NO DATA	NO DATA	NO DATA	AV336547	NM_009308	Mm.233846
1415845_at	Syt4	synaptotagmin IV	0.88	85.51	A	1	88.39	A	1.166	107.6	A	1.114	103.5	A	0.679	69.71	A	1.535	136.8	A	1.392	135.5	A	0.368	34.52	A	0.552	75.41	A	1.442	191.9	P	AV336547	NM_009308	Mm.233846
1415846_a_at	Ldhc	lactate dehydrogenase C	0.532	28.2	A	1.522	73.47	A	1.468	73.94	P	0.146	7.411	A	0.373	20.9	A	0.308	14.99	A	0.469	24.94	A	0.357	18.3	A	0.615	45.87	A	0.815	59.21	A	NM_013580	NM_013580	Mm.16563
1415847_at	Ldhc	lactate dehydrogenase C	0.919	29.28	A	1	29	A	0.623	18.84	A	1.08	32.9	A	2.382	80.27	A	1.821	53.24	A	2.485	79.32	A	1.969	60.61	A	3.085	138.2	A	0.848	37.03	A	NM_013580	NM_013580	Mm.16563
1415848_at	Prl3d1	prolactin family 3, subfamily d, member 1	1	45.68	A	1.312	54.56	A	1.791	77.69	A	0.895	39.1	A	0.551	26.61	A	0.239	10.03	A	0.822	37.62	A	1.474	65.06	A	0.611	39.28	A	1.211	75.78	A	NM_008864	NM_008864	Mm.233151
1415849_s_at	Stmn1	stathmin 1	1.022	7911	P	1.278	9004	P	0.049	360	P	1	7400	P	0.829	6782	P	0.01	26.73	A	0.836	6482	P	0.01	13.17	A	0.0161	175.4	A	0.731	7758	P	BC010581	NM_019641	Mm.378957
1415850_at	Rasa3	RAS p21 protein activator 3	0.88	2940	P	1.451	4411	P	1.25	3967	P	1	3194	P	0.695	2456	P	1.071	3283	P	0.721	2413	P	1.395	4502	P	0.181	850.4	P	0.361	1651	P	NM_009025	NM_009025	Mm.18517
1415851_a_at	Impdh2	inosine 5'-phosphate dehydrogenase 2	0.661	2065	P	0.0958	272.4	P	1	2966	P	1.01	3016	P	1.118	3691	P	0.541	1552	P	0.636	1989	P	0.01	12.35	A	1.065	4678	P	0.269	1150	P	M33934	NM_011830	Mm.6065
1415852_at	Impdh2	inosine 5'-phosphate dehydrogenase 2	0.581	1932	P	0.0635	192.2	A	1	3160	P	1.012	3218	P	1.073	3776	P	0.547	1670	P	0.906	3020	P	0.0127	40.68	A	0.968	4529	P	0.225	1028	P	M33934	NM_011830	Mm.6065
1415853_at	Def8	differentially expressed in FDCP 8	1.881	3011	P	0.187	272.3	A	0.238	361.5	P	2.369	3625	P	1	1693	P	0.934	1373	P	1.389	2228	P	0.285	440.2	P	0.221	497.7	A	0.691	1517	P	NM_054046	NM_054046	Mm.275127
1415854_at	Kitl	kit ligand	0.33	15.27	A	65.8	2767	P	0.0584	2.561	A	0.194	8.554	A	1	48.86	P	0.103	4.373	A	0.295	13.66	A	0.0622	2.776	A	0.324	21.02	A	4.379	277.3	P	BB815530	NM_013598	Mm.45124
1415855_at	Kitl	kit ligand	0.722	645.1	P	2.175	1768	P	1	848.1	P	1.39	1187	P	0.466	439.9	P	1.178	965.4	P	3.574	3199	P	3.224	2782	P	0.193	242.4	P	1.08	1322	P	BB815530	NM_013598	Mm.45124
1415856_at	Emb	embigin	0.959	42.32	A	1.041	41.83	A	0.114	4.791	A	0.376	15.87	A	1.128	52.66	A	0.0512	2.075	A	0.938	41.49	A	0.902	38.45	A	0.543	33.68	A	0.0816	4.937	A	BG064842	NM_010330	Mm.274926
1415857_at	Emb	embigin	0.205	5.089	A	1	22.64	A	0.189	4.452	A	1.375	32.7	A	0.973	25.58	A	0.173	3.95	A	0.233	5.803	A	0.134	3.23	A	0.81	28.34	A	0.445	15.17	A	BG064842	NM_010330	Mm.274926
1415858_at	Eif3s8	eukaryotic translation initiation factor 3, subunit 8	1	3332	P	0.0163	49.36	A	1.334	4220	P	1.557	4960	P	0.59	2079	P	1.177	3598	P	1.265	4225	P	1.214	3908	P	0.672	3147	P	0.268	1225	P	BB858329	NM_146200	Mm.22776
1415859_at	Eif3s8	eukaryotic translation initiation factor 3, subunit 8	1.476	954.1	P	5.02	2953	P	0.213	130.5	A	0.774	478.2	P	1	683.6	P	0.577	342.2	P	0.163	105.7	A	0.723	451.2	M	1.869	1699	P	0.823	728.6	P	BB858329	NM_146200	Mm.22776
1415860_at	Kpna2	karyopherin (importin) alpha 2	1	980	P	0.259	231.3	P	0.128	119.1	P	2.163	2026	P	4.814	4988	P	0.327	294.4	P	0.064	62.88	P	4.45	4213	P	0.164	226.7	P	2.285	3069	P	NM_010655	NM_010655	Mm.12508
1415861_at	Tyrp1	tyrosinase-related protein 1	1.182	68.44	A	1.153	60.75	A	0.674	37.08	A	0.696	38.53	P	1	61.23	A	1.248	66.3	P	0.247	14.32	A	0.712	39.83	A	1.734	141.2	A	0.482	38.24	A	BB762957	NM_031202	Mm.30438
1415862_at	Tyrp1	tyrosinase-related protein 1	0.113	6.959	A	0.0282	1.58	A	0.074	4.334	A	1	58.93	M	0.0857	5.588	A	0.0379	2.143	A	0.221	13.64	A	0.0876	5.213	A	0.149	12.93	A	0.0407	3.44	A	BB762957	NM_031202	Mm.30438
1415863_at	Eif4g2	eukaryotic translation initiation factor 4, gamma 2	0.908	5594	P	1.19	6670	P	1.041	6090	P	1	5890	P	0.82	5341	P	1.245	7038	P	1.196	7379	P	0.98	5832	P	0.846	7333	P	0.636	5368	P	NM_013507	NM_013507	Mm.185453
1415864_at	Bpgm	2,3-bisphosphoglycerate mutase	1.158	5181	P	0.01	3.932	A	0.01	4.535	A	1	4277	P	0.0529	250.4	P	0.01	13.95	A	0.01	11.66	A	1.05	4539	P	1.553	9773	P	0.0974	597.2	P	NM_007563	NM_007563	Mm.282863
1415865_s_at	Bpgm	2,3-bisphosphoglycerate mutase	2.469	5478	P	1	2019	P	0.114	240.2	P	2.076	4403	P	0.439	1030	P	1.48	3013	P	0.101	224.3	P	1.62	3472	P	3	9358	P	0.8	2433	P	NM_007563	NM_007563	Mm.282863
1415866_at	Unc45a	unc-45 homolog A (C. elegans)	1	995.1	P	1.424	1290	P	0.131	123.4	M	2.634	2506	P	0.817	860	P	6.051	5526	P	0.185	184.5	A	0.487	468.4	P	0.188	263.3	A	0.0979	133.5	A	NM_133952	NM_133952	Mm.243024
1415867_at	Cct4	chaperonin subunit 4 (delta)	1	5541	P	1.31	6604	P	1.123	5911	P	0.899	4761	P	0.597	3499	P	1.061	5395	P	0.639	3550	P	0.231	1234	P	0.01	47.79	A	0.345	2621	P	NM_009837	NM_009837	Mm.296985
1415868_at	Cct4	chaperonin subunit 4 (delta)	1	31.4	A	0.777	22.21	A	1.208	36.02	A	47.07	1413	M	0.807	26.8	A	0.19	5.467	A	0.303	9.524	A	1.772	53.76	A	1.239	54.7	A	1.165	50.12	A	NM_009837	NM_009837	Mm.296985
1415869_a_at	Trim28	tripartite motif protein 28	0.762	3783	P	0.925	4182	P	1.253	5910	P	1	4749	P	1.091	5731	P	1.082	4935	P	0.419	2085	P	1.339	6425	P	0.01	63.61	A	0.266	1808	P	NM_011588	NM_011588	Mm.15701
1415870_at	Calu	calumenin; synonym: 9530075H20Rik; isoform 2 is encoded by transcript variant 2; Mus musculus calumenin (Calu), transcript variant 2, mRNA.	0.517	1722	P	1.052	3188	P	0.311	981.6	P	1.01	3216	P	1	3520	P	1.864	5693	P	2.563	8549	P	1.76	5658	P	0.463	2168	P	0.383	1746	P	NM_007594	NM_007594 ; NM_184053	Mm.392075
1415871_at	Tgfbi	transforming growth factor, beta induced	1	57.83	A	1.753	92.25	A	3.809	209.2	A	0.809	44.71	A	0.874	53.44	A	0.318	16.89	A	1.343	77.84	A	0.629	35.14	A	0.883	71.84	A	0.172	13.61	A	NM_009369	NM_009369	Mm.14455
1415872_at	Hnrph1	heterogeneous nuclear ribonucleoprotein H1	1	5239	P	1.175	5602	P	1.137	5656	P	0.921	4613	P	0.863	4783	P	0.0748	359.6	P	0.327	1718	P	0.827	4188	P	0.348	2561	P	0.617	4430	P	NM_021510	NM_021510	Mm.21740
1415873_a_at	Actr1a	ARP1 actin-related protein 1 homolog A (yeast)	1.045	4958	P	0.0556	240	P	1	4506	P	1.279	5803	P	0.908	4556	P	0.543	2365	P	2.055	9771	P	0.361	1656	P	1.684	11240	P	0.512	3329	P	NM_016860	NM_016860	Mm.3118
1415874_at	Spry1	sprouty homolog 1 (Drosophila)	1.147	481	P	1	381.8	P	4.166	1660	P	0.984	394.7	P	0.433	191.9	P	0.618	237.9	A	0.505	212.4	P	0.129	52.45	A	1.196	705.8	P	0.0811	46.64	A	NM_011896	NM_011896	Mm.330986
1415875_at	3010003L21Rik	RIKEN cDNA 3010003L21 gene	0.84	40.3	A	2.056	89.82	P	1	45.59	M	1.675	76.86	M	0.927	47.06	P	0.99	43.62	A	0.915	44.03	A	0.962	44.63	P	2.537	171.2	A	1.172	77.07	M	NM_019643	NM_175404	Mm.383261
1415876_a_at	Rps26	ribosomal protein S26	0.938	4794	P	1.277	5942	P	1.033	5015	P	1	4887	P	0.716	3871	P	0.106	496.4	P	0.0901	461.4	P	0.178	880.2	P	0.164	1179	P	0.0801	561.1	P	NM_013765	NM_013765	Mm.261679
1415877_at	Dpysl3	dihydropyrimidinase-like 3	0.446	722.9	P	1.457	2150	P	0.479	736.9	P	2.694	4175	P	1	1714	P	0.0187	27.82	A	0.0374	60.74	A	0.01	7.213	A	0.158	360.5	A	0.0412	91.52	A	NM_009468	NM_009468	Mm.8180
1415878_at	Rrm1	ribonucleotide reductase M1	1	2888	P	0.155	407.1	P	1.096	3005	P	0.483	1335	P	1.776	5424	P	1.957	5187	P	1.755	5078	P	0.01	14.19	A	0.0265	107.5	A	0.0364	144	P	BB758819	NM_009103	Mm.197486
1415879_a_at	Rplp2	ribosomal protein, large P2	1.014	5321	P	1.407	6722	P	0.983	4902	P	1	5018	P	0.847	4700	P	0.052	250.7	A	0.0633	332.8	P	0.0428	217.1	A	0.111	823.1	P	0.209	1505	P	BC012413	NM_026020	Mm.380435
1415880_a_at	Lamp1	lysosomal-associated membrane protein 1	1.015	8153	P	1.264	9242	P	0.969	7396	P	1	7682	P	0.778	6614	P	1.35	9954	P	1.421	11438	P	1.287	9988	P	1.269	14345	P	0.778	8569	P	NM_010684	NM_010684	Mm.16716
1415881_at	Ghitm	growth hormone inducible transmembrane protein	0.729	2483	P	1.45	4493	P	0.166	537.9	P	1	3256	P	1.087	3914	P	2.166	6769	P	1.787	6097	P	0.028	92.13	M	0.804	3852	P	1.338	6244	P	BC010224	NM_078478	Mm.182912
1415882_at	Ghitm	growth hormone inducible transmembrane protein	0.742	820.2	P	3.953	3975	P	0.459	481.3	P	1	1056	P	3.04	3553	P	1.197	1214	P	0.528	585	P	0.01	9.027	A	0.299	464.7	P	0.525	794.8	P	BC010224	NM_078478	Mm.182912
1415883_a_at	Ela3	elastase 3, pancreatic	1.136	40.88	A	0.436	14.29	A	1.136	38.84	A	1	34.41	A	0.754	28.69	A	1.599	52.81	A	0.964	34.77	A	1.362	47.36	A	13.47	681.9	P	0.684	33.75	A	NM_026419	NM_026419	Mm.297477
1415884_at	Ela3	elastase 3, pancreatic	1.643	138.8	A	0.681	52.34	A	1	80.25	A	1.831	147.9	A	0.478	42.7	A	0.802	62.22	A	2.875	243.4	A	2.369	193.4	A	2.726	324	A	0.606	70.12	A	NM_026419	NM_026419	Mm.297477
1415885_at	Chgb	chromogranin B	0.519	56.34	A	0.296	29.19	A	1	103	A	1.6	166	A	10.84	1244	P	1.289	128.4	A	1.13	122.9	A	1.682	176.3	A	2.06	314.3	A	7.569	1126	P	NM_007694	NM_007694	Mm.255241
1415886_at	Sh2d3c	SH2 domain containing 3C	29.51	494.9	P	1.814	27.69	A	0.863	13.75	A	0.72	11.55	A	1	17.73	A	1.524	23.46	A	1.547	25.99	A	1.386	22.45	A	0.955	22.53	A	0.88	20.22	A	AB043953	NM_013781	Mm.9593
1415887_at	Tfg	Trk-fused gene	1	6547	P	1.368	8152	P	0.973	6052	P	1.072	6711	P	0.691	4782	P	0.626	3763	P	0.996	6536	P	1.283	8111	P	1.18	10863	P	0.358	3208	P	NM_019678	NM_019678	Mm.439917
1415888_at	Hdgf	hepatoma-derived growth factor	1	651.9	P	0.482	285.8	P	0.642	397.2	P	2.437	1519	P	4.294	2960	P	2.233	1336	P	0.201	131.2	A	4.252	2678	P	0.345	316.4	P	0.73	652.4	P	NM_008231	NM_008231	Mm.292208
1415889_a_at	Hsp90b1	heat shock protein 90kDa beta (Grp94), member 1	1	3723	P	0.924	3131	P	1.105	3907	P	1.421	5056	P	0.99	3897	P	1.429	4881	P	1.697	6329	P	1.814	6522	P	1.483	7762	P	0.669	3412	P	NM_011631	NM_011631	Mm.87773
1415890_at	Papss1	3'-phosphoadenosine 5'-phosphosulfate synthase 1	1	1951	P	1.105	1963	P	1.135	2103	P	0.416	776.5	P	0.598	1234	P	0.671	1202	P	0.363	709.7	P	0.549	1036	P	0.988	2710	P	0.459	1226	P	NM_011863	NM_011863	Mm.244912
1415891_at	Suclg1	succinate-CoA ligase, GDP-forming, alpha subunit	1	1929	P	0.412	723	P	1.483	2716	P	1.615	2979	P	0.571	1165	P	1.633	2891	P	2.9	5605	P	4.871	9077	P	2.784	7552	P	1.152	3046	P	NM_019879	NM_019879	Mm.29845
1415892_at	Sgpl1	sphingosine phosphate lyase 1	1.046	3283	P	0.48	1372	P	1.307	3895	P	0.534	1602	P	1	3318	P	2.175	6265	P	1.939	6094	P	0.872	2644	P	2.8	12355	P	0.459	1975	P	NM_009163	NM_009163	Mm.412319
1415893_at	Sgpl1	sphingosine phosphate lyase 1	1	52.73	A	1.24	59.49	A	0.723	36.21	A	0.993	50.07	A	1.102	61.46	A	0.215	10.41	A	1.494	78.91	A	3.152	160.5	P	2.726	202.1	A	1.55	112	A	NM_009163	NM_009163	Mm.412319
1415894_at	Enpp2	ectonucleotide pyrophosphatase/phosphodiesterase 2	1.29	450.2	P	1.631	517.9	P	1	331.3	P	0.84	280.3	P	0.772	284.9	P	0.33	105.7	P	0.136	47.71	A	0.177	59.59	P	0.438	214.8	P	0.176	84.38	P	BC003264	NM_015744	Mm.250256
1415895_at	Snrpn	small nuclear ribonucleoprotein N	1.231	2548	P	0.673	1269	P	1.481	2911	P	1	1979	P	0.894	1958	P	0.196	373.1	A	1.261	2615	P	0.0574	114.8	A	0.19	553.3	A	0.78	2213	P	NM_013670	NM_013670	Mm.439748
1415896_x_at	Snrpn	small nuclear ribonucleoprotein N	1.271	2248	P	0.809	1302	P	1.743	2928	P	0.991	1676	P	1	1870	P	0.16	259.7	A	1.348	2389	P	0.0184	31.46	A	0.0111	27.58	A	0.883	2141	P	NM_013670	NM_013670	Mm.439748
1415897_a_at	Mgst1	microsomal glutathione S-transferase 1	1	3405	P	1.339	4150	P	1.66	5366	P	0.847	2757	P	0.564	2032	P	0.875	2734	P	1.124	3835	P	1.227	4037	P	1.298	6213	P	0.94	4385	P	BI150149	NM_019946	Mm.14796
1415898_at	Mgst1	microsomal glutathione S-transferase 1	1.222	41.32	A	1	30.77	A	0.59	18.93	A	1.933	62.49	P	0.993	35.51	A	1.269	39.38	A	2.166	73.39	A	1.505	49.15	A	0.583	27.73	A	1.19	55.14	P	BI150149	NM_019946	Mm.14796
1415899_at	Junb	Jun-B oncogene	1.303	138.1	A	0.131	12.63	A	1.579	158.9	A	1	101.3	A	0.528	59.19	A	1.359	132.3	A	0.343	36.41	A	0.185	19	A	0.496	73.97	A	0.513	74.45	A	NM_008416	NM_008416	Mm.1167
1415900_a_at	Kit	kit oncogene	1.571	148.6	P	0.429	36.89	P	0.06	5.39	A	0.0741	6.702	A	0.0646	6.458	A	0.362	31.41	A	0.14	13.26	A	0.0521	4.762	A	0.0977	12.98	A	0.0368	4.774	A	BB333334	NM_021099	Mm.247073
1415901_at	Plod3	procollagen-lysine, 2-oxoglutarate 5-dioxygenase 3	0.922	278.6	A	0.0614	16.89	A	1	286.9	P	13.27	3834	P	7.001	2237	P	0.557	154.6	P	0.0179	5.419	A	0.372	108.7	A	0.133	56.37	A	0.0697	28.86	A	NM_011962	NM_011962	Mm.251003
1415902_at	Aldh7a1	aldehyde dehydrogenase family 7, member A1	0.158	10.37	A	1	59.92	A	1.178	73.68	A	1.259	79.25	A	0.832	57.9	A	0.258	15.6	A	1.377	90.81	A	0.802	51.03	A	0.33	30.53	A	0.451	40.7	A	BC012407	NM_138600	Mm.30250
1415903_at	Slc38a1	solute carrier family 38, member 1	0.817	146.3	P	0.765	124.6	P	3.551	603.6	P	1	171.1	P	1.277	241.8	P	6.145	1010	P	1.341	240.5	P	13.19	2280	P	0.976	245.7	P	5.058	1241	P	NM_134086	NM_134086	Mm.103568
1415904_at	Lpl	lipoprotein lipase	1	39.22	A	2.036	72.68	A	0.498	18.55	A	1.061	39.8	A	0.76	31.51	A	1.577	56.78	A	0.994	39.08	A	1.896	71.86	A	2.472	136.3	A	1.202	64.61	A	BC003305	NM_008509	Mm.1514
1415905_at	Reg1	regenerating islet-derived 1	0.6	8.501	A	1.094	14.12	A	0.742	9.984	A	1	13.55	A	0.743	11.13	A	0.671	8.733	A	1.282	18.21	A	1.277	17.49	A	2.293	45.71	A	0.75	14.58	A	NM_009042	NM_009042	Mm.142731
1415906_at	Tmsb4x	thymosin, beta 4, X chromosome	0.885	7087	P	1.189	8668	P	1.084	8243	P	1	7657	P	0.76	6440	P	1	7350	P	1.116	8953	P	1.131	8751	P	1.056	11898	P	0.664	7283	P	NM_021278	NM_021278	Mm.142729
1415907_at	Ccnd3	cyclin D3	1	3027	P	0.835	2301	P	1.57	4513	P	2.175	6294	P	0.272	871.6	P	1.332	3701	P	2.473	7501	P	2.374	6943	P	0.0541	230.3	A	0.661	2744	P	NM_007632	NM_007632	Mm.246520
1415908_at	Tspyl1	testis-specific protein, Y-encoded-like 1	1	4446	P	0.0483	195.6	P	1.119	4725	P	1.649	7011	P	0.382	1797	P	2.298	9376	P	2.061	9180	P	0.01	29.76	A	0.104	651.2	P	1.191	7255	P	AF042180	NM_009433	Mm.20445
1415909_at	Stip1	stress-induced phosphoprotein 1	0.117	305.9	P	0.0139	33.17	A	2.192	5447	P	1	2502	P	1.285	3557	P	0.62	1490	P	0.216	565.4	P	0.968	2447	P	0.0277	102	A	0.772	2769	P	NM_016737	NM_016737	Mm.258633
1415910_s_at	Ciapin1	cytokine induced apoptosis inhibitor 1; synonyms: AA617265, AU021794, MGC29983, anamorsin, 2810413N20Rik; Mus musculus cytokine induced apoptosis inhibitor 1 (Ciapin1), mRNA.	0.182	357.6	P	0.0211	37.65	A	1	1862	P	2.386	4472	P	1.175	2436	P	1.11	1997	P	0.351	688.7	P	0.642	1217	P	0.397	1094	P	0.369	990.2	P	NM_134141	NM_134141 ; NM_173730	Mm.27582
1415911_at	Impact	imprinted and ancient	0.617	471.8	P	1	695.7	P	1.68	1220	P	0.979	715.8	P	1.061	857.9	P	2.576	1807	P	3.241	2482	P	2.331	1722	P	1.203	1293	P	1.586	1661	P	NM_008378	NM_008378	Mm.8154
1415912_a_at	Rps13	ribosomal protein S13	1	6483	P	1.226	7234	P	1.215	7477	P	0.992	6146	P	0.652	4468	P	0.349	2075	P	0.446	2898	P	0.366	2291	P	0.0708	645.6	A	0.313	2784	P	NM_026533	NM_026533	Mm.14798
1415913_at	Rps13	ribosomal protein S13	0.853	59.09	A	8.21	517.6	P	3.939	259.1	P	1	66.23	A	0.794	58.17	A	0.17	10.82	A	0.47	32.6	A	1.682	112.6	A	4.71	458.8	P	6.032	572.7	P	NM_026533	NM_026533	Mm.14798
1415914_at	Hnrpab	heterogeneous nuclear ribonucleoprotein A/B	0.922	3396	P	0.813	2725	P	1.353	4730	P	1.205	4243	P	1	3894	P	0.286	967.4	P	1.046	3859	P	0.0472	168.1	P	0.167	864.5	P	0.316	1592	P	NM_010448	NM_010448	Mm.280842
1415915_at	Ddx1	DEAD (Asp-Glu-Ala-Asp) box polypeptide 1	1	2067	P	0.925	1741	P	1.2	2355	P	0.845	1669	P	1.298	2837	P	0.281	532.8	P	2.569	5321	P	0.747	1492	P	0.754	2193	P	0.339	960.8	P	NM_134040	NM_134040	Mm.251255
1415916_a_at	Mthfd1	methylenetetrahydrofolate dehydrogenase (NADP+ dependent), methenyltetrahydrofolate cyclohydrolase, formyltetrahydrofolate synthase	0.746	1092	P	2.699	3595	P	1.014	1409	P	0.906	1268	P	1	1548	P	0.173	232.4	A	0.433	634.5	M	0.456	644.6	P	0.0927	190.8	A	0.381	764.1	P	NM_138745	NM_138745	Mm.29584
1415917_at	Mthfd1	methylenetetrahydrofolate dehydrogenase (NADP+ dependent), methenyltetrahydrofolate cyclohydrolase, formyltetrahydrofolate synthase	1.107	1078	P	3.156	2798	P	1	925.2	P	0.598	556.8	P	0.935	963.3	P	0.0295	26.35	A	0.996	972.8	P	0.41	386.4	P	0.122	167.8	A	0.848	1133	P	NM_138745	NM_138745	Mm.29584
1415918_a_at	Tpi1	triosephosphate isomerase 1	0.756	6837	P	1.035	8520	P	1	8590	P	1.043	9019	P	0.646	6176	P	1.261	10465	P	1.348	12217	P	1.109	9691	P	0.882	11224	P	0.676	8384	P	NM_009415	NM_009415	Mm.4222
1415919_at	Npdc1	neural proliferation, differentiation and control gene 1	1.097	6070	P	1.521	7661	P	0.903	4745	P	1	5291	P	0.309	1806	P	1.175	5968	P	1.469	8146	P	0.422	2258	P	1.279	9954	P	0.848	6434	P	NM_008721	NM_008721	Mm.1131
1415920_at	Cstf2t	cleavage stimulation factor, 3' pre-RNA subunit 2, tau	1	1344	P	0.233	284.9	P	1.159	1480	P	0.762	978.9	P	1.008	1433	P	1.976	2438	P	0.934	1258	P	2.284	2966	P	0.68	1286	P	0.665	1226	P	NM_031249	NM_031249	Mm.22031
1415921_a_at	Tnfrsf19	tumor necrosis factor receptor superfamily, member 19	0.772	23.87	A	1.271	35.8	A	1.827	53.68	A	1	29.58	A	0.54	17.66	A	0.239	6.787	A	3.345	103.7	A	0.292	8.721	A	2.157	93.84	A	1.049	44.48	A	NM_013869	NM_013869	Mm.281356
1415922_s_at	Marcksl1	MARCKS-like 1	0.873	7864	P	1.177	9652	P	1.004	8585	P	1	8612	P	0.738	7034	P	1.231	10176	P	1.164	10503	P	1.113	9687	P	1.105	13999	P	0.676	8339	P	NM_010807	NM_010807	Mm.424974
1415923_at	Ndn	necdin	0.648	3621	P	1	5087	P	1.005	5335	P	1.052	5620	P	0.735	4346	P	0.203	1043	P	0.756	4235	P	1.073	5796	P	0.56	4401	P	0.162	1242	P	NM_010882	NM_010882	Mm.400253
1415924_at	Tnp1	transition protein 1	1	117	A	0.465	49.53	A	1.423	158	A	0.567	63.46	A	1.005	124.4	A	2.12	227.7	P	0.562	65.91	A	0.872	98.5	A	1.496	246.2	M	0.508	81.45	A	NM_009407	NM_009407	Mm.425024
1415925_a_at	Nup62	nucleoporin 62	1.852	311.6	P	0.148	22.63	A	0.098	15.66	A	0.0551	8.863	A	14.73	2620	P	0.78	120.4	A	0.0632	10.65	A	0.0462	7.502	A	0.0591	13.97	A	4.095	944	P	NM_053074	NM_053074	Mm.2565
1415926_at	Nup62	nucleoporin 62	1.888	253.8	P	1	122.4	A	0.857	109.4	A	0.678	87.12	P	13.08	1860	P	0.154	19.04	A	1.901	256.1	A	0.863	112.1	A	0.882	166.8	A	4.742	873.8	P	NM_053074	NM_053074	Mm.2565
1415927_at	Actc1	actin, alpha, cardiac	0.202	8.514	A	0.776	29.78	A	2.197	88.04	A	0.346	13.95	A	1.224	54.63	A	1.96	75.89	A	0.403	17.05	A	0.267	10.9	A	0.389	23.08	A	0.16	9.25	A	NM_009608	NM_009608	Mm.686
1415928_a_at	Map1lc3b	microtubule-associated protein 1 light chain 3 beta	0.848	3772	P	0.992	4015	P	1.433	6055	P	1	4254	P	1.147	5399	P	1.812	7399	P	2.034	9069	P	1.56	6704	P	1.509	9443	P	1.129	6886	P	AU080586	NM_026160	Mm.28357
1415929_at	Map1lc3b	microtubule-associated protein 1 light chain 3 beta	0.978	3260	P	0.761	2308	P	1.912	6053	P	1	3187	P	1.579	5566	P	2.6	7957	P	3.05	10189	P	2.188	7047	P	2.154	10098	P	1.687	7709	P	AU080586	NM_026160	Mm.28357
1415930_a_at	Map1lc3b	microtubule-associated protein 1 light chain 3 beta	0.767	3110	P	1	3691	P	0.253	974.1	P	1.108	4294	P	1.014	4347	P	0.992	3691	P	1.383	5618	P	0.857	3358	P	0.844	4812	P	0.557	3093	P	AU080586	NM_026160	Mm.28357
1415931_at	Igf2	insulin-like growth factor 2	1.296	38.14	P	2.725	72.99	A	0.704	19.67	A	0.239	6.724	A	0.592	18.42	A	1.481	40.01	A	1.566	46.18	A	2.263	64.34	A	0.987	40.84	A	1.387	55.93	A	NM_010514	NM_010514	Mm.3862
1415932_x_at	Atp9a	ATPase, class II, type 9A	1.236	4823	P	2.006	7121	P	0.844	3128	P	0.756	2818	P	1	4125	P	1.091	3907	P	1.619	6326	P	0.327	1232	P	0.667	3661	P	0.648	3466	P	NM_015731	NM_015731	Mm.330819
1415933_a_at	Cox5a	cytochrome c oxidase, subunit Va	1	6042	P	1.245	6846	P	0.919	5275	P	1.152	6657	P	0.717	4579	P	1.074	5954	P	0.62	3752	P	0.613	3577	P	0.495	4210	P	0.565	4674	P	NM_007747	NM_007747	Mm.273403
1415934_at	Cops8	COP9 (constitutive photomorphogenic) homolog, subunit 8 (Arabidopsis thaliana)	1.42	1422	P	0.102	93.07	A	1	951.3	P	0.973	931.8	P	2.135	2262	P	2.805	2579	P	0.163	163.8	A	1.469	1422	P	0.938	1322	P	0.302	415	P	AF482000	NM_133805	Mm.119177
1415935_at	Smoc2	SPARC related modular calcium binding 2	0.39	7.54	A	1.376	24.22	A	0.43	7.886	A	0.624	11.52	A	0.162	3.312	A	0.235	4.174	A	0.837	16.21	A	0.434	8.111	A	0.683	18.57	A	2.407	63.78	A	NM_022315	NM_022315	Mm.30162
1415936_at	Bcar3	breast cancer anti-estrogen resistance 3	0.336	527.2	P	1.008	1438	P	1.104	1643	P	1	1498	P	0.654	1084	P	1.215	1748	P	2.889	4536	P	1.191	1803	P	0.594	1308	P	0.658	1412	P	NM_013867	NM_013867	Mm.45815
1415937_s_at	Pdcd6ip	programmed cell death 6 interacting protein	1	25.39	A	1.166	26.94	A	1.954	47.1	A	0.583	14.15	A	0.908	24.36	A	1.208	28.14	A	1.523	38.73	A	0.767	18.81	A	0.203	7.249	A	3.046	106	P	BC026823	NM_011052	Mm.29816
1415938_at	Spink3	serine peptidase inhibitor, Kazal type 3	0.764	13.78	A	1.236	20.29	A	0.405	6.933	A	0.497	8.578	A	0.389	7.422	A	0.525	8.69	A	0.992	17.93	A	1.237	21.56	A	0.395	10.02	A	0.247	6.103	A	NM_009258	NM_009258	Mm.272
1415939_at	Fmod	fibromodulin	1.531	105.8	A	1	62.92	A	1.212	79.57	A	0.274	18.12	A	0.721	52.74	A	27.55	1748	P	1.778	123.2	M	0.647	43.18	A	2.43	236.2	A	2.167	205.3	A	NM_021355	NM_021355	Mm.287146
1415940_at	Zfand2a	zinc finger, AN1-type domain 2A	0.01	3.213	A	0.01	2.445	A	1.423	473.9	P	0.0275	9.233	A	0.577	213.9	P	2.536	816.1	P	0.0163	5.713	A	0.572	193.9	P	0.01	0.845	A	1.268	609.4	P	NM_133349	NM_133349	Mm.24521
1415941_s_at	Zfand2a	zinc finger, AN1-type domain 2A	0.076	17.31	A	0.924	191.6	M	1.525	329.9	P	0.0328	7.153	A	1.076	259.2	P	4.404	920.9	P	0.198	45.09	A	0.987	217.2	A	0.111	35.42	A	1.629	508.5	P	NM_133349	NM_133349	Mm.24521
1415942_at	Rpl10; EG234703	ribosomal protein 10; predicted gene, EG234703	0.877	6303	P	1.185	7749	P	1.07	7300	P	1	6869	P	0.747	5677	P	0.873	5757	P	1.144	8238	P	0.761	5281	P	0.816	8250	P	0.604	5946	P	NM_052835	NM_052835 ; XM_134291	Mm.100113; Mm.297146
1415943_at	Sdc1	syndecan 1	1.294	233.9	P	0.424	69.81	A	0.248	42.54	A	4.543	785.1	P	1	191.1	P	0.472	78.3	A	0.246	44.61	A	0.0996	17.38	A	0.511	129.9	A	0.286	70.88	A	BI788645	NM_011519	Mm.2580
1415944_at	Sdc1	syndecan 1	1	81.06	A	1.688	124.6	A	0.952	73.3	A	2.416	187.2	A	0.555	47.58	A	1.992	148.2	A	3.147	255.6	M	1.88	147.3	A	2.348	267.6	A	0.799	88.77	A	BI788645	NM_011519	Mm.2580
1415945_at	Mcm5	minichromosome maintenance deficient 5, cell division cycle 46 (S. cerevisiae)	0.199	900.3	P	0.667	2748	P	1.517	6518	P	1.05	4543	P	1	4785	P	0.01	13.39	A	0.01	7.582	A	0.01	12.57	A	0.01	11.54	A	0.062	384.7	P	NM_008566	NM_008566	Mm.5048
1415946_at	Pigq	phosphatidylinositol glycan anchor biosynthesis, class Q	1.011	2740	P	0.01	21.15	A	1	2573	P	1.194	3094	P	0.8	2293	P	1.803	4484	P	1.659	4505	P	0.611	1601	P	1.087	4141	P	0.36	1337	P	NM_011822	NM_011822	Mm.362054
1415947_at	Creg1	cellular repressor of E1A-stimulated genes 1	3.804	595.8	P	0.376	53.57	A	0.539	80.16	A	1	149.7	A	8.216	1361	P	37.02	5321	P	13.16	2065	P	19.89	3009	P	0.953	209.9	A	1.384	297.1	P	BC027426	NM_011804	Mm.294885
1415948_at	Creg1	cellular repressor of E1A-stimulated genes 1	0.786	600.3	P	1.147	797.2	P	0.0308	22.33	A	1.713	1251	P	1	807.5	P	0.122	85.8	A	2.144	1641	P	0.141	104.3	A	0.306	328.5	P	0.905	946.6	P	BC027426	NM_011804	Mm.294885
1415949_at	Cpe	carboxypeptidase E	0.01	35.85	A	1.869	8354	P	0.96	4479	P	1.378	6469	P	1	5193	P	0.761	3430	P	1.181	5813	P	2.15	10202	P	1.658	11448	P	1.189	8002	P	BC010197	NM_013494	Mm.31395
1415950_a_at	Pebp1	phosphatidylethanolamine binding protein 1	0.913	7175	P	1.201	8591	P	1	7465	P	1.009	7583	P	0.712	5922	P	1.217	8779	P	1.112	8758	P	0.911	6920	P	0.988	10928	P	0.635	6843	P	NM_018858	NM_018858	Mm.195898
1415951_at	Fkbp10	FK506 binding protein 10	0.794	2106	P	0.0287	69.39	A	1.746	4397	P	2.523	6398	P	1	2805	P	2.023	4926	P	0.473	1256	P	2.061	5282	P	0.0772	288	A	0.0709	257.8	P	NM_010221	NM_010221	Mm.3894
1415952_at	Mark2	MAP/microtubule affinity-regulating kinase 2	0.606	38.1	A	0.568	32.52	A	6.02	359.6	P	1	60.14	A	1.313	87.36	A	0.337	19.44	A	0.398	25.1	A	1.047	63.61	A	1.025	90.65	A	2.605	224.6	A	BI686265	NM_007928	Mm.258986
1415953_s_at	Mark2	MAP/microtubule affinity-regulating kinase 2	0.934	68.47	A	0.696	46.42	A	1.629	113.4	A	1	70.06	A	2.922	226.4	A	1.351	90.86	A	0.486	35.66	A	0.378	26.77	A	2.705	278.8	A	0.773	77.65	A	BI686265	NM_007928	Mm.258986
1415954_at	1810049H19Rik; Try4; Prss1	RIKEN cDNA 1810049H19 gene; trypsin 4; protease, serine, 1 (trypsin 1)	0.672	40.21	A	1.04	56.66	A	1	56.82	A	1.112	63.6	A	0.474	29.97	A	0.0918	5.04	A	0.0617	3.699	A	0.717	41.42	A	1.214	102.1	A	0.3	24.57	A	AB009661	NM_001003405 ; NM_011646 ; NM_053243	Mm.333022; Mm.449428
1415955_x_at	Prm1	protamine 1	0.984	1814	P	0.931	1563	P	1	1751	P	1.442	2542	P	1.001	1952	P	1.4	2369	P	1.28	2365	P	1.45	2583	P	1.157	2999	P	0.714	1805	P	K02926	NM_013637	Mm.42733
1415956_a_at	Pctk1	PCTAIRE-motif protein kinase 1	1	3213	P	1.455	4255	P	1.403	4281	P	0.01	30.52	A	0.681	2315	P	0.358	1057	A	0.0643	207	A	0.01	24.69	A	0.01	39.6	A	0.904	3981	P	NM_011049	NM_011049	Mm.102574
1415957_a_at	Rrp1	ribosomal RNA processing 1 homolog (S. cerevisiae)	0.365	31.24	A	1	77.9	A	2.761	224.4	P	0.213	17.44	A	8.471	766.6	P	6.312	495.9	P	0.912	78.22	A	0.771	63.75	A	0.833	100.3	A	0.468	54.84	A	AV297071	NM_010925	Mm.38344
1415958_at	Slc2a4	solute carrier family 2 (facilitated glucose transporter), member 4	1	63.07	A	0.3	17.2	A	0.372	22.29	A	1.479	89.21	A	12.75	850.3	P	69.3	4012	P	104.7	6619	P	10.37	631.7	P	10.82	959.3	P	34.12	2950	P	AB008453	NM_009204	Mm.10661
1415959_at	Slc2a4	solute carrier family 2 (facilitated glucose transporter), member 4	1	24.22	A	0.507	11.17	A	3.478	80.01	A	0.784	18.15	A	7.486	191.7	A	4.01	89.15	A	1.185	28.76	A	2.069	48.42	A	10.84	369.4	A	6.241	207.2	A	AB008453	NM_009204	Mm.10661
1415960_at	Mpo	myeloperoxidase	1.336	22.91	A	1	15.61	A	2.744	44.69	A	0.676	11.08	A	0.961	17.43	A	0.382	6.007	A	0.385	6.607	A	1.814	30.06	A	0.385	9.292	A	0.701	16.47	A	NM_010824	NM_010824	Mm.4668
1415961_at	Itm2c	integral membrane protein 2C	1	1745	P	1.389	2205	P	0.419	693.5	P	1.486	2479	P	0.683	1260	P	4.694	7516	P	2.953	5161	P	4.219	7111	P	2.685	6586	P	1.126	2692	P	NM_022417	NM_022417	Mm.29870
1415962_at	Eif3s3	eukaryotic translation initiation factor 3, subunit 3 (gamma)	0.978	5671	P	1.488	7850	P	1	5504	P	1.079	5980	P	0.847	5188	P	0.789	4196	P	0.44	2555	P	1.193	6678	P	0.983	8012	P	0.425	3373	P	NM_080635	NM_080635	Mm.289800
1415963_at	Hnrph2	heterogeneous nuclear ribonucleoprotein H2	1.191	764.8	P	0.835	487.8	P	0.86	524.1	P	1.434	880.4	P	1	678.9	P	0.438	257.8	P	1.027	660.3	P	0.213	132	P	0.169	152.2	P	0.158	139.4	P	NM_019868	NM_019868	Mm.315909
1415964_at	Scd1	stearoyl-Coenzyme A desaturase 1	0.923	8317	P	1.134	9301	P	1	8561	P	1.024	8825	P	0.703	6706	P	1.21	10010	P	0.626	5654	P	0.01	17.45	A	1.242	15744	P	0.713	8812	P	NM_009127	NM_009127	Mm.267377
1415965_at	Scd1	stearoyl-Coenzyme A desaturase 1	5.523	2419	P	0.142	56.79	A	0.0423	17.59	A	8.125	3402	P	1	463.1	P	0.01	3.58	A	0.145	63.8	A	0.508	214.7	P	0.0212	13.08	A	0.0236	14.17	A	NM_009127	NM_009127	Mm.267377
1415966_a_at	Ndufv1	NADH dehydrogenase (ubiquinone) flavoprotein 1	0.812	4470	P	1	5013	P	1.215	6352	P	1.31	6899	P	0.919	5350	P	1.418	7168	P	1.837	10137	P	1.103	5871	P	0.0125	97.01	A	0.616	4646	P	NM_133666	NM_133666	Mm.29842
1415967_at	Ndufv1	NADH dehydrogenase (ubiquinone) flavoprotein 1	0.936	5526	P	0.693	3724	P	1.305	7315	P	1.468	8280	P	1	6240	P	1.444	7823	P	1.842	10892	P	1.301	7416	P	0.01	60.45	A	0.695	5620	P	NM_133666	NM_133666	Mm.29842
1415968_a_at	Kap	kidney androgen regulated protein	1.713	373	P	1	198.2	P	1.128	233.3	P	0.746	155.4	P	0.672	154.8	P	2.056	411	P	0.613	133.8	A	0.692	145.6	P	0.449	137.5	A	0.544	162.2	P	NM_010594	NM_010594	Mm.13052
1415969_s_at	Kap	kidney androgen regulated protein	NO DATA	NO DATA	NO DATA	NO DATA	NO DATA	NO DATA	NO DATA	NO DATA	NO DATA	NO DATA	NO DATA	NO DATA	NO DATA	NO DATA	NO DATA	NO DATA	NO DATA	NO DATA	NO DATA	NO DATA	NO DATA	NO DATA	NO DATA	NO DATA	NO DATA	NO DATA	NO DATA	NO DATA	NO DATA	NO DATA	NM_010594	NM_010594	Mm.13052
1415970_at	Cox6c	cytochrome c oxidase, subunit VIc	1	4964	P	1.574	7109	P	1.252	5902	P	0.817	3879	P	0.952	4996	P	0.514	2340	P	0.355	1766	P	0.242	1161	P	0.302	2105	P	0.244	1656	P	NM_053071	NM_053071	Mm.548
1415971_at	Marcks	myristoylated alanine rich protein kinase C substrate	0.986	5892	P	1.291	7023	P	1.097	6228	P	1	5716	P	0.747	4721	P	0.994	5456	P	0.642	3843	P	0.626	3615	P	0.687	5776	P	0.423	3462	P	AW546141	NM_008538	Mm.435518
1415972_at	Marcks	myristoylated alanine rich protein kinase C substrate	1.104	1204	P	0.863	856.7	P	1.733	1795	P	0.802	836.6	P	1	1153	P	0.521	521.3	P	0.553	604.7	P	0.208	219.5	P	0.403	617.7	P	0.175	262	P	AW546141	NM_008538	Mm.435518
1415973_at	Marcks	myristoylated alanine rich protein kinase C substrate	1	4212	P	1.357	5204	P	1.11	4442	P	0.904	3642	P	0.842	3752	P	0.487	1884	P	0.791	3338	P	0.85	3460	P	0.623	3691	P	0.484	2793	P	AW546141	NM_008538	Mm.435518
1415974_at	Map2k2	mitogen activated protein kinase kinase 2	0.993	1051	P	1	962.9	P	2.172	2182	P	2.122	2146	P	0.75	838.9	P	1.719	1669	P	0.932	988.4	P	0.145	147.7	A	0.739	1099	A	0.444	644.2	P	AW553456	NM_023138	Mm.275436
1415975_at	Carhsp1	calcium regulated heat stable protein 1	1.098	3773	P	0.0591	184.8	A	1.365	4453	P	0.164	537.9	P	1	3633	P	0.146	459.6	P	0.146	501.1	P	0.0403	133.6	P	2.474	11955	P	0.408	1922	P	AU080787	NM_025821	Mm.142095
1415976_a_at	Carhsp1	calcium regulated heat stable protein 1	9.607	1207	P	0.396	45.33	A	1	119.3	A	0.917	110.1	A	7.793	1036	P	0.25	28.84	A	0.33	41.5	A	0.431	52.37	A	0.979	173	A	3.037	522.9	P	AU080787	NM_025821	Mm.142095
1415977_at	MGI:1919030	myo-inositol 1-phosphate synthase A1	1	240.2	M	0.659	143.9	M	13.47	3072	P	0.815	187.1	M	5.932	1506	P	1.25	275.5	A	1.195	287.6	A	1.443	334.8	P	0.78	263.6	A	2.311	760.4	P	NM_023627	NM_023627	Mm.29357
1415978_at	Tubb3	tubulin, beta 3	0.437	25.23	A	1.522	79.89	A	0.792	43.38	A	1	55.13	A	10.87	662.6	P	3.053	161.6	A	0.341	19.72	A	3.205	178.6	A	0.689	55.9	A	2.879	227.5	A	NM_023279	NM_023279	Mm.40068
1415979_x_at	Rpl7	ribosomal protein L7	0.92	8062	P	1.161	9260	P	1.044	8686	P	1	8377	P	0.742	6876	P	0.98	7879	P	1.251	10983	P	1.158	9799	P	0.928	11437	P	0.617	7404	P	BC025909	NM_011291	Mm.282053
1415980_at	Atp5g2	ATP synthase, H+ transporting, mitochondrial F0 complex, subunit c (subunit 9), isoform 2	1	3312	P	1.262	3802	P	0.928	2919	P	1.047	3315	P	0.821	2877	P	0.341	1035	P	0.141	468.3	A	0.231	738.8	P	0.336	1563	P	0.184	835.9	P	NM_026468	NM_026468	Mm.10314
1415981_at	Herpud2	HERPUD family member 2	1.362	1011	P	1.37	925.6	P	0.559	393.8	P	1	709.8	P	0.635	498.3	P	2.128	1450	P	5.267	3918	P	2.718	1950	P	2.229	2327	P	1.096	1115	P	AV258950	NM_020586	Mm.142843
1415982_at	Herpud2	HERPUD family member 2	0.569	287.4	A	1	459.9	P	0.559	268.3	P	1.121	541.6	P	1.17	625.5	P	1.661	770.3	P	2.286	1158	P	1.943	948.7	P	1.658	1179	A	0.682	472.1	P	AV258950	NM_020586	Mm.142843
1415983_at	Lcp1	lymphocyte cytosolic protein 1	0.262	6.787	A	2.204	52.06	A	1.254	30.91	A	0.746	18.51	A	0.644	17.68	A	0.362	8.612	A	2.597	67.53	A	1.567	39.29	A	6.261	228.5	M	0.554	19.71	A	NM_008879	NM_008879	Mm.153911
1415984_at	Acadm	acyl-Coenzyme A dehydrogenase, medium chain	1	1467	P	0.946	1263	P	1.293	1801	P	2.191	3072	P	0.538	835.2	P	1.412	1901	P	1.835	2697	P	3.135	4443	P	3.327	6863	P	1.016	2042	P	NM_007382	NM_007382	Mm.10530
1415985_at	Sf3b3	splicing factor 3b, subunit 3	0.765	1393	P	1	1657	P	0.762	1318	P	1.158	2015	P	1.344	2588	P	0.845	1411	P	0.0277	50.56	A	1.801	3167	P	0.0355	90.78	A	0.251	627.2	P	NM_133953	NM_133953	Mm.236123
1415986_at	Clcn4-2	chloride channel 4-2	1.226	4853	P	0.93	3350	P	1.055	3967	P	0.435	1645	P	1	4187	P	1.617	5877	P	2.578	10229	P	2.055	7861	P	0.535	2976	P	1.09	5915	P	NM_011334	NM_011334	Mm.297883
1415987_at	Hdlbp	high density lipoprotein (HDL) binding protein	1.135	4735	P	1.196	4538	P	0.0937	371.2	P	1	3986	P	0.641	2827	P	2.089	7996	P	0.01	27.35	A	0.787	3169	P	0.795	4660	P	0.115	659.1	P	BG065877	NM_133808	Mm.30012
1415988_at	Hdlbp	high density lipoprotein (HDL) binding protein	1.047	62.57	A	1.964	106.8	A	1	56.73	A	0.78	44.53	A	0.949	59.98	A	5.085	278.8	A	10.23	612.2	P	2.803	161.8	A	8.633	725.3	P	4.748	388.7	P	BG065877	NM_133808	Mm.30012
1415989_at	Vcam1	vascular cell adhesion molecule 1	0.262	13.74	A	1.051	50.09	A	1	49.7	A	0.902	45.14	A	1.979	109.5	P	3.121	149.9	P	0.458	24.04	A	0.114	5.751	A	3.481	256.2	P	0.479	34.33	A	BB250384	NM_011693	Mm.76649
1415990_at	Vdac2	voltage-dependent anion channel 2	1.072	6469	P	1.244	6835	P	1	5731	P	0.98	5656	P	0.653	4170	P	1.071	5934	P	0.655	3960	P	1.026	5984	P	0.668	5670	P	0.715	5914	P	BC003731	NM_011695	Mm.262327
1415991_a_at	Klhdc3	kelch domain containing 3	1	4101	P	0.697	2600	P	1.063	4141	P	1.328	5206	P	0.936	4057	P	0.557	2098	P	1.567	6439	P	1.753	6945	P	0.01	26.98	A	0.38	2138	P	NM_027910	NM_027910	Mm.254784
1415992_at	Pigo	phosphatidylinositol glycan anchor biosynthesis, class O	8.408	1639	P	1	177.4	A	0.758	140.4	P	0.149	27.84	A	1.052	216.8	P	10.53	1884	P	7.371	1439	P	1.451	273.2	P	1.338	366.7	P	1.892	505.4	P	NM_020035	NM_020035	Mm.143738
1415993_at	Sqle	squalene epoxidase	0.884	5213	P	1.036	5566	P	1.089	6103	P	1	5641	P	0.49	3056	P	1.071	5800	P	0.642	3794	P	0.183	1046	P	0.75	6227	P	0.321	2599	P	NM_009270	NM_009270	Mm.296169
1415994_at	Cyp2e1	cytochrome P450, family 2, subfamily e, polypeptide 1	1.258	25.66	A	0.606	11.24	A	0.742	14.36	A	0.254	4.952	A	2.785	60.06	A	0.346	6.482	A	0.21	4.301	A	0.192	3.782	A	3.998	114.7	A	0.597	16.67	A	NM_021282	NM_021282	Mm.21758
1415995_at	Casp6	caspase 6	1	645.1	P	0.231	135.7	A	1.788	1096	P	1.91	1178	P	0.721	492.2	P	0.572	338.7	P	0.0307	19.84	A	1.159	722.1	P	3.162	2869	P	1.051	928.8	P	NM_009811	NM_009811	Mm.281379
1415996_at	Txnip	thioredoxin interacting protein; synonyms: THIF, VDUP1, Hyplip1, AA682105, 1200008J08Rik; isoform 2 is encoded by transcript variant 2; hyperlipidemia 1; upregulated by 1,25-dihydroxyvitamin D-3; Mus musculus thioredoxin interacting protein (Txnip), transcript variant 2, mRNA.	0.183	21.52	A	1	107.2	A	0.118	13.19	A	3.569	402	P	1.081	134.7	A	2.667	288.4	P	0.305	35.99	A	1.999	227.5	P	0.39	64.56	A	0.127	20.54	A	AF173681	NM_001009935 ; NM_023719	Mm.410189
1415997_at	Txnip	thioredoxin interacting protein; synonyms: THIF, VDUP1, Hyplip1, AA682105, 1200008J08Rik; isoform 2 is encoded by transcript variant 2; hyperlipidemia 1; upregulated by 1,25-dihydroxyvitamin D-3; Mus musculus thioredoxin interacting protein (Txnip), transcript variant 2, mRNA.	0.851	117.6	A	1	125.8	A	1.13	148.3	M	1.512	199.8	P	0.741	108.2	A	1.523	193.1	M	1.407	194.8	P	2.017	269.3	P	1.244	241.8	P	0.723	136.9	P	AF173681	NM_001009935 ; NM_023719	Mm.410189
1415998_at	Vdac1	voltage-dependent anion channel 1	1	3072	P	1.053	2944	P	0.79	2304	P	0.81	2378	P	1.009	3278	P	0.717	2023	P	1.222	3760	P	1.879	5576	P	1.255	5423	P	0.442	1860	P	NM_011694	NM_011694	Mm.3555
1415999_at	Hey1	hairy/enhancer-of-split related with YRPW motif 1	1.07	2142	P	1.067	1945	P	0.875	1664	P	0.867	1660	P	1	2118	P	0.0713	131.1	A	0.144	288.7	M	0.118	228.7	A	0.585	1649	P	0.169	464	M	NM_010423	NM_010423	Mm.29581
1416000_a_at	Prdx1	peroxiredoxin 1	1.001	6403	P	1.349	7854	P	1	6077	P	0.971	5943	P	0.866	5858	P	1.172	6886	P	1.492	9565	P	1.55	9584	P	1.435	12910	P	0.846	7419	P	NM_011034	NM_011034	Mm.30929
1416001_a_at	Cotl1	coactosin-like 1 (Dictyostelium)	0.93	1214	P	0.875	1040	P	1	1240	P	1.337	1670	P	1.056	1458	P	1.232	1477	P	1.492	1952	P	1.266	1597	P	0.889	1632	P	0.642	1149	P	NM_028071	NM_028071	Mm.393405
1416002_x_at	Cotl1	coactosin-like 1 (Dictyostelium)	0.777	749.6	P	1	878.2	P	0.633	579.7	P	1.325	1223	P	1.357	1385	P	1.484	1315	P	1.08	1044	P	0.521	485.9	A	0.393	533.2	A	0.986	1304	P	NM_028071	NM_028071	Mm.393405
1416003_at	Cldn11	claudin 11	0.331	12.3	A	1.671	56.43	A	0.1	3.53	A	0.629	22.31	A	1.371	53.82	P	0.326	11.11	A	0.296	11.02	A	0.618	22.15	A	72.11	3764	P	11.74	597.3	P	NM_008770	NM_008770	Mm.4425
1416004_at	Ywhah	tyrosine 3-monooxygenase/tryptophan 5-monooxygenase activation protein, eta polypeptide	1.089	3319	P	1.675	4647	P	0.813	2353	P	0.711	2072	P	1	3223	P	1.773	4962	P	1.159	3539	P	0.0101	29.85	A	0.815	3494	P	0.547	2284	P	NM_011738	NM_011738 ; XM_619940	Mm.332314
1416005_at	Psmc1	protease (prosome, macropain) 26S subunit, ATPase 1	1.156	6167	P	1.314	6380	P	0.564	2856	P	0.613	3123	P	1	5639	P	1.218	5961	P	1.68	8978	P	0.972	5005	P	0.703	5269	P	0.593	4334	P	NM_008947	NM_008947	Mm.157105
1416006_at	Mdk	midkine; synonyms: MK, Mek; Mus musculus midkine (Mdk), transcript variant 3, mRNA.; Mus musculus midkine (Mdk), transcript variant 1, mRNA.	1.083	4808	P	0.832	3363	P	1	4218	P	1.275	5412	P	0.917	4308	P	1.563	6371	P	1.342	5972	P	1.191	5109	P	1.231	7690	P	0.715	4353	P	M34328	NM_001012335 ; NM_001012336 ; NM_010784	Mm.906
1416007_at	Satb1	special AT-rich sequence binding protein 1	1.033	2057	P	1.011	1832	P	1	1890	P	0.175	333.1	P	0.473	994.4	P	0.157	287.6	P	0.01	12.92	A	0.01	8.636	A	0.01	8.921	A	0.01	9.196	A	AV172776	NM_009122	Mm.311655
1416008_at	Satb1	special AT-rich sequence binding protein 1	1	946.9	P	2.286	1970	P	1.567	1409	P	0.0423	38.26	A	0.795	796.5	P	1.808	1571	P	0.749	710.6	P	0.108	98.87	A	0.973	1295	P	0.36	467.6	P	AV172776	NM_009122	Mm.311655
1416009_at	Tspan3	tetraspanin 3	0.891	5034	P	1.203	6186	P	1.14	6119	P	1	5404	P	0.796	4758	P	1.659	8607	P	1.926	10905	P	1.564	8538	P	1.653	13138	P	0.932	7219	P	NM_019793	NM_019793	Mm.28484
1416010_a_at	Ehd1	EH-domain containing 1	1	327.4	P	0.0435	12.95	A	0.838	260.6	P	9.059	2835	P	4.045	1400	P	0.0176	5.278	A	0.0167	5.483	A	1.676	530.2	P	0.0701	32.29	A	0.303	135.9	A	NM_010119	NM_010119	Mm.30169
1416011_x_at	Ehd1	EH-domain containing 1	1	427.5	P	0.032	12.46	A	0.553	224.3	A	5.037	2058	P	2.667	1206	P	0.128	50.14	A	0.252	107.9	A	0.863	356.6	M	0.234	140.8	A	0.257	150.8	A	NM_010119	NM_010119	Mm.30169
1416012_at	Ehd1	EH-domain containing 1	0.391	123.4	A	1	287.3	A	0.67	200.9	A	2.083	628.6	P	4.221	1409	P	2.712	785.5	P	0.819	259	A	3.103	946.1	P	0.631	279.9	A	0.349	151.1	A	NM_010119	NM_010119	Mm.30169
1416013_at	Pld3	phospholipase D family, member 3	1.621	1925	P	0.116	125.5	A	1	1128	P	0.0626	71.04	A	1.405	1764	P	2.25	2452	P	6.117	7278	P	4.305	4939	P	1.075	1795	P	1.259	2049	P	NM_011116	NM_011116	Mm.6483
1416014_at	Abce1	ATP-binding cassette, sub-family E (OABP), member 1	1.763	2866	P	2.452	3627	P	0.788	1217	P	1	1554	P	0.666	1145	P	0.0551	82.21	A	0.0608	99.07	P	0.0905	142.2	P	0.0746	170.6	P	0.76	1693	P	NM_015751	NM_015751	Mm.5831
1416015_s_at	Abce1	ATP-binding cassette, sub-family E (OABP), member 1	1.169	3489	P	1.553	4219	P	1	2834	P	0.677	1930	P	0.526	1659	P	0.01	3.671	A	0.0948	283.5	P	0.086	248	P	0.01	28.15	A	0.523	2139	P	NM_015751	NM_015751	Mm.5831
1416016_at	Tap1	transporter 1, ATP-binding cassette, sub-family B (MDR/TAP)	1.082	238.2	A	1.016	203.6	A	1	209.1	P	0.292	61.41	A	0.738	171.9	A	1.602	323.8	A	0.113	24.92	A	0.172	36.54	A	0.24	74.31	A	2.526	762.2	P	AW048052	NM_013683	Mm.207996
1416017_at	Copg	coatomer protein complex, subunit gamma; synonyms: Copg1, AU019265, BC056168, D6Wsu16e, MGC66965, D6Ertd71e; isoform 2 is encoded by transcript variant 2; coatomer protein complex, subunit gamma 1; Mus musculus coatomer protein complex, subunit gamma (Copg), transcript variant 2, mRNA.	3.673	1197	P	1	296.6	P	0.107	33.05	A	2.418	753.2	P	0.89	306.6	P	2.785	832.9	P	0.661	216	A	5.108	1608	P	0.104	47.62	A	0.81	361.8	P	BC024686	NM_017477 ; NM_201244	Mm.258785
1416018_at	Dr1	down-regulator of transcription 1	1	324.5	P	2.332	688.5	P	1	308.1	P	1.521	471.8	P	0.58	199	P	0.147	43.68	A	0.4	129.9	P	6.014	1885	P	0.517	235.9	P	0.119	52.83	P	NM_026106	NM_026106	Mm.303534
1416019_at	Dr1	down-regulator of transcription 1	1.968	1414	P	0.0139	9.097	A	0.0324	22.08	A	0.0116	7.974	A	0.01	6.139	A	0.017	11.21	A	0.0135	9.722	A	0.0102	7.051	A	0.0265	26.77	A	0.014	13.78	A	NM_026106	NM_026106	Mm.303534
1416020_a_at	Atp5g1	ATP synthase, H+ transporting, mitochondrial F0 complex, subunit c (subunit 9), isoform 1	0.911	6721	P	1.173	7875	P	1.029	7208	P	1	7054	P	0.74	5774	P	1.05	7108	P	0.01	39.75	A	0.909	6479	P	0.775	8042	P	0.55	5564	P	NM_007506	NM_007506	Mm.371547
1416021_a_at	Fabp5	fatty acid binding protein 5, epidermal	0.928	9466	P	1.216	11287	P	1.134	10988	P	1	9752	P	0.747	8061	P	1.362	12753	P	1.276	13043	P	1.188	11711	P	1.197	17176	P	0.569	7960	P	BC002008	NM_010634	Mm.741
1416022_at	Fabp5	fatty acid binding protein 5, epidermal	0.871	8395	P	1.163	10195	P	1.07	9785	P	1	9210	P	0.693	7057	P	0.989	8747	P	1.103	10651	P	1.001	9316	P	0.946	12822	P	0.39	5148	P	BC002008	NM_010634	Mm.741
1416023_at	Fabp3	fatty acid binding protein 3, muscle and heart	0.989	107.2	A	1	98.7	A	2.872	295.7	A	0.361	37.47	A	1.003	115.1	A	1.546	153.9	A	2.39	259.7	A	3.66	383.5	A	2.231	340.3	A	5.351	795.3	P	NM_010174	NM_010174	Mm.388886
1416024_x_at	Cct3	chaperonin subunit 3 (gamma)	1.149	5190	P	0.222	912.9	P	1	4290	P	1.48	6390	P	0.935	4467	P	0.661	2742	P	0.811	3670	P	1.245	5435	P	0.145	919.5	P	0.724	4484	P	NM_009836	NM_009836	Mm.256034
1416025_at	Fgg	fibrinogen, gamma polypeptide	1	90.46	P	1.041	85.7	A	1.041	89.43	A	0.709	61.35	A	0.91	87.07	A	1.728	143.5	P	1.536	139.2	P	0.53	46.31	A	1.229	156.3	A	0.747	92.57	P	NM_133862	NM_133862	Mm.16422
1416026_a_at	Rpl12	ribosomal protein L12	0.846	5388	P	1.177	6824	P	1.1	6657	P	1	6092	P	0.719	4845	P	0.452	2645	P	0.315	2010	P	0.0989	608.9	P	0.352	3152	P	0.377	3296	P	NM_009076	NM_009076	Mm.250030
1416027_at	Pdcd6	programmed cell death 6	1.488	4477	P	1.544	4225	P	1	2856	P	0.906	2606	P	0.943	3000	P	1.556	4296	P	1.115	3360	P	0.222	643.9	P	1.118	4727	P	0.803	3308	P	NM_011051	NM_011051	Mm.24254
1416028_a_at	Hn1	hematological and neurological expressed sequence 1	1.108	6641	P	0.579	3157	P	1.218	6933	P	1	5732	P	0.852	5400	P	0.578	3179	P	0.01	27.13	A	0.111	641.7	A	0.0178	150.4	A	0.2	1640	P	NM_008258	NM_008258	Mm.1775
1416029_at	Klf10	Kruppel-like factor 10	0.0138	3.52	A	0.231	53.55	A	1	242.2	P	0.0106	2.597	A	1.076	290.1	P	0.0148	3.457	A	0.0151	3.859	A	0.0136	3.339	A	1.039	372.7	P	0.0101	3.517	A	NM_013692	NM_013692	Mm.4292
1416030_a_at	Mcm7	minichromosome maintenance deficient 7 (S. cerevisiae)	0.371	246.4	A	0.588	354.9	A	12.45	7843	P	13.1	8311	P	1	701.7	P	0.156	94.96	A	0.312	207.7	A	0.316	202.3	A	0.117	109.5	A	1.658	1508	P	NM_008568	NM_008568	Mm.378965
1416031_s_at	Mcm7	minichromosome maintenance deficient 7 (S. cerevisiae)	0.339	1535	P	0.0239	98.69	A	1.148	4940	P	1.252	5422	P	1	4791	P	0.0323	134.4	A	0.038	172.3	A	0.0375	164.1	A	0.0408	259.8	A	0.233	1445	P	NM_008568	NM_008568	Mm.378965
1416032_at	Tmem109	transmembrane protein 109	2.019	460.4	P	1	207.5	A	0.33	71.41	A	0.437	95.25	A	5.941	1432	P	1.871	391.5	A	11.72	2678	P	11.4	2511	P	7.036	2256	P	2.143	669.5	P	AW494906	NM_134142	Mm.251890
1416033_at	Tmem109	transmembrane protein 109	0.436	13.01	A	0.677	18.35	A	1.295	36.66	A	1	28.49	A	1.302	41.04	A	0.765	20.93	A	1.615	48.24	A	0.517	14.87	A	1.528	64.03	A	0.914	37.32	A	AW494906	NM_134142	Mm.251890
1416034_at	Cd24a	CD24a antigen	1	593.1	P	1.323	713.9	P	0.186	104.6	P	7.707	4370	P	0.368	230.8	P	0.095	51.72	M	0.0845	50.23	P	0.102	58.71	P	0.138	114.7	P	0.0627	50.92	P	NM_009846	NM_009846	Mm.29742
1416035_at			1.615	325.7	P	0.518	95.04	A	1	191.5	P	3.081	594	P	0.635	135.4	P	0.586	108.5	A	2.276	459.8	P	0.394	76.68	A	0.417	118.2	A	4.366	1207	P	BB269715
1416036_at	Fkbp1a	FK506 binding protein 1a	1.196	3532	P	1	2687	P	1.213	3399	P	0.0129	36.46	A	0.417	1303	P	0.105	283.8	A	0.01	6.611	A	0.01	7.72	A	0.167	692.8	A	0.0517	209.1	A	AF483488	NM_008019	Mm.278458
1416037_a_at	Cct2	chaperonin subunit 2 (beta)	0.587	1752	P	1.361	3695	P	1.17	3316	P	1	2853	P	0.671	2118	P	0.671	1837	P	0.067	200.2	A	0.371	1068	P	1.153	4838	P	0.395	1617	P	NM_007636	NM_007636	Mm.247788
1416038_at	Snd1	staphylococcal nuclease and tudor domain containing 1	0.118	85.88	P	0.138	91.43	P	4.15	2863	P	1	694.5	P	1.275	979.1	P	3.99	2660	P	0.205	149.3	A	0.251	176.5	P	0.198	202.7	A	0.115	114.1	A	NM_019776	NM_019776	Mm.439987
1416039_x_at	Cyr61	cysteine rich protein 61	1.159	64.71	A	0.972	49.39	A	1.028	54.46	A	0.162	8.658	A	0.223	13.15	A	0.311	15.92	A	1.602	89.6	A	1.862	100.4	A	1.085	85.14	A	0.216	16.54	A	NM_010516	NM_010516	Mm.1231
1416040_at	Lipf	lipase, gastric	1.102	21.47	A	0.462	8.195	A	1.295	23.95	A	0.839	15.63	A	0.898	18.49	A	0.964	17.23	A	1.139	22.23	A	0.92	17.31	A	2.042	55.94	A	4.593	122.6	A	NM_026334	NM_026334	Mm.329816
1416041_at	Sgk	serum/glucocorticoid regulated kinase	0.324	36.38	M	0.164	16.73	A	5.728	610.8	P	2.862	307.3	P	1	118.7	P	0.366	37.71	A	0.0504	5.675	A	0.118	12.82	A	0.565	89.2	P	7.425	1143	P	NM_011361	NM_011361	Mm.28405
1416042_s_at	Nasp	nuclear autoantigenic sperm protein (histone-binding)	2.796	3474	P	0.24	271.9	A	0.572	675.3	P	1	1188	P	4.001	5257	P	2.891	3297	P	0.018	22.45	A	0.0124	14.87	A	0.0285	49.76	A	1.181	2011	P	BB493242	NM_016777	Mm.257181
1416043_at	Nasp	nuclear autoantigenic sperm protein (histone-binding)	0.168	9.139	A	0.78	38.58	A	35.85	1849	P	0.532	27.63	A	1.22	70.04	A	0.231	11.53	A	0.747	40.64	A	0.599	31.44	A	0.312	23.82	A	0.525	39.08	A	BB493242	NM_016777	Mm.257181
1416044_at	Flii	flightless I homolog (Drosophila)	0.212	192.1	P	0.662	545.8	P	1.228	1056	P	1.74	1507	P	1	957.7	P	0.3	249.7	P	0.019	17.22	A	0.0876	76.62	A	0.0145	18.51	A	0.57	707	P	NM_022009	NM_022009	Mm.339755
1416045_a_at	Smarcb1	SWI/SNF related, matrix associated, actin dependent regulator of chromatin, subfamily b, member 1	0.617	2186	P	0.134	432.3	P	1	3364	P	1.089	3688	P	1.005	3764	P	1.046	3401	P	0.0704	249.9	P	0.548	1875	P	1.262	6285	P	0.162	788.6	P	NM_011418	NM_011418	Mm.279751
1416046_a_at	Fuca2	fucosidase, alpha-L- 2, plasma	1	2336	P	0.01	2.892	A	0.01	1.27	A	0.269	601.3	P	1.006	2484	P	2.692	5771	P	1.092	2555	P	0.911	2056	P	0.0349	114.8	A	0.973	3115	P	BM054266	NM_025799	Mm.26625
1416047_at	Fuca2	fucosidase, alpha-L- 2, plasma	0.841	12.22	A	0.586	7.746	A	0.168	2.321	A	1.686	23.42	A	1	15.36	A	0.966	12.88	A	4.068	59.22	A	0.49	6.875	A	0.488	9.967	A	0.165	3.287	A	BM054266	NM_025799	Mm.26625
1416048_at	Phc2	polyhomeotic-like 2 (Drosophila)	1.308	1702	P	0.196	232.3	P	0.577	712.7	P	1.483	1845	P	1	1376	P	1.132	1353	P	0.143	186.9	A	0.299	375.6	P	0.385	704.1	P	0.313	558.7	P	NM_018774	NM_018774	Mm.259103
1416049_at	Gldc	glycine decarboxylase	0.701	1164	P	2.543	3844	P	2.038	3214	P	0.552	876.6	P	1	1756	P	3.048	4646	P	1.059	1762	P	2.287	3670	P	2.502	5843	P	0.612	1392	P	NM_138595	NM_138595	Mm.274852
1416050_a_at	Scarb1	scavenger receptor class B, member 1	0.566	2606	P	0.734	3076	P	1.03	4508	P	1.906	8394	P	1	4872	P	0.273	1153	P	0.0372	171.7	A	0.0667	296.8	P	0.01	47.55	A	0.216	1365	P	NM_016741	NM_016741	Mm.282242
1416051_at	C2	complement component 2 (within H-2S)	0.241	9.262	A	1.188	41.58	A	1	36.53	A	0.139	5.128	A	0.267	10.85	A	9.93	350.6	P	0.277	10.69	A	83.17	3091	P	0.192	10.38	A	2.532	133.5	P	NM_013484	NM_013484	Mm.283217
1416052_at	Prps1	phosphoribosyl pyrophosphate synthetase 1	0.0106	28.18	A	1	2431	P	2.307	5850	P	0.619	1581	P	1.576	4451	P	3.039	7449	P	0.01	18.27	A	0.0129	33.23	A	0.01	22.31	A	0.88	3222	P	AK011304	NM_021463	Mm.287178
1416053_at	Lrrn1	leucine rich repeat protein 1, neuronal	5.298	4315	P	0.861	638.1	P	1.279	989	P	1	778.6	P	0.691	595.5	P	0.143	107.1	A	1.805	1473	P	5.762	4534	P	0.351	401.9	P	1.31	1463	P	NM_008516	NM_008516	Mm.428543
1416054_at	Rps5	ribosomal protein S5	0.951	7408	P	1.199	8494	P	1.017	7521	P	1	7444	P	0.761	6267	P	0.986	7044	P	0.661	5158	P	0.467	3514	P	0.625	6844	P	0.551	5880	P	NM_009095	NM_009095	Mm.5291
1416055_at	Amy2	amylase 2, pancreatic	0.221	6.853	A	0.89	25.07	A	0.157	4.606	A	1.11	32.84	A	0.164	5.374	A	1.735	49.28	A	1.901	58.93	A	3.539	105.8	P	0.422	18.34	A	0.654	27.73	A	NM_009669	NM_009669	Mm.439728
1416056_a_at	Ndufb11	NADH dehydrogenase (ubiquinone) 1 beta subcomplex, 11	1	6303	P	1.442	8271	P	1.034	6189	P	0.925	5576	P	0.847	5645	P	1.22	7058	P	0.657	4149	P	0.766	4665	P	0.408	3612	P	0.618	5341	P	BC027265	NM_019435	Mm.30084
1416057_at	Ndufb11	NADH dehydrogenase (ubiquinone) 1 beta subcomplex, 11	1.226	4291	P	1.807	5755	P	1	3323	P	0.811	2713	P	0.981	3631	P	1.319	4237	P	0.477	1673	P	0.682	2305	P	0.314	1547	P	0.786	3770	P	BC027265	NM_019435	Mm.30084
1416058_s_at	Atp5c1	ATP synthase, H+ transporting, mitochondrial F1 complex, gamma polypeptide 1	0.977	7078	P	1.231	8115	P	1.103	7588	P	1	6926	P	0.716	5484	P	1.234	8206	P	0.755	5480	P	1.325	9274	P	1.158	11793	P	0.677	6722	P	NM_020615	NM_020615	Mm.12677
1416059_at	Sec23b	SEC23B (S. cerevisiae)	1.426	3951	P	1.221	3078	P	0.484	1274	P	0.721	1910	P	1	2929	P	3.196	8124	P	0.054	149.8	A	1.518	4063	P	0.426	1658	P	1.229	4667	P	BC011160	NM_019787	Mm.248492
1416060_at	Tbc1d15	TBC1 domain family, member 15	0.522	549.4	P	2.339	2243	P	0.454	454.2	P	1	1007	P	1.039	1158	P	1.833	1772	P	1.874	1978	P	3.119	3174	P	0.0143	21.26	A	1.3	1876	P	BF577643	NM_025706	Mm.22252
1416061_at	Tbc1d15	TBC1 domain family, member 15	0.191	43.24	A	1	206.5	M	1.588	342.2	P	0.0768	16.67	A	2.133	511.8	P	0.626	130.5	A	0.0807	18.34	A	1.512	331.5	P	0.386	123.3	A	0.835	259.8	A	BF577643	NM_025706	Mm.22252
1416062_at	Tbc1d15	TBC1 domain family, member 15	0.721	10.01	A	1	12.64	A	0.848	11.18	A	1.224	16.26	A	2.494	36.64	A	0.782	9.97	A	0.722	10.05	A	0.72	9.667	A	0.887	17.32	A	0.41	7.814	A	BF577643	NM_025706	Mm.22252
1416063_x_at	Ceacam11	CEA-related cell adhesion molecule 11	1	33.74	A	1.039	31.9	A	0.56	17.93	A	1.035	33.39	P	0.836	29.82	A	0.994	30.79	A	0.309	10.44	A	0.427	13.93	A	2.366	112.3	A	0.647	29.9	A	NM_023289	NM_023289	Mm.36666
1416064_a_at	Hspa5	heat shock 70kD protein 5 (glucose-regulated protein)	0.472	1744	P	1.351	4548	P	1.274	4473	P	0.948	3352	P	1	3911	P	2.382	8085	P	0.974	3607	P	2.225	7948	P	1.447	7526	P	0.595	3016	P	NM_022310	NM_022310	Mm.330160
1416065_a_at	Ankrd10	ankyrin repeat domain 10	1.215	5223	P	1.51	5907	P	0.693	2829	P	0.0201	82.54	P	1	4544	P	1.731	6827	P	1.56	6715	P	0.194	807.3	P	0.0623	376.7	P	0.726	4274	P	NM_133971	NM_133971	Mm.12459
1416066_at	Cd9	CD9 antigen	1	4107	P	1.113	4160	P	0.624	2433	P	1.01	3966	P	0.554	2406	P	0.958	3610	P	1.338	5507	P	0.975	3868	P	0.438	2529	P	0.428	2411	P	NM_007657	NM_007657	Mm.210676
1416067_at	Ifrd1	interferon-related developmental regulator 1	0.359	1794	P	1	4542	P	1.086	5148	P	1.079	5146	P	0.567	2990	P	0.509	2332	P	1.682	8411	P	0.871	4198	P	1.031	7235	P	0.606	4146	P	NM_013562	NM_013562	Mm.168
1416068_at	Kars	lysyl-tRNA synthetase	0.608	1031	P	0.496	764.3	P	2.274	3659	P	1.986	3218	P	1	1792	P	0.765	1190	P	2.339	3970	P	1.586	2596	P	3.224	7683	P	0.482	1119	P	NM_053092	NM_053092	Mm.196544
1416069_at	Pfkp	phosphofructokinase, platelet	6.173	826.6	P	0.543	66.18	A	1.485	188.8	A	1	128	M	0.615	87.14	A	0.534	65.61	A	69.63	9342	P	0.242	31.37	A	23.34	4396	P	1.957	359.1	P	NM_019703	NM_019703	Mm.273874
1416070_a_at	Ddx18	DEAD (Asp-Glu-Ala-Asp) box polypeptide 18	1.289	989.2	P	0.68	474.8	P	1	728.9	P	1.861	1366	P	0.796	646.1	P	0.267	187.9	P	1.392	1071	P	0.717	531.4	P	0.509	549.7	P	0.335	352.2	A	NM_025860	NM_025860	Mm.44219
1416071_at	Ddx18	DEAD (Asp-Glu-Ala-Asp) box polypeptide 18	1.375	457.8	P	1	303	P	0.244	77.24	P	0.997	317.3	P	1.042	367	P	0.336	102.8	P	0.845	281.9	P	1.08	347.3	P	0.143	66.92	A	0.095	43.35	P	NM_025860	NM_025860	Mm.44219
1416072_at	Cd34	CD34 antigen	0.282	5.934	A	0.736	14.13	A	2.815	56.33	A	0.738	14.87	A	1.262	28.13	A	0.281	5.429	A	0.412	8.692	A	0.296	6.025	A	0.295	8.747	A	0.79	22.8	A	NM_133654	NM_133654	Mm.29798
1416073_a_at	Nup85	nucleoporin 85	0.127	219.6	A	1.742	2747	P	1	1646	P	0.173	286.8	A	1.088	1994	P	0.203	323.2	A	0.0214	37.16	A	0.211	352.8	A	0.129	315.6	A	0.211	500.2	A	NM_008787	NM_001002929	Mm.4379
1416074_a_at	Rpl28	ribosomal protein L28	0.905	7348	P	1.206	8906	P	1.061	8179	P	1	7759	P	0.771	6618	P	1.179	8782	P	0.811	6592	P	1.032	8089	P	1.046	11939	P	0.634	7049	P	NM_009081	NM_009081	Mm.379002
1416075_at	Sav1	salvador homolog 1 (Drosophila)	0.84	24.36	A	5.849	154.4	A	0.812	22.37	A	1	27.73	A	1.577	48.37	A	1.637	43.59	A	1.124	32.66	A	1.939	54.33	A	1.18	48.15	A	0.804	31.95	A	NM_022028	NM_022028	Mm.390480
1416076_at	Ccnb1; EG434175	cyclin B1; predicted gene, EG434175	1	81.25	A	0.944	69.81	A	0.926	71.43	A	1.173	91.11	A	30.23	2597	P	3.067	228.7	A	6.356	517.4	A	0.712	55.92	A	3.719	424.9	A	0.501	55.82	A	NM_007629	NM_172301 ; XM_485921 ; XM_619208	Mm.260114; Mm.380027
1416077_at	Adm	adrenomedullin	1.023	109.7	P	1.467	143	P	0.111	11.32	A	0.853	87.34	A	1	113.3	A	0.769	75.59	A	0.387	41.56	A	1.165	120.6	A	2.015	303.5	A	1.294	190	P	NM_009627	NM_009627	Mm.1408
1416078_s_at	Raf1	v-raf-leukemia viral oncogene 1	1.035	330.6	M	0.112	32.5	A	1	303.2	P	1.592	486	P	0.497	167.6	A	0.577	169.1	P	0.395	126.5	A	1.247	384.6	P	0.501	225.1	A	0.358	156.6	A	NM_029780	NM_029780	Mm.184163
1416079_a_at	Arpc1a	actin related protein 2/3 complex, subunit 1A	1.169	2341	P	1.169	2131	P	0.879	1672	P	1	1915	P	0.598	1267	P	1.675	3080	P	1.099	2206	P	1.468	2841	P	0.802	2259	P	0.866	2378	P	NM_019767	NM_019767	Mm.371610
1416080_at	Adam15	a disintegrin and metallopeptidase domain 15 (metargidin)	1.049	114.9	A	1	99.69	A	0.957	99.55	A	1.723	180.4	A	0.179	20.69	A	0.853	85.79	A	2.293	251.7	A	1.034	109.5	A	1.653	254.6	A	0.0906	13.6	A	NM_009614	NM_009614	Mm.274049
1416081_at	Smad1	MAD homolog 1 (Drosophila)	0.0296	4.126	A	0.0419	5.326	A	0.0803	10.64	A	0.0555	7.405	A	1.92	283.3	A	0.0477	6.114	A	0.0667	9.327	A	1.07	144.3	P	0.0796	15.62	A	0.0594	11.36	A	NM_008539	NM_008539	Mm.223717
1416082_at	Rab1	RAB1, member RAS oncogene family	1	4270	P	1.536	5968	P	0.991	4018	P	1.011	4128	P	0.643	2906	P	0.299	1172	P	0.325	1391	P	1.558	6428	P	1.303	7823	P	0.466	2725	P	AW108405	NM_008996	Mm.271944
1416083_at	Zfand5	zinc finger, AN1-type domain 5	0.185	472.5	P	1.428	3321	P	1.287	3122	P	0.0133	32.5	A	1	2702	P	0.959	2249	P	1.172	3002	P	0.304	751.1	P	0.791	2843	P	0.424	1484	P	AA124553	NM_009551	Mm.292405
1416084_at	Zfand5	zinc finger, AN1-type domain 5	0.0166	42.62	A	2.069	4842	P	0.0361	88.23	A	1	2458	P	1.071	2911	P	0.445	1050	P	0.0393	101.2	A	0.0483	119.9	A	0.0429	155.1	A	0.0459	161.7	A	AA124553	NM_009551	Mm.292405
1416085_s_at	Zfand5	zinc finger, AN1-type domain 5	0.0346	97.2	A	2.25	5761	P	0.297	792.3	P	1	2689	P	1.198	3563	P	0.414	1068	P	0.0281	79.25	A	0.267	724.5	P	0.123	487.2	P	0.123	474.9	P	AA124553	NM_009551	Mm.292405
1416086_at	Tpst2	protein-tyrosine sulfotransferase 2	1	3198	P	0.956	2783	P	1.739	5280	P	0.601	1838	P	1.097	3710	P	1.642	4820	P	0.479	1534	P	0.124	384.6	P	0.0936	420.9	P	0.905	3967	P	NM_009419	NM_009419	Mm.250631
1416087_at	Ap1s1	adaptor protein complex AP-1, sigma 1	1	524	P	0.482	229.6	P	6.048	3009	P	0.997	499.3	P	3.613	2002	P	11.6	5576	P	0.306	160.6	P	0.187	94.49	A	0.514	379	M	0.324	232.4	P	NM_007457	NM_007457	Mm.833
1416088_a_at	Rps15	ribosomal protein S15	0.938	8839	P	1.205	10334	P	1.043	9332	P	1	9009	P	0.751	7486	P	1.226	10602	P	0.808	7632	P	0.733	6677	P	0.478	6329	P	0.623	8050	P	NM_009091	NM_009091	Mm.643
1416089_at	Rps15	ribosomal protein S15	0.894	6146	P	1.172	7335	P	1.065	6957	P	1	6575	M	0.709	5158	P	0.982	6197	P	0.715	4926	M	0.646	4295	M	0.337	3260	P	0.567	5341	P	NM_009091	NM_009091	Mm.643
1416090_at	Pdhb	pyruvate dehydrogenase (lipoamide) beta	1	6415	P	1.187	6929	P	0.575	3500	P	1.032	6327	P	0.827	5611	P	1.368	8055	P	1.408	9051	P	1.449	8981	P	1.137	10259	P	0.732	6439	P	AK011810	NM_024221	Mm.301527
1416091_at	Mtap4	microtubule-associated protein 4	1.147	5611	P	0.294	1310	P	1	4647	P	1.264	5912	P	0.958	4956	P	1.709	7676	P	1.428	7001	P	1.731	8185	P	0.145	999.2	P	1.045	7012	P	BB000894	NM_008633	Mm.217318
1416092_a_at	Mtap4	microtubule-associated protein 4	0.397	94.77	A	1.421	308.6	P	12.65	2867	P	0.876	199.8	P	1	252.3	A	1.524	333.8	P	10.58	2530	P	0.221	50.9	A	0.163	54.64	A	4.571	1495	P	BB000894	NM_008633	Mm.217318
1416093_a_at	Mrpl20	mitochondrial ribosomal protein L20	1.028	5327	P	1.308	6171	P	0.534	2628	P	1	4955	P	0.748	4098	P	1.35	6422	P	0.336	1747	P	1.162	5819	P	1.237	9017	P	0.892	6336	P	NM_025570	NM_025570	Mm.23825
1416094_at	Adam9	a disintegrin and metallopeptidase domain 9 (meltrin gamma)	NO DATA	NO DATA	NO DATA	NO DATA	NO DATA	NO DATA	NO DATA	NO DATA	NO DATA	NO DATA	NO DATA	NO DATA	NO DATA	NO DATA	NO DATA	NO DATA	NO DATA	NO DATA	NO DATA	NO DATA	NO DATA	NO DATA	NO DATA	NO DATA	NO DATA	NO DATA	NO DATA	NO DATA	NO DATA	NO DATA	NM_007404	NM_007404	Mm.28908
1416095_x_at	1110005A23Rik	RIKEN cDNA 1110005A23 gene	0.872	3156	P	1.188	3913	P	1	3436	P	0.915	3165	P	1.018	3895	P	0.909	3018	P	0.65	2355	P	0.793	2770	P	0.0114	58.22	A	0.0721	357.3	P	NM_025364	NM_025364	Mm.351579
1416096_at	AI413782	expressed sequence AI413782	1.074	2532	P	0.0461	98.83	A	1.41	3154	P	0.709	1597	P	1	2491	P	4.324	9350	P	2.278	5376	P	4.2	9559	P	0.325	1077	P	2.231	7205	P	NM_134044	NM_134044	Mm.208750
1416097_at	Lrrc4	leucine rich repeat containing 4	0.553	62.25	A	1.602	164.2	A	0.164	17.58	A	1	107.7	A	3.134	373.2	P	2.244	232	A	7.146	806.4	P	0.882	95.94	A	2.227	352.7	A	0.56	86.5	A	NM_138682	NM_138682	Mm.443660
1416098_at	Syngr3	synaptogyrin 3	1.642	683.7	P	0.358	135.9	A	0.0391	15.46	A	13.49	5373	P	0.0163	7.178	A	0.0736	28.14	A	0.0644	26.89	A	0.0599	24.09	A	0.255	149.4	A	0.529	302	A	NM_011522	NM_011522	Mm.26032
1416099_at	Rpl27	ribosomal protein L27	0.978	5289	P	1.357	6679	P	1.123	5765	P	1	5170	P	0.846	4836	P	0.223	1106	P	0.124	673.6	P	0.25	1307	P	0.219	1667	P	0.226	1672	P	NM_011289	NM_011289	Mm.340658
1416100_at	Eif3s7	eukaryotic translation initiation factor 3, subunit 7 (zeta)	1	4874	P	1.19	5280	P	0.256	1187	P	1.21	5638	P	0.751	3869	P	1.017	4551	P	0.01	27.84	A	0.0286	134.6	A	0.484	3317	P	0.56	3744	P	NM_018749	NM_018749	Mm.3955
1416101_a_at	Hist1h1c	histone cluster 1, H1c	3.7	818	P	0.552	111	P	0.692	145.4	A	1	211.3	P	5.848	1367	P	17.38	3527	P	35.73	7913	P	31.84	6800	P	32.93	10239	P	18.32	5551	P	NM_015786	NM_015786	Mm.193539
1416102_at	Ywhaz	tyrosine 3-monooxygenase/tryptophan 5-monooxygenase activation protein, zeta polypeptide	1.203	1291	P	1	976.9	P	0.38	387.3	P	1.298	1332	P	0.934	1061	P	0.392	386	P	1.041	1119	P	0.526	545.6	P	0.524	790.5	P	0.168	246.9	P	AV027921	NM_011740	Mm.3360
1416103_at	Ywhaz	tyrosine 3-monooxygenase/tryptophan 5-monooxygenase activation protein, zeta polypeptide	1.936	2262	P	0.399	424.7	P	0.469	520.5	P	1.527	1706	P	1	1235	P	0.0938	100.6	A	0.0514	60.2	A	0.551	621.6	P	0.135	221.6	P	0.35	560.7	P	AV027921	NM_011740	Mm.3360
1416104_at	Mpdu1	mannose-P-dolichol utilization defect 1	3.339	5060	P	0.0831	114.6	P	0.632	909.2	P	1.738	2519	P	1	1603	P	1.068	1486	P	0.72	1094	P	3.366	4928	P	0.246	524.3	P	2.534	5264	P	NM_011900	NM_011900	Mm.89579
1416105_at	Nnt	nicotinamide nucleotide transhydrogenase	1.09	3591	P	2.091	6268	P	0.376	1177	P	1	3149	P	0.507	1766	P	2.011	6080	P	0.0886	292.4	P	1.343	4273	P	1.028	4762	P	1.124	5073	P	BC008518	NM_008710	Mm.195803
1416106_at	Kti12	KTI12 homolog, chromatin associated (S. cerevisiae)	4.862	808.5	P	0.327	49.41	A	1	157.9	P	0.263	41.84	A	4.969	873.7	P	0.0884	13.5	A	0.156	25.98	A	3.566	572.8	P	0.216	50.5	A	0.493	112.2	A	NM_029571	NM_029571	Mm.440007
1416107_at	Nsg2	neuron specific gene family member 2	1.032	1162	P	0.739	757.4	P	0.793	848.4	P	1.798	1936	P	1	1191	P	0.108	111.7	A	0.206	232.8	A	0.1	108.8	A	0.106	168.2	A	0.105	161.3	A	NM_008741	NM_008741	Mm.3304
1416108_a_at	Tmed3	transmembrane emp24 domain containing 3	0.976	3292	P	2.376	7292	P	0.0195	62.37	A	1.94	6253	P	1	3566	P	0.759	2349	P	2.001	6761	P	1.703	5549	P	1.876	8895	P	1.409	6509	P	NM_025360	NM_025360	Mm.27606
1416109_at	Fuca1	fucosidase, alpha-L- 1, tissue	1.081	7082	P	1.384	8249	P	0.996	6191	P	0.573	3591	P	1	6925	P	1.636	9836	P	1.673	10978	P	1.5	9490	P	1.138	10479	P	0.727	6522	P	NM_024243	NM_024243	Mm.439802
1416110_at	Slc35a4	solute carrier family 35, member A4	1.785	2537	P	0.015	19.43	A	1	1349	P	4.41	5990	P	0.616	924.8	P	0.168	219.3	A	4.598	6546	P	1.705	2340	P	1.252	2502	P	2.531	4928	P	NM_026404	NM_026404	Mm.273350
1416111_at	Cd83	CD83 antigen	32.35	3573	P	1	100.5	A	0.403	42.26	A	31.7	3346	P	0.572	66.77	A	0.901	91.29	A	0.738	81.67	A	0.866	92.36	A	1.412	219.3	A	0.469	70.96	A	NM_009856	NM_009856	Mm.57175
1416112_at	Cox8a	cytochrome c oxidase, subunit VIIIa	1	1880	P	1.438	2461	P	1.058	1889	P	0.83	1491	P	0.753	1497	P	1.058	1826	P	0.391	736.2	P	0.278	505.6	P	0.495	1309	P	0.48	1237	P	NM_007750	NM_007750	Mm.14022
1416113_at	Fkbp8	FK506 binding protein 8	0.88	4476	P	0.491	2272	A	1.547	7475	P	1.115	5425	P	1	5380	P	1.16	5418	P	1.258	6413	P	1.43	7030	P	1.141	8163	P	0.158	1102	M	NM_010223	NM_010223	Mm.141864
1416114_at	Sparcl1	SPARC-like 1 (mast9, hevin)	0.902	5394	P	1.12	6093	P	1.026	5826	P	1	5716	P	0.723	4571	P	1.429	7842	P	1.502	8999	P	1.442	8331	P	1.463	12299	P	0.806	6608	P	NM_010097	NM_010097	Mm.29027
1416115_at	Orc3l	origin recognition complex, subunit 3-like (S. cerevisiae)	1.1	1115	P	1	922.3	P	0.0207	19.9	A	0.0511	49.48	A	2.11	2261	P	0.366	340.7	A	0.0134	13.58	A	0.642	628.5	M	0.0344	49.02	A	0.0354	49.12	A	BF161073	NM_015824	Mm.399624
1416116_at	Orc3l	origin recognition complex, subunit 3-like (S. cerevisiae)	1	138.2	A	0.0983	12.36	A	0.184	24.1	A	3.454	456.4	M	12.66	1850	P	11.24	1426	P	0.241	33.31	A	0.395	52.79	A	0.262	51	A	9.143	1732	P	BF161073	NM_015824	Mm.399624
1416117_at	Orc3l	origin recognition complex, subunit 3-like (S. cerevisiae)	0.281	13.66	A	0.316	13.95	A	1	46.09	A	2.761	128.1	A	1.96	100.6	A	0.266	11.85	A	0.344	16.71	A	0.48	22.53	A	1.975	134.8	A	0.639	42.5	A	BF161073	NM_015824	Mm.399624
1416118_at			0.143	4.744	A	0.999	30.23	A	0.0692	2.184	A	0.308	9.776	A	1.001	35.19	A	0.109	3.318	A	0.412	13.73	A	0.163	5.221	A	0.263	12.3	A	0.229	10.42	A	NM_025863
1416119_at	Txn1	thioredoxin 1	0.989	6493	P	1.32	7891	P	1.027	6406	P	1	6277	P	0.798	5538	P	0.335	2018	P	0.398	2616	P	0.379	2402	P	0.195	1803	P	0.153	1381	P	NM_011660	NM_011660	Mm.260618
1416120_at	Rrm2	ribonucleotide reductase M2	0.113	11.82	A	2.551	243.1	A	0.113	11.28	A	1	100.1	A	3.383	374.6	P	0.672	64.59	A	1.32	138.5	A	0.147	14.87	A	0.0767	11.29	A	0.326	46.83	A	NM_009104	NM_009104	Mm.99
1416121_at	Lox	lysyl oxidase	0.981	22.42	A	1.946	40.5	A	0.393	8.537	A	0.882	19.28	A	1.019	24.65	A	0.335	7.035	A	1.558	35.7	A	2.086	46.09	A	1.116	35.89	A	0.497	15.59	A	M65143	NM_010728	Mm.172
1416122_at	Ccnd2	cyclin D2	1.415	5788	P	0.0402	149.7	A	0.0363	140.9	A	1.747	6828	P	1	4324	P	0.0411	154.1	A	0.0311	127.2	A	0.0287	113.3	A	0.0243	140	A	0.0239	133.9	A	NM_009829	NM_009829	Mm.333406
1416123_at	Ccnd2	cyclin D2	6.442	2474	P	1	349.5	P	0.581	211.8	A	0.846	310.5	P	1.592	646.6	P	0.419	147.6	A	0.751	289.1	M	0.558	207	A	0.869	469.2	A	0.717	377.5	P	NM_009829	NM_009829	Mm.333406
1416124_at	Ccnd2	cyclin D2	2.235	187.2	A	1	76.21	A	0.27	21.48	A	3.208	256.8	A	0.19	16.8	A	0.062	4.767	A	0.412	34.58	A	0.358	28.96	A	0.183	21.59	A	0.115	13.24	A	NM_009829	NM_009829	Mm.333406
1416125_at	Fkbp5	FK506 binding protein 5	1.023	158.3	P	1.662	234.2	P	1	147	P	0.938	138.8	A	0.909	148.8	A	0.863	122.6	A	1.537	238.4	A	3.953	591.1	P	2.432	529.4	P	0.948	201	A	U16959	NM_010220	Mm.276405
1416126_at	Rpo1-2	RNA polymerase 1-2	0.361	8.826	A	0.446	9.926	A	0.269	6.251	A	0.795	18.57	A	1.205	31.14	A	0.448	10.04	A	0.334	8.17	A	1.598	37.72	A	13.87	476.6	P	0.336	11.24	A	NM_009086	NM_009086	Mm.259078
1416127_a_at	Dnpep	aspartyl aminopeptidase	1.208	6633	P	0.0396	197.9	A	1.259	6566	P	0.568	2983	P	1	5809	P	0.916	4617	P	2.082	11460	P	0.712	3780	P	0.0299	230.9	P	0.965	7267	P	NM_016878	NM_016878	Mm.24680
1416128_at	Tuba1c	tubulin, alpha 1C	1.033	280.6	P	0.778	192.3	P	1	258	M	0.187	48.47	A	1.858	533.9	P	0.0214	5.328	A	0.143	38.91	A	0.089	23.35	A	0.0456	17.41	A	0.186	69.44	A	NM_009448	NM_009448	Mm.88212
1416129_at	Errfi1	ERBB receptor feedback inhibitor 1	2.681	1364	P	1	462.9	P	1.008	487	P	0.0844	41.03	A	0.465	250.2	P	1.648	769.5	P	0.283	144.2	A	0.348	170.8	A	0.967	691.8	P	0.304	212.1	P	NM_133753	NM_133753	Mm.318841
1416130_at	Prnp	prion protein	1	189.7	P	0.719	124.1	A	12.5	2252	P	0.392	71.01	A	1.042	209.1	A	28.8	5015	P	46.19	8779	P	12.85	2356	P	4.778	1275	P	5.908	1536	P	BE630020	NM_011170	Mm.648
1416131_s_at	C920006C10Rik	RIKEN cDNA C920006C10 gene	1	2162	P	0.707	1391	P	0.592	1216	P	1.096	2265	P	1.531	3499	P	1.831	3633	P	3.013	6526	P	0.397	830	P	0.114	346.5	P	0.854	2529	P	BB188557	NM_133766	Mm.260647
1416132_at	C920006C10Rik	RIKEN cDNA C920006C10 gene	0.807	14.8	A	1	16.7	A	1.204	20.99	A	0.262	4.59	A	0.485	9.414	A	0.186	3.139	A	0.761	13.99	A	0.302	5.357	A	0.263	6.783	A	0.2	5.029	A	BB188557	NM_133766	Mm.260647
1416133_at	C920006C10Rik	RIKEN cDNA C920006C10 gene	0.967	560.9	P	1.033	545	A	0.01	2.128	A	0.0657	36.41	A	1.572	963.9	P	0.868	461.8	P	7.321	4253	P	0.0149	8.323	A	0.0441	35.96	A	0.0137	10.9	A	BB188557	NM_133766	Mm.260647
1416134_at	Aplp1	amyloid beta (A4) precursor-like protein 1	0.373	2131	P	1.109	5766	P	1.105	5995	P	1	5464	P	0.744	4498	P	1.806	9474	P	1.554	8896	P	1.65	9111	P	1.371	11023	P	0.942	7377	P	NM_007467	NM_007467	Mm.2381
1416135_at	Apex1	apurinic/apyrimidinic endonuclease 1	1.18	6149	P	0.529	2507	P	1.195	5915	P	1	4982	P	0.798	4397	P	0.344	1644	P	0.01	40.98	A	0.0514	258.6	P	0.0182	133	A	0.459	3276	P	NM_009687	NM_009687	Mm.203
1416136_at	Mmp2	matrix metallopeptidase 2	1.511	52.56	A	0.855	27.05	A	0.288	9.516	A	0.436	14.48	A	1.145	42.11	A	1.001	31.96	A	3.616	126	A	0.719	24.16	A	1.138	55.65	A	1.428	68.02	A	NM_008610	NM_008610	Mm.29564
1416137_at	Anxa7	annexin A7	1	22.67	A	0.747	15.41	A	3.177	68.4	A	0.547	11.85	A	2.072	49.67	A	14	291.3	A	63.08	1433	P	43	941.7	P	0.994	31.69	A	7.792	242.1	A	BC008997	NM_009674	Mm.280231
1416138_at	Anxa7	annexin A7	32.08	1816	P	1.396	71.87	A	0.195	10.48	A	1	54.1	A	0.446	26.69	A	94.75	4921	P	3.6	204.1	A	4.894	267.5	P	56.13	4467	P	6.609	512.5	P	BC008997	NM_009674	Mm.280231
1416139_at	Reg2	regenerating islet-derived 2	1.412	160.1	P	0.693	71.51	A	1.077	116	P	1	108.4	A	0.563	67.55	A	1.591	165.7	P	1.417	161	P	1.258	137.8	P	1.422	226.8	P	0.731	113.6	P	NM_009043	NM_009043	Mm.46360
1416140_a_at	Dhx30	DEAH (Asp-Glu-Ala-His) box polypeptide 30	0.678	564.9	P	0.106	80.28	A	1.296	1026	P	3.027	2412	P	1	881.1	P	0.418	319.8	A	0.282	235.2	A	0.509	410.1	P	0.806	944.1	P	0.826	943.6	P	NM_133347	NM_133347	Mm.276305
1416141_a_at	Rps6	ribosomal protein S6	0.914	7743	P	1.173	9043	P	1.062	8541	P	1	8095	P	0.741	6632	P	0.963	7485	P	1.072	9097	P	0.866	7084	P	1.038	12356	P	0.662	7685	P	NM_009096	NM_009096	Mm.379007
1416142_at	Rps6; EG214738; EG434404	ribosomal protein S6; predicted gene, EG214738; predicted gene, EG434404	0.746	3866	P	1.467	6921	P	1	4921	P	1.117	5532	P	0.0674	369.3	P	0.417	1981	P	2.161	11220	P	1.593	7975	P	0.0206	150.5	A	0.712	5059	P	NM_009096	NM_009096 ; XM_125109 ; XM_486222 ; XM_618769 ; XM_620064 ; XM_621063	Mm.379007
1416143_at	Atp5j	ATP synthase, H+ transporting, mitochondrial F0 complex, subunit F	0.851	4254	P	1.371	6235	P	1.052	4993	P	1	4778	P	0.782	4131	P	0.427	1956	P	0.855	4283	P	0.617	2978	P	0.678	4763	P	0.281	1926	P	NM_016755	NM_016755	Mm.353
1416144_a_at	Dhx15	DEAH (Asp-Glu-Ala-His) box polypeptide 15	1	5031	P	1.457	6672	P	1.092	5218	P	0.973	4682	P	0.732	3892	P	0.772	3563	P	0.858	4325	P	1.075	5227	P	0.628	4439	P	0.619	4267	P	BC003745	NM_007839	Mm.993
1416145_at	Dhx15	DEAH (Asp-Glu-Ala-His) box polypeptide 15	1	3416	P	1.523	4734	P	1.022	3315	P	0.997	3256	P	0.731	2640	P	0.842	2640	P	0.906	3101	P	1.104	3642	P	0.599	2878	P	0.612	2863	P	BC003745	NM_007839	Mm.993
1416146_at	Hspa4	heat shock protein 4	1.344	1882	P	1	1274	P	0.534	710.1	P	1.098	1469	P	0.96	1421	P	1.044	1342	P	0.151	211.6	P	3.05	4125	P	0.0886	174.4	A	0.18	344.5	P	BE912771	NM_008300	Mm.239865
1416147_at	Hspa4	heat shock protein 4	0.37	5.505	A	1.049	14.21	A	0.548	7.746	A	0.951	13.53	A	0.492	7.748	A	0.925	12.64	A	1.587	23.67	A	1.044	15.01	A	0.606	12.68	A	0.314	6.396	A	BE912771	NM_008300	Mm.239865
1416148_at	Laptm4b	lysosomal-associated protein transmembrane 4B	1.059	5982	P	1.105	5681	P	0.921	4936	P	1	5398	P	0.779	4652	P	1.752	9081	P	1.607	9091	P	1.708	9315	P	0.735	5833	P	0.885	6850	P	BC019120	NM_033521	Mm.197518
1416149_at	Olig1	oligodendrocyte transcription factor 1	0.897	66.94	A	1.863	126.5	A	1	70.86	A	0.347	24.78	A	1.103	87.03	A	1.779	121.8	A	10.59	792	P	1.12	80.76	A	0.334	35.09	A	0.71	72.65	A	AB038696	NM_016968	Mm.39300
1416150_a_at	Sfrs3	splicing factor, arginine/serine-rich 3 (SRp20)	0.873	6049	P	1.232	7772	P	1.019	6705	P	1	6625	P	0.85	6230	P	0.905	5755	P	0.982	6817	P	0.406	2718	P	1.14	11109	P	0.526	4998	P	NM_013663	NM_013663	Mm.6787
1416151_at	Sfrs3	splicing factor, arginine/serine-rich 3 (SRp20)	0.0771	76	P	0.102	91.14	P	2.858	2676	P	1.576	1486	P	1	1043	P	0.013	11.77	A	0.649	641.4	P	0.01	1.308	A	2.706	3752	P	0.247	334.1	P	NM_013663	NM_013663	Mm.6787
1416152_a_at	Sfrs3	splicing factor, arginine/serine-rich 3 (SRp20)	1	1974	P	0.86	1545	P	0.909	1704	P	1.158	2185	P	1.081	2256	P	0.0168	30.35	P	0.01	19.63	P	0.323	616.9	P	0.431	1198	P	0.237	640.9	P	NM_013663	NM_013663	Mm.6787
1416153_at	Srp54	signal recognition particle 54	1	2479	P	2.622	5916	P	1.181	2779	P	0.705	1672	P	0.611	1602	P	0.85	1935	P	1.863	4629	P	2.365	5663	P	1.937	6753	P	0.964	3276	P	NM_011899	NM_011899	Mm.12848
1416154_at	Srp54	signal recognition particle 54	0.825	16.5	A	2.764	50.34	A	0.551	10.47	A	1	19.13	A	1.232	26.07	A	0.859	15.78	A	0.851	17.07	A	1.9	36.73	A	4.554	128.2	A	2.9	79.53	A	NM_011899	NM_011899	Mm.12848
1416155_at	Hmgb3	high mobility group box 3	0.401	871.1	P	0.167	329.7	P	1	2064	P	1.226	2546	P	1.176	2702	P	0.0345	68.83	A	0.0388	84.46	A	0.0282	59.25	A	0.0161	49.07	A	0.0532	158.5	A	NM_008253	NM_008253	Mm.336087
1416156_at	Vcl	vinculin	1.044	1251	P	0.961	1049	P	1	1139	P	1.165	1335	P	0.166	210	P	1.465	1612	P	1.465	1760	P	0.01	8.575	A	0.574	968.4	P	0.624	1026	P	NM_009502	NM_009502	Mm.279361
1416157_at	Vcl	vinculin	1.272	161.6	P	2.697	311.8	P	1	120.6	A	0.627	76.11	A	0.911	122.3	A	1.277	148.9	A	1.349	171.7	A	1.505	184.6	A	0.751	134.2	A	6.667	1160	P	NM_009502	NM_009502	Mm.279361
1416158_at	Nr2f2	nuclear receptor subfamily 2, group F, member 2; synonyms: EAR3, ARP-1, SVP40, Aporp1, COUPTFB, COUP-TF2, Tcfcoup2, COUP-TFII, 2700033K02Rik, 9430015G03Rik; isoform 2 is encoded by transcript variant 2; apolipoprotein regulatory protein 1; Mus musculus nuclear receptor subfamily 2, group F, member 2 (Nr2f2), transcript variant 2, mRNA.	0.542	31.02	A	0.892	46.47	P	0.129	7.021	A	1.108	60.7	P	2.144	129.9	P	0.744	39.1	A	0.839	48.17	A	0.445	24.61	A	0.553	44.53	A	0.516	40.52	A	AI463873	NM_009697 ; NM_183261	Mm.158143
1416159_at	Nr2f2	nuclear receptor subfamily 2, group F, member 2; synonyms: EAR3, ARP-1, SVP40, Aporp1, COUPTFB, COUP-TF2, Tcfcoup2, COUP-TFII, 2700033K02Rik, 9430015G03Rik; isoform 2 is encoded by transcript variant 2; apolipoprotein regulatory protein 1; Mus musculus nuclear receptor subfamily 2, group F, member 2 (Nr2f2), transcript variant 2, mRNA.	1.052	69.63	A	1.029	61.99	A	0.275	17.31	A	0.22	13.91	A	1	70.01	A	1.126	68.41	A	1.591	105.5	A	1.584	101.3	A	0.88	81.9	A	0.453	41.14	A	AI463873	NM_009697 ; NM_183261	Mm.158143
1416160_at	Nr2f2	nuclear receptor subfamily 2, group F, member 2; synonyms: EAR3, ARP-1, SVP40, Aporp1, COUPTFB, COUP-TF2, Tcfcoup2, COUP-TFII, 2700033K02Rik, 9430015G03Rik; isoform 2 is encoded by transcript variant 2; apolipoprotein regulatory protein 1; Mus musculus nuclear receptor subfamily 2, group F, member 2 (Nr2f2), transcript variant 2, mRNA.	0.37	6.715	A	0.446	7.365	A	1	17.22	A	0.414	7.176	A	0.511	9.795	A	1.319	21.94	A	0.584	10.61	A	0.393	6.886	A	1.189	30.31	A	0.376	9.341	A	AI463873	NM_009697 ; NM_183261	Mm.158143
1416161_at	Rad21	RAD21 homolog (S. pombe)	0.789	2542	P	1.015	2975	P	0.82	2509	P	1	3079	P	1.004	3419	P	0.754	2230	P	1.327	4284	P	0.717	2232	P	0.301	1362	P	0.648	2859	P	AF332085	NM_009009	Mm.182628
1416162_at	Rad21	RAD21 homolog (S. pombe)	1.356	103.9	A	0.297	20.7	A	1	72.8	A	0.346	25.35	A	3.318	269	A	0.291	20.48	A	0.482	37.04	A	0.522	38.67	A	0.479	51.66	A	0.745	78.26	A	AF332085	NM_009009	Mm.182628
1416163_at	Cops4	COP9 (constitutive photomorphogenic) homolog, subunit 4 (Arabidopsis thaliana)	1.042	4788	P	0.596	2491	P	1	4363	P	1.573	6908	P	0.728	3537	P	0.839	3538	P	0.11	508.4	P	1.595	7079	P	0.761	4917	P	0.296	1864	P	NM_012001	NM_012001	Mm.957
1416164_at	Fbln5	fibulin 5	0.641	10.15	A	1.061	15.28	A	0.505	7.585	A	0.939	14.21	A	3.645	61	A	0.793	11.52	A	316.6	5020	P	246	3761	P	86.04	1915	P	87.05	1888	P	NM_011812	NM_011812	Mm.288381
1416165_at	Rab31	RAB31, member RAS oncogene family	0.789	1743	P	1	2009	P	1.083	2270	P	1.38	2912	P	0.587	1371	P	1.263	2559	P	1.408	3114	P	1.237	2638	P	0.458	1423	P	0.441	1335	P	NM_133685	NM_133685	Mm.29274
1416166_a_at	Prdx4	peroxiredoxin 4	1.004	8647	P	1.208	9470	P	0.969	7926	P	1	8237	P	0.833	7586	P	0.326	2581	P	0.546	4712	P	1.195	9950	P	0.765	9273	P	0.455	5371	P	NM_016764	NM_016764	Mm.247542
1416167_at	Prdx4	peroxiredoxin 4	1	6703	P	1.192	7272	P	0.964	6134	P	1.013	6489	P	0.832	5896	P	0.339	2084	P	0.603	4051	P	1.242	8046	P	0.671	6324	P	0.461	4233	P	NM_016764	NM_016764	Mm.247542
1416168_at	Serpinf1	serine (or cysteine) peptidase inhibitor, clade F, member 1	0.536	47.7	A	1.928	156.1	M	1	84.5	A	0.923	78.49	A	1.066	100.3	A	1.718	140.3	A	1.409	125.7	A	1.039	89.3	A	0.294	36.84	A	0.221	26.95	A	NM_011340	NM_011340	Mm.2044
1416169_at	Tpbpb	trophoblast specific protein beta	0.271	4.708	A	0.604	9.528	A	1.323	21.78	A	0.416	6.892	A	0.677	12.42	A	2.469	39.3	A	2.348	40.79	A	0.174	2.92	A	2.827	68.95	A	0.52	12.36	A	AY034576	NM_026429	Mm.443229
1416170_at	Trap1	TNF receptor-associated protein 1	0.057	11.4	A	1	182.1	A	16.7	3174	P	0.0627	12	A	2.794	591.3	P	0.731	134.2	A	7.066	1417	P	1.884	364.2	P	2.675	752.9	P	4.004	1098	P	NM_026508	NM_026508	Mm.123366
1416171_at	2310037I24Rik	RIKEN cDNA 2310037I24 gene	1.246	923	P	0.133	89.59	A	0.673	473.5	P	2.838	2011	P	1	783.6	P	0.328	223.2	A	5.042	3743	P	5.304	3797	P	2.75	2866	P	0.569	578.2	P	NM_133714	NM_133714	Mm.296240
1416172_at	Pes1	pescadillo homolog 1, containing BRCT domain (zebrafish)	0.01	5.894	A	0.167	121.8	A	3.519	2679	P	1.535	1176	P	0.465	394.6	P	0.194	143	A	0.01	7.753	A	0.389	301.6	P	0.0308	34.7	A	1.432	1574	P	BC004844	NM_022889	Mm.28659
1416173_at	Pes1	pescadillo homolog 1, containing BRCT domain (zebrafish)	0.939	48.83	A	1	47.33	A	1.022	50.48	A	1.64	81.51	A	0.967	53.16	A	3.308	157.9	M	1.517	79.06	A	1.097	55.13	A	0.553	40.45	A	1.051	74.88	A	BC004844	NM_022889	Mm.28659
1416174_at	Rbbp9	retinoblastoma binding protein 9	0.775	132.9	P	0.0207	3.229	A	2.389	388.8	P	1.225	200.6	P	0.713	129.2	P	1.55	243.8	P	0.553	95.03	A	5.54	917.1	P	1.91	460.2	P	0.32	75.24	A	BC011107	NM_015754	Mm.440564
1416175_a_at	Vdac3	voltage-dependent anion channel 3	1.018	6618	P	1.026	6076	P	0.571	3524	P	1	6218	P	0.818	5624	P	0.998	5955	P	0.819	5341	P	0.83	5216	P	0.873	7984	P	0.141	1255	P	NM_011696	NM_011696	Mm.227704
1416176_at	Hmgb1	high mobility group box 1	0.514	1233	P	1	2182	P	1.095	2493	P	1.218	2791	P	0.999	2533	P	0.438	963.9	P	1.675	4023	P	0.281	651.4	P	0.146	492.7	P	0.207	680.7	P	BF166000	NM_010439	Mm.207047
1416177_at	Rbmxrt	RNA binding motif protein, X chromosome retrogene	1	6165	P	1.063	5962	P	0.908	5317	P	1.167	6880	P	0.944	6152	P	1.32	7469	P	1.531	9459	P	0.632	3765	P	0.663	5752	P	0.476	4026	P	NM_009033	NM_009033	Mm.24718
1416178_a_at	Plekhb1	pleckstrin homology domain containing, family B (evectins) member 1	1	5191	P	1.174	5548	P	0.788	3886	P	1.003	4977	P	0.638	3501	P	1.457	6941	P	1.415	7361	P	0.93	4666	P	1.792	13083	P	0.981	6981	P	NM_013746	NM_013746	Mm.26633
1416179_a_at	Rdx	radixin	0.905	6926	P	1.163	8104	P	1.051	7635	P	1	7317	P	0.724	5862	P	1.14	8006	P	1.272	9757	P	1.248	9225	P	1.229	13226	P	0.642	6734	P	NM_009041	NM_009041	Mm.245746
1416180_a_at	Rdx	radixin	1	477.4	P	6.235	2709	P	0.0767	34.75	A	0.206	94.1	A	3.391	1712	P	0.0307	13.45	A	0.0584	27.95	A	0.265	122.2	P	0.0419	28.15	A	1.961	1283	P	NM_009041	NM_009041	Mm.245746
1416181_at	Mesdc2	mesoderm development candiate 2	0.733	3534	P	0.0737	323.7	P	1.434	6567	P	1.763	8128	P	1	5099	P	1.755	7767	P	2.22	10724	P	0.749	3487	P	0.632	4285	P	0.949	6273	P	NM_023403	NM_023403	Mm.117365
1416182_at	Apba3	amyloid beta (A4) precursor protein-binding, family A, member 3	1	150.2	P	1.3	177.7	M	0.693	98.87	A	1.53	219.7	P	0.514	81.6	A	0.848	116.9	A	1.144	172.2	A	2.162	313.7	P	0.622	131.5	A	0.187	38.47	A	NM_018758	NM_018758	Mm.391560
1416183_a_at	Ldhb	lactate dehydrogenase B	0.922	7619	P	1.192	8971	P	1	7850	P	1.027	8113	P	0.796	6956	P	1.304	9897	P	1.321	10940	P	1.155	9227	P	1.239	14400	P	0.739	8370	P	NM_008492	NM_008492	Mm.9745
1416184_s_at	Hmga1	high mobility group AT-hook 1; synonyms: HMGY, Hmgi, Hmgiy, Hmga1a, Hmga1b, HMGI(Y), AL023995, HMG-I(Y), MGC102580; high mobility group protein I; Mus musculus high mobility group AT-hook 1 (Hmga1), transcript variant 1, mRNA.	1.67	609.2	P	0.33	109.7	A	0.0219	7.586	A	2.17	756.8	P	0.0609	23.51	A	0.123	41.31	A	0.1	36.64	A	0.62	218.6	M	0.0284	14.57	A	0.49	245	P	NM_016660	NM_001025427 ; NM_016660	Mm.4438
1416185_a_at	Adh5	alcohol dehydrogenase 5 (class III), chi polypeptide	0.672	5285	P	1.037	7428	P	1	7471	P	1.022	7690	P	0.713	5932	P	0.786	5674	P	0.671	5287	P	0.795	6042	P	0.796	8811	P	0.5	5395	P	NM_007410	NM_007410	Mm.3874
1416186_at	Pnrc2	proline-rich nuclear receptor coactivator 2	1.007	1747	P	1.731	2733	P	0.718	1183	P	0.478	792.4	P	1	1834	P	1.389	2212	P	0.727	1264	P	0.82	1373	P	0.0377	91.94	P	0.636	1511	P	NM_026383	NM_026383	Mm.29159
1416187_s_at	Pnrc2	proline-rich nuclear receptor coactivator 2	1.057	2558	P	1.605	3536	P	0.819	1882	P	0.492	1138	P	1	2560	P	1.442	3205	P	0.75	1820	P	0.784	1833	P	0.0568	193.3	P	0.592	1964	P	NM_026383	NM_026383	Mm.29159
1416188_at	Gm2a	GM2 ganglioside activator protein	0.118	4.307	A	1.172	38.95	A	0.282	9.787	A	0.179	6.264	A	0.828	32	A	1.503	50.38	P	0.761	27.84	A	0.194	6.845	A	1.622	83.32	A	0.341	17.07	A	BC004651	NM_010299	Mm.287807
1416189_a_at	Sec61a1	Sec61 alpha 1 subunit (S. cerevisiae)	0.995	5187	P	1.431	6792	P	1.236	6118	P	0.688	3427	P	1	5513	P	0.526	2516	P	0.0942	491.8	P	1.301	6554	P	0.146	1073	P	0.659	4705	P	BC003707	NM_016906	Mm.28375
1416190_a_at	Sec61a1	Sec61 alpha 1 subunit (S. cerevisiae)	NO DATA	NO DATA	NO DATA	NO DATA	NO DATA	NO DATA	NO DATA	NO DATA	NO DATA	NO DATA	NO DATA	NO DATA	NO DATA	NO DATA	NO DATA	1.51	15.1	A	NO DATA	NO DATA	NO DATA	2.489	24.89	A	NO DATA	NO DATA	NO DATA	NO DATA	NO DATA	NO DATA	BC003707	NM_016906	Mm.28375
1416191_at	Sec61a1	Sec61 alpha 1 subunit (S. cerevisiae)	1	72.2	A	0.345	22.65	A	2.432	166.7	A	1.051	72.54	A	0.439	33.5	A	0.218	14.45	A	3.41	246.7	A	0.221	15.4	A	2.369	240.5	A	2.439	241.3	A	BC003707	NM_016906	Mm.28375
1416192_at	Napa	N-ethylmaleimide sensitive fusion protein attachment protein alpha	0.0173	51.88	A	1.117	3040	P	1.445	4104	P	0.577	1651	P	1	3164	P	0.0215	59.04	A	0.0102	30.63	A	2.668	7710	P	0.0163	68.66	A	0.01	28.97	A	BC004804	NM_025898	Mm.104540
1416193_at	Car1	carbonic anhydrase 1	0.477	10.61	A	4.088	82.73	A	1.042	22	A	0.958	20.38	A	0.36	8.463	A	0.328	6.694	A	1.068	23.8	A	0.471	10.12	A	0.713	22.29	A	1.824	55.6	A	BC011223	NM_009799	Mm.273195
1416194_at	Cyp4b1	cytochrome P450, family 4, subfamily b, polypeptide 1	0.115	8.464	A	0.9	60.04	A	1.1	76.59	A	1.754	122.9	A	0.206	15.97	A	0.548	36.88	A	0.289	21.24	A	0.249	17.66	A	0.285	29.36	A	0.559	56.2	A	NM_007823	NM_007823	Mm.1840
1416195_at	MGI:1194899	putative phosphatase	1.904	470.1	P	1.761	395.9	A	0.539	126.5	A	1	236.1	P	0.429	111.9	A	8.192	1857	P	0.779	192.7	A	3.966	946.1	P	0.685	237.9	A	2.414	817	P	NM_008916	NM_008916	Mm.1458
1416196_at	Rpsa	ribosomal protein SA	1	36.98	A	0.129	4.329	A	0.136	4.793	A	0.146	5.157	A	0.097	3.794	A	0.463	15.71	A	0.238	8.8	A	0.243	8.697	A	0.211	10.97	A	0.228	11.54	A	NM_011029	NM_011029	Mm.4071
1416197_at	Snrpc	U1 small nuclear ribonucleoprotein C	1	1885	P	1.293	2219	P	0.921	1649	P	0.631	1137	P	1.007	2007	P	0.0187	32.38	A	0.355	671.2	A	0.399	725.8	P	0.025	66.21	A	0.42	1086	P	NM_011432	NM_011432	Mm.308514
1416198_at	Th1l	TH1-like homolog (Drosophila)	0.641	3134	P	1	4450	P	1.102	5116	P	1.126	5266	P	0.714	3691	P	0.697	3127	P	1.765	8646	P	0.0429	202.8	A	0.0324	222.6	A	0.414	2777	P	NM_020580	NM_020580	Mm.271709
1416199_at	Kifc3	kinesin family member C3	1.502	1329	P	0.0196	15.76	A	0.0662	55.56	A	2.718	2298	P	1	935.1	P	5.74	4659	P	1.349	1195	P	3.054	2609	P	1.537	1911	P	0.652	790.3	P	NM_010631	NM_010631	Mm.378951
1416200_at	Il33	interleukin 33	0.652	3301	P	1.772	8165	P	1.543	7419	P	0.198	959.5	P	1	5353	P	0.01	7.173	A	0.01	11.86	A	0.01	25.93	A	0.01	14.27	A	0.01	67.36	A	NM_133775	NM_133775	Mm.182359
1416201_at	Crk	v-crk sarcoma virus CT10 oncogene homolog (avian)	0.186	23.67	A	1.28	148.3	A	0.485	58.63	A	1	121.6	A	1.521	204.7	P	6.005	701.3	P	1.08	137.7	P	0.0754	9.272	A	2.543	454.9	A	5.452	950.7	P	BF020879	NM_133656	Mm.280125
1416202_at	Phb2	prohibitin 2	1.26	2809	P	1.98	4018	P	0.584	1236	P	0.952	2029	P	1	2357	P	1.153	2359	P	0.157	351.5	M	0.893	1923	P	0.62	1944	P	0.244	744.1	P	NM_007531	NM_007531	Mm.36241
1416203_at	Aqp1	aquaporin 1	1.565	64.38	A	0.553	20.7	A	13.52	528.3	P	0.691	27.18	A	1	43.51	A	0.728	27.5	A	0.29	11.97	A	0.416	16.54	A	0.543	31.43	A	0.384	21.65	A	NM_007472	NM_007472	Mm.18625
1416204_at	Gpd1	glycerol-3-phosphate dehydrogenase 1 (soluble)	1	346.9	P	1.254	395.8	P	1.054	347.3	P	0.993	329.2	P	0.75	275	P	11.44	3641	P	14.78	5135	P	0.992	332.6	P	2.498	1219	P	8.492	4037	P	BC019391	NM_010271	Mm.252391
1416205_at	Glb1	galactosidase, beta 1	1	1057	P	0.287	275.8	A	0.01	8.082	A	0.01	9.721	A	1.417	1584	P	6.655	6456	P	5.08	5379	P	0.111	112.8	A	5.14	7640	P	0.396	573.9	P	NM_009752	NM_009752	Mm.290516
1416206_at	Sipa1	signal-induced proliferation associated gene 1	1	30.47	A	1.097	30.41	A	16.13	466.6	P	0.634	18.47	A	0.481	15.49	A	1.006	28.14	A	0.934	28.53	A	0.25	7.351	A	0.3	12.86	A	1.664	69.51	A	D11374	NM_011379	Mm.3072
1416207_at	Taz	tafazzin	0.0502	111.6	P	1.359	2748	P	2.305	4864	P	0.0139	29.62	A	1	2349	P	2.792	5692	P	0.65	1447	P	3.652	7838	P	0.01	16.1	A	2.544	7747	P	NM_133682	NM_181516	Mm.268483
1416208_at	Usp14	ubiquitin specific peptidase 14	3	1176	P	0.0228	8.123	A	0.641	238.4	P	0.01	2.127	A	1	414.4	P	0.0298	10.73	A	0.01	1.909	A	3.335	1262	P	0.01	1.299	A	0.177	95.28	P	BC005571	NM_021522	Mm.329277
1416209_at	Glud1	glutamate dehydrogenase 1	1	3542	P	1.289	4155	P	0.382	1286	P	1.334	4517	P	0.677	2536	P	1.414	4598	P	2.239	7947	P	2.048	7009	P	1.574	7843	P	0.808	3922	P	NM_008133	NM_008133	Mm.10600
1416210_at	Imp3	IMP3, U3 small nucleolar ribonucleoprotein, homolog (yeast)	1.378	6436	P	1.866	7932	P	0.0259	114.9	A	0.863	3855	P	1	4939	P	0.143	612.7	P	0.825	3859	P	0.0653	294.8	P	0.3	1973	P	0.592	3790	P	NM_133976	NM_133976	Mm.12864
1416211_a_at	Ptn	pleiotrophin	1.046	5999	P	1.47	7672	P	0.897	4886	P	1	5483	P	0.794	4817	P	1.043	5491	P	1.328	7633	P	1.382	7660	P	0.281	2264	A	0.562	4421	P	BC002064	NM_008973	Mm.279690
1416212_at	Magoh	mago-nashi homolog, proliferation-associated (Drosophila)	0.464	1490	P	1	2926	P	1.17	3571	P	0.654	2009	P	1.064	3616	P	0.762	2248	P	0.355	1144	P	0.622	1932	P	0.603	2726	P	0.101	444.8	P	NM_010760	NM_010760	Mm.808
1416213_x_at	Surf4	surfeit gene 4	0.631	199.5	P	13.92	4004	P	0.564	169.3	P	6.766	2045	P	1	334.3	P	22.82	6620	P	23.23	7357	P	20.74	6334	P	1.599	710.7	P	3.974	1721	P	BF122782	NM_011512	Mm.300594
1416214_at	Mcm4	minichromosome maintenance deficient 4 homolog (S. cerevisiae)	0.647	213.1	P	0.16	48.05	A	1.827	571	P	1	314.7	P	2.354	819.5	P	0.301	90.89	A	0.161	52.96	A	0.0483	15.37	A	0.0577	26.72	A	0.136	61.14	A	BC013094	NM_008565	Mm.1500
1416215_at	Gosr1	golgi SNAP receptor complex member 1	0.163	3.636	A	0.353	7.159	A	0.295	6.242	A	1	21.3	A	0.197	4.647	A	1.556	31.82	A	0.18	4.009	A	0.27	5.823	A	0.532	16.67	A	0.0995	3.039	A	NM_016810	NM_016810	Mm.20931
1416216_at	Reps1	RalBP1 associated Eps domain containing protein	0.738	1060	P	2.486	3248	P	0.16	217.7	P	1.468	2015	P	1	1518	P	0.325	427.9	P	0.827	1190	P	4.731	6563	P	2.012	4062	P	1.997	3930	P	NM_009048	NM_009048	Mm.4479
1416217_a_at	Rpl37a	ribosomal protein L37a	1	6416	P	1.238	7228	P	1.166	7103	P	0.893	5474	P	0.772	5236	P	0.457	2688	P	0.239	1538	P	0.335	2079	P	0.289	2606	P	0.127	1118	P	NM_009084	NM_009084	Mm.21529
1416218_x_at	Rpl37a	ribosomal protein L37a	6.909	2990	P	13.22	5205	P	0.467	191.7	P	1	413.7	P	0.4	183.2	P	0.941	373.6	P	0.777	336.7	P	0.512	214.1	A	3.062	1864	P	0.363	215.4	P	NM_009084	NM_009084	Mm.21529
1416219_at	Rpl19	ribosomal protein L19	0.908	7652	P	1.202	9224	P	1.135	9088	P	1	8058	P	0.789	7031	P	1.157	8952	P	0.629	5314	P	0.842	6858	P	0.735	8707	P	0.715	8255	P	NM_009078	NM_009078	Mm.10247
1416220_at	Spcs1	signal peptidase complex subunit 1 homolog (S. cerevisiae)	1	6954	P	1.225	7755	P	0.85	5614	P	1.074	7143	P	0.618	4546	P	1.1	7023	P	1.329	9258	P	1.148	7713	P	1.12	10956	P	0.66	6286	P	NM_026911	NM_026911	Mm.28852
1416221_at	Fstl1	follistatin-like 1	1	5458	P	1.138	5651	P	0.63	3264	P	1.536	8016	P	0.961	5548	P	0.0152	75.92	A	0.0188	102.9	A	0.0524	276.3	P	0.82	6292	P	0.454	3399	P	BI452727	NM_008047	Mm.182434
1416222_at	Nsdhl	NAD(P) dependent steroid dehydrogenase-like	0.595	2370	P	1	3622	P	1.228	4642	P	1.524	5798	P	0.537	2258	P	0.713	2604	P	0.026	103.6	A	0.0651	250.1	A	0.102	570.9	A	0.0822	448.5	A	BC019945	NM_010941	Mm.38792
1416223_at	Sh3bp5l	SH3 binding domain protein 5 like	0.881	323.5	A	0.0359	12.01	A	1	348.7	P	2.493	875	P	1.43	555.4	P	8.199	2763	P	0.0385	14.18	A	0.0708	25.11	A	0.104	53.67	A	1.279	643.4	P	NM_024480	NM_024480	Mm.290534
1416224_at	Zbtb17	zinc finger and BTB domain containing 17	1.352	829.8	P	0.576	322.1	P	1	582.9	P	0.413	242.4	P	2.593	1683	P	1.452	818	P	0.687	422.6	P	0.426	252.5	P	0.535	462.3	A	0.508	427	P	NM_009541	NM_009541	Mm.389590
1416225_at	Adh1	alcohol dehydrogenase 1 (class I)	0.932	102.3	A	1	99.97	A	0.604	62.97	A	1.422	149.3	A	1.05	121.9	A	1.46	147.2	P	1.111	122.3	A	1.201	127.5	A	0.74	114.4	P	0.377	56.81	A	BC013477	NM_007409	Mm.2409
1416226_at	Arpc1b	actin related protein 2/3 complex, subunit 1B	0.443	293.4	A	1	602.2	P	3.101	1948	P	0.408	257.9	A	1.719	1203	P	0.453	275.3	A	0.606	401.6	A	0.628	401.4	A	2.98	2774	P	0.903	818.7	P	BE979985	NM_023142	Mm.30010
1416227_at	Arpc1b; EG434782	actin related protein 2/3 complex, subunit 1B; predicted gene, EG434782	0.995	21.88	A	1.597	31.96	A	0.77	16.07	A	1	21.02	A	10.99	255.6	A	0.627	12.65	A	1.092	24.06	A	1.009	21.44	A	2.761	85.35	A	0.735	22.13	A	BE979985	NM_023142 ; XM_486686	Mm.30010
1416228_at	Pin1	protein (peptidyl-prolyl cis/trans isomerase) NIMA-interacting 1	0.795	2398	P	1	2745	P	1.358	3889	P	1.617	4663	P	0.605	1931	P	0.209	579.1	P	2.02	6106	P	0.0522	152.2	A	0.0716	303.9	A	0.0918	379.6	P	NM_023371	NM_023371	Mm.7906
1416229_at	Rfk	riboflavin kinase	0.758	1139	P	0.01	3.408	A	1.242	1771	P	0.01	12.74	A	2.269	3604	A	5.084	7009	P	0.426	640.4	A	0.01	11.66	A	0.01	4.887	A	0.74	1523	P	NM_019437	NM_019437	Mm.7013
1416230_at	Rfk	riboflavin kinase	1.812	1042	P	0.36	188.1	A	1.049	572.8	P	0.583	320.3	M	1	608.1	P	0.114	60.36	P	4.651	2680	P	0.386	214.3	P	0.162	131.3	A	2.562	2019	P	NM_019437	NM_019437	Mm.7013
1416231_at	Vac14	Vac14 homolog (S. cerevisiae)	0.619	2231	P	1.161	3808	P	1.296	4433	P	1	3445	P	0.74	2821	P	1.679	5552	P	0.0838	302.7	P	0.14	485.9	P	0.134	681.5	P	0.128	633.7	P	NM_138588	NM_146216	Mm.274894
1416232_at	Olig2	oligodendrocyte transcription factor 2	0.639	20.76	A	0.545	16.12	A	1.534	47.33	A	1.251	38.86	A	1	34.35	A	1.291	38.51	A	0.744	24.23	A	1.496	46.95	A	1.58	72.17	A	0.871	38.77	A	AB038697	NM_016967	Mm.37289
1416233_at	Eif3s2	eukaryotic translation initiation factor 3, subunit 2 (beta)	0.878	5545	P	1.375	7904	P	1	5998	P	1.121	6769	P	0.806	5381	P	0.785	4551	P	0.76	4811	P	0.648	3953	P	0.683	6066	P	0.543	4702	P	NM_018799	NM_018799	Mm.250874
1416234_at	Lrrc59	leucine rich repeat containing 59	0.792	3291	P	0.26	983.4	P	1.665	6567	P	1	3972	P	1.088	4778	P	1.486	5664	P	0.0205	85.52	A	1.776	7129	P	1.134	6628	P	0.514	2925	P	AW476171	NM_133807	Mm.172720
1416235_at	Lrrc59	leucine rich repeat containing 59	1	40.77	A	0.159	5.903	A	0.205	7.921	A	6.384	248.9	A	0.862	37.15	A	0.154	5.756	A	0.21	8.593	A	0.479	18.86	A	0.646	37.05	A	0.117	6.525	A	AW476171	NM_133807	Mm.172720
1416236_a_at	Eva1	epithelial V-like antigen 1	NO DATA	NO DATA	NO DATA	NO DATA	NO DATA	NO DATA	NO DATA	NO DATA	NO DATA	NO DATA	NO DATA	NO DATA	NO DATA	NO DATA	NO DATA	NO DATA	NO DATA	NO DATA	NO DATA	NO DATA	NO DATA	NO DATA	NO DATA	NO DATA	NO DATA	NO DATA	NO DATA	NO DATA	NO DATA	NO DATA	BC015076	NM_007962	Mm.33240
1416237_at	Eva1	epithelial V-like antigen 1	0.923	36.64	A	2.639	95.39	P	0.21	7.907	A	1.077	40.91	A	0.46	19.3	A	1.973	71.9	A	0.2	7.943	A	0.206	7.914	A	0.677	37.81	A	0.355	19.3	A	BC015076	NM_007962	Mm.33240
1416238_at	Tie1	tyrosine kinase receptor 1	0.827	119.5	A	1.494	196.3	A	1	137.1	A	0.347	47.96	A	7.562	1155	P	0.196	26.02	A	0.62	89.69	A	0.11	15.33	A	0.115	23.44	A	2.773	548.9	P	NM_011587	NM_011587	Mm.4345
1416239_at	Ass1	argininosuccinate synthetase 1	1.199	128.1	A	1	97.19	A	0.967	98.08	A	0.478	48.82	A	1.013	114.4	A	0.49	48.02	A	0.194	20.72	A	0.8	82.53	A	1.521	228.4	A	1.183	173.1	A	NM_007494	NM_007494	Mm.3217
1416240_at	Psmb7	proteasome (prosome, macropain) subunit, beta type 7	1.075	3238	P	0.652	1788	P	1	2861	P	0.418	1205	P	1.042	3320	P	1.866	5158	P	2.079	6276	P	1.008	2935	P	0.531	2249	P	0.405	1672	P	NM_011187	NM_011187	Mm.389251
1416241_at	Sec13	SEC13 homolog (S. cerevisiae)	0.587	1144	P	0.858	1521	P	1.481	2740	P	1	1862	P	1.276	2628	P	0.5	893.4	A	1.247	2433	P	2.804	5276	P	1.384	3792	P	0.216	576	P	NM_024206	NM_024206	Mm.29296
1416242_at	Klhl13	kelch-like 13 (Drosophila)	0.0742	39.32	A	1	482.3	P	1.674	842.4	P	2.942	1490	P	0.264	148.2	A	0.631	306.7	P	4.288	2277	P	4.944	2531	P	0.486	362.6	P	0.229	166.3	A	NM_026167	NM_026167	Mm.224306
1416243_a_at	Rpl35	ribosomal protein L35	0.904	8135	P	1.232	10092	P	1.007	8601	P	1	8603	P	0.782	7439	P	0.827	6830	P	1.02	9201	P	0.673	5852	P	0.418	5295	P	0.522	6432	P	NM_025592	NM_025592	Mm.345333
1416244_a_at	Cnbp	cellular nucleic acid binding protein	1	4942	P	1.179	5303	P	0.926	4346	P	1.001	4730	P	0.815	4258	P	1.059	4802	P	1.687	8355	P	1.477	7050	P	0.726	5049	P	0.771	5219	P	NM_013493	NM_013493	Mm.290251
1416245_at	Aurkaip1	aurora kinase A interacting protein 1	2.254	4831	P	0.0848	165.5	A	2.323	4729	P	0.424	868.8	P	1	2267	P	0.0208	41.01	A	0.599	1285	P	0.342	708.3	P	3.201	9650	P	0.262	768.5	P	NM_025338	NM_025338	Mm.28999
1416246_a_at	Coro1a	coronin, actin binding protein 1A	1.236	130.9	A	1	96.42	A	2.736	275.2	A	0.706	71.54	A	0.738	82.68	A	2.591	252	A	28.15	2988	P	0.0986	10.09	A	0.196	29.15	A	1.691	245.4	M	BC002136	NM_009898	Mm.290482
1416247_at	Dctn3	dynactin 3	0.913	4517	P	1.451	6532	P	1.226	5760	P	0.0402	190.1	A	1	5232	P	1.34	6088	P	1.99	9866	P	1.257	6010	P	0.0909	632.2	A	0.858	5818	P	NM_016890	NM_016890	Mm.29025
1416248_at	Nadk	NAD kinase	0.485	1296	P	0.465	1131	P	1.291	3277	P	1	2556	P	1.183	3345	P	0.529	1299	P	0.28	749.1	M	1.422	3671	P	0.293	1102	P	0.37	1354	P	AW538068	NM_138671	Mm.28347
1416249_at	Nadk	NAD kinase	1.082	141.9	A	1.293	154.3	A	0.152	18.88	A	1	125.4	A	0.693	96.1	A	0.966	116.3	A	0.911	119.7	A	0.326	41.29	A	0.35	64.51	A	0.799	143.6	A	AW538068	NM_138671	Mm.28347
1416250_at	Btg2	B-cell translocation gene 2, anti-proliferative	1	117.7	A	6.522	698.5	P	0.344	38.48	A	1.348	151.7	A	0.818	101.9	A	0.639	68.98	A	1.53	180.4	A	1.443	164	A	1.141	188.9	A	0.408	65.75	A	NM_007570	NM_007570	Mm.392646
1416251_at	Mcm6	minichromosome maintenance deficient 6 (MIS5 homolog, S. pombe) (S. cerevisiae)	1	2093	P	0.0156	29.68	A	2.533	5035	P	0.0324	64.92	A	1.879	4159	P	0.01	12.03	A	0.0415	87.13	A	0.029	58.72	A	0.01	12.23	A	0.0187	53.77	A	NM_008567	NM_008567	Mm.4933
1416252_at	Stk38	serine/threonine kinase 38	0.972	2547	P	1	2386	P	1.411	3511	P	2.005	5024	P	0.549	1523	P	1.123	2702	P	0.207	542.6	P	1.496	3788	P	0.0115	42.21	A	0.664	2384	P	NM_134115	NM_134115	Mm.439986
1416253_at	Cdkn2d	cyclin-dependent kinase inhibitor 2D (p19, inhibits CDK4)	1	720.6	P	1.326	869.8	P	0.248	169.4	A	0.0966	66.58	A	2.877	2192	P	0.216	142.6	A	0.204	147.1	M	1.994	1388	P	0.28	283.7	P	0.285	281.2	M	BC013898	NM_009878	Mm.29020
1416254_a_at	Vps16	vacuolar protein sorting 16 (yeast)	1	506	P	0.0247	11.39	A	2.335	1122	P	2.634	1274	P	0.873	467.1	P	0.483	224.3	A	1.959	993.4	P	1.796	877.8	P	0.873	621	P	0.0588	40.8	A	NM_030559	NM_030559	Mm.276092
1416255_at	Gja4	gap junction membrane channel protein alpha 4	1	24.55	A	0.839	18.75	A	1.314	30.65	A	1.697	39.83	A	0.549	14.26	A	1.193	26.89	A	1.404	34.55	A	0.622	14.74	A	0.623	21.51	A	0.682	22.95	A	AF216832	NM_008120	Mm.24615
1416256_a_at	Tubb5	tubulin, beta 5	1	7287	P	0.955	6330	P	1.022	7071	P	1.108	7719	P	0.944	7274	P	0.794	5309	P	1.216	8875	P	0.855	6017	P	0.739	7573	P	0.529	5283	P	NM_011655	NM_011655	Mm.434402
1416257_at	Capn2	calpain 2	0.6	3567	P	1.194	6460	P	1	5646	P	1.081	6146	P	0.751	4720	P	1.499	8182	P	1.438	8568	P	1.417	8138	P	1.441	12054	P	0.612	4986	P	NM_009794	NM_009794	Mm.19306
1416258_at	Tk1	thymidine kinase 1	1.504	274.7	P	1	166.2	P	0.829	143.8	A	0.989	172.6	A	12.43	2400	P	1.22	204.5	A	0.443	81.12	A	1.386	244.4	A	0.629	161.5	A	0.741	185.4	P	NM_009387	NM_009387	Mm.2661
1416259_at	Pex12	peroxisomal biogenesis factor 12	0.481	31.99	A	1	60.55	A	0.949	59.97	A	73.32	4664	P	2.709	190.6	P	73.6	4494	P	0.679	45.28	A	0.211	13.58	A	0.904	84.55	A	28.44	2593	P	NM_134025	NM_134025	Mm.102205
1416260_a_at	Snx1	sorting nexin 1	1	251.3	P	4.334	991.1	P	0.624	148.9	P	1.739	417.9	P	0.538	143	P	2.039	470.2	P	0.761	191.6	P	1.061	257.5	P	0.95	335.7	P	0.738	254	P	NM_019727	NM_019727	Mm.271891
1416261_at	Tmem19	transmembrane protein 19	0.0649	44.13	A	0.01	3.514	A	0.0278	17.92	A	5.688	3695	P	1.935	1390	P	3.343	2084	P	0.0289	19.64	A	1.55	1017	P	0.352	336.1	P	0.826	769.5	P	AK018383	NM_133683	Mm.29647
1416262_at	Tmem19	transmembrane protein 19	2.602	227.3	P	0.763	60.64	A	6.117	507.3	P	0.303	25.3	A	1	92.35	P	0.196	15.69	A	0.289	25.26	A	1.773	149.6	P	1.181	145	M	1.411	168.9	P	AK018383	NM_133683	Mm.29647
1416263_at	Abcb9	ATP-binding cassette, sub-family B (MDR/TAP), member 9	1	5751	P	1.125	5889	P	0.732	4000	P	1.294	7115	P	0.909	5528	P	0.893	4713	P	0.274	1578	P	0.308	1710	P	0.642	5193	P	0.344	2710	P	AB045382	NM_019875	Mm.254839
1416264_at	Abcb9	ATP-binding cassette, sub-family B (MDR/TAP), member 9	1.863	1394	P	0.0942	64.15	A	0.687	488.4	A	1	715.6	M	1.08	854.7	A	0.706	484.9	A	0.101	75.99	A	0.0591	42.72	A	0.0518	54.5	A	0.0777	79.74	A	AB045382	NM_019875	Mm.254839
1416265_at	Capn10	calpain 10	1	351.7	P	0.519	166.2	P	0.325	108.6	A	3.558	1196	P	1.559	579.7	P	3.47	1120	P	7.429	2618	P	0.0517	17.55	A	0.239	118.2	A	0.199	95.88	A	NM_011796	NM_011796	Mm.294315
1416266_at	Pdyn	prodynorphin	1	139.4	A	0.965	122.4	A	1.278	169.1	A	1.118	149	A	0.895	131.9	A	0.786	100.5	A	0.567	79.16	A	1.172	157.8	A	1.815	355.8	A	0.756	144.3	A	AF026537	NM_018863	Mm.6239
1416267_at	Scoc	short coiled-coil protein	1	2124	P	1.589	3071	P	1.248	2517	P	0.452	917.2	P	0.782	1756	P	0.584	1137	P	0.629	1339	P	2.32	4760	P	0.549	1641	P	1.242	3614	P	NM_019708	NM_019708	Mm.246911
1416268_at	Ets2	E26 avian leukemia oncogene 2, 3' domain	0.0587	42.19	A	0.01	5.221	A	1.731	1182	P	0.269	184.9	A	2.126	1617	P	1.493	985.4	P	0.0315	22.71	A	0.0293	20.38	A	0.0194	19.57	A	0.985	970	P	BC005486	NM_011809	Mm.290207
1416269_at	Atp5j2	ATP synthase, H+ transporting, mitochondrial F0 complex, subunit f, isoform 2	0.891	7045	P	1.259	9059	P	1.126	8455	P	1	7558	P	0.82	6851	P	1.13	8200	P	1.139	9026	P	0.948	7238	P	0.604	6711	P	0.624	6761	P	NM_020582	NM_020582	Mm.133551
1416270_at	Polr2g	polymerase (RNA) II (DNA directed) polypeptide G	1	4237	P	1.006	3880	P	0.513	2065	P	1.271	5150	P	0.566	2537	P	1.044	4060	P	1.251	5309	P	1.343	5498	P	1.343	8002	P	0.79	4588	P	NM_026329	NM_026329	Mm.22117
1416271_at	Perp	PERP, TP53 apoptosis effector	1.919	1205	P	1.904	1088	P	0.0959	57.22	P	0.0599	35.94	P	0.011	7.323	A	0.0707	40.74	P	0.0717	45.13	A	0.0711	43.12	P	0.053	46.79	A	0.0474	40.77	A	NM_022032	NM_022032	Mm.28209
1416272_at	Map2k1ip1	mitogen-activated protein kinase kinase 1 interacting protein 1	3.053	1802	P	0.514	276	P	1	560.3	P	1.843	1040	P	0.769	480	P	3.581	1939	P	0.89	526.3	P	1.185	675.5	P	0.81	671.9	P	1.225	990.6	P	NM_019920	NM_019920	Mm.331392
1416273_at	Tnfaip2	tumor necrosis factor, alpha-induced protein 2	0.913	14.09	A	7.844	110.2	A	0.634	9.288	A	0.66	9.742	A	1	16.32	A	2.93	41.5	A	3.352	51.84	A	1.333	19.88	A	1.311	28.45	A	3.764	79.61	A	NM_009396	NM_009396	Mm.255332
1416274_at	Ctns	cystinosis, nephropathic	1.166	150.1	P	0.318	37.2	A	9.278	1134	P	1	123.1	P	0.241	32.87	A	1.196	141.3	A	9.206	1187	P	1.415	176	A	0.558	101	A	4.889	862.4	P	NM_031251	NM_031251	Mm.259852
1416275_at	Slc26a6	solute carrier family 26, member 6	1	2184	P	0.01	10.57	A	2.07	4293	P	0.0266	55.49	A	2.091	4830	P	0.823	1650	P	0.0228	50	A	3.052	6440	P	0.0308	94.5	A	1.279	3829	P	NM_134420	NM_134420	Mm.45201
1416276_a_at	Rps4x	ribosomal protein S4, X-linked	0.893	7442	P	1.208	9164	P	1	7912	P	1.003	7990	P	0.798	7030	P	1.058	8091	P	1.338	11171	P	0.858	6904	P	0.979	11468	P	0.686	7833	P	NM_009094	NM_009094	Mm.66
1416277_a_at	Rplp1	ribosomal protein, large, P1	0.943	7932	P	1.235	9461	P	1.072	8569	P	1	8045	P	0.79	7027	P	0.616	4757	P	0.65	5483	P	0.688	5591	P	0.607	7185	P	0.501	5772	P	NM_018853	NM_018853	Mm.3158
1416278_a_at	Atp5o	ATP synthase, H+ transporting, mitochondrial F1 complex, O subunit	0.886	7104	P	1.23	8976	P	1.019	7758	P	1	7667	P	0.778	6596	P	0.998	7347	P	1.049	8433	P	0.838	6491	P	1.073	12104	P	0.702	7716	P	NM_138597	NM_138597	Mm.41
1416279_at	Ap1b1	adaptor protein complex AP-1, beta 1 subunit	0.475	2053	P	1.247	4905	P	0.276	1133	P	1.232	5094	P	1	4572	P	2.14	8490	P	0.577	2502	P	1.948	8136	P	0.0362	220	A	1.126	6673	P	BC008513	NM_007454	Mm.274816
1416280_at	Sae2	SUMO1 activating enzyme subunit 2	1	4350	P	1.208	4784	P	1.316	5434	P	0.683	2838	P	0.934	4294	P	0.646	2578	P	0.519	2263	P	1.245	5232	P	1.089	6659	P	0.758	4517	P	NM_016682	NM_016682	Mm.27560
1416281_at	Wdr45l	Wdr45 like	0.811	4717	P	1.121	5931	P	1.115	6159	P	1	5559	P	0.727	4472	P	0.258	1376	P	0.781	4550	P	1.008	5664	P	0.0526	430.3	P	0.544	4336	P	BC004595	NM_025793	Mm.103986
1416282_at	Psmc3	proteasome (prosome, macropain) 26S subunit, ATPase 3	0.964	6973	P	1.152	7586	P	1	6872	P	1.103	7631	P	0.839	6420	P	1.085	7207	P	0.808	5861	P	1.34	9369	P	0.412	4197	P	0.756	7496	P	NM_008948	NM_008948	Mm.289832
1416283_at	Gart	phosphoribosylglycinamide formyltransferase	0.758	68.45	A	0.912	74.99	A	8.468	726.4	P	3.271	282.5	A	1	95.52	A	0.336	27.82	A	0.0833	7.542	A	0.0884	7.714	A	6.903	877	P	0.39	48.31	A	NM_010256	NM_010256	Mm.4505
1416284_at	Mrpl28	mitochondrial ribosomal protein L28	1.079	4911	P	1	4142	P	1.388	6000	P	0.921	4007	P	0.756	3639	P	1.609	6723	P	0.34	1549	P	0.343	1508	P	1.511	9675	P	0.824	5142	P	NM_024227	NM_024227	Mm.273102
1416285_at	Ndufc1	NADH dehydrogenase (ubiquinone) 1, subcomplex unknown, 1	1	6050	P	1.232	6784	P	1.056	6067	P	0.961	5560	P	0.759	4858	P	1.303	7238	P	1.021	6188	P	0.917	5358	P	1.116	9494	P	0.741	6144	P	NM_025523	NM_025523	Mm.331007
1416286_at	Rgs4	regulator of G-protein signaling 4	0.293	13.45	A	1	41.81	A	0.0904	3.944	A	4.41	193.7	M	0.173	8.413	A	1.086	45.8	A	0.606	27.89	A	0.378	16.77	A	0.197	12.71	A	7.6	478.5	P	NM_009062	NM_009062	Mm.41642
1416287_at	Rgs4	regulator of G-protein signaling 4	0.954	14.49	A	1	13.82	A	3.232	46.6	A	1.094	15.88	A	0.814	13.07	A	1.267	17.66	A	8.906	135.5	A	1.088	15.96	A	3.799	81.11	A	0.945	19.66	A	NM_009062	NM_009062	Mm.41642
1416288_at	Dnaja1	DnaJ (Hsp40) homolog, subfamily A, member 1	1.057	3045	P	1	2622	P	1.354	3704	P	0.74	2037	P	0.825	2515	P	0.772	2042	P	1.223	3531	P	1.455	4050	P	1.794	7267	P	0.603	2380	P	BF141076	NM_008298	Mm.27897
1416289_at	Plod1	procollagen-lysine, 2-oxoglutarate 5-dioxygenase 1	0.117	173.9	A	1	1350	P	0.22	309.2	P	4.457	6319	P	2.208	3462	P	0.313	425.5	P	3.598	5347	P	0.01	10.55	A	2.739	5711	P	1.437	2921	P	NM_011122	NM_011122	Mm.37371
1416290_a_at	Psmc4	proteasome (prosome, macropain) 26S subunit, ATPase, 4	0.856	8162	P	1.156	10035	P	1	9056	P	1.125	10258	P	0.776	7831	P	1.297	11351	P	1.162	11100	P	1.32	12159	P	1.292	17334	P	0.6	7842	P	NM_011874	NM_011874	Mm.29582
1416291_at	Psmc4	proteasome (prosome, macropain) 26S subunit, ATPase, 4	0.838	4503	P	1.151	5631	P	1	5104	P	1.295	6654	P	0.892	5068	P	1.255	6192	P	1.33	7165	P	1.634	8486	P	1.441	10892	P	0.595	4385	P	NM_011874	NM_011874	Mm.29582
1416292_at	Prdx3	peroxiredoxin 3	0.514	427.9	P	1.988	1505	P	1.215	959.7	P	1	795.4	P	0.336	295.8	P	3.304	2523	P	0.0575	47.91	A	1.117	897.5	P	5.477	6407	P	0.327	372.7	P	NM_007452	NM_007452	Mm.29821
1416293_at	Nfib	nuclear factor I/B	0.985	101.9	A	0.238	22.44	A	2.32	228	P	3.038	300.6	P	1	109.5	A	2.273	215.9	P	1.608	166.8	A	1.318	131.8	A	2.028	295.2	A	1.159	164.3	A	BB832504	NM_008687	Mm.317947
1416294_at	Scamp3	secretory carrier membrane protein 3	1.17	960.5	P	0.277	207.1	A	1	779.5	P	1.376	1080	P	0.7	607.7	A	0.163	122.5	A	0.25	205.9	A	1.088	862.7	P	0.252	291	A	0.191	215.3	A	NM_011886	NM_011886	Mm.257052
1416295_a_at	Il2rg	interleukin 2 receptor, gamma chain	0.242	3.73	A	0.409	5.737	A	1	14.65	P	0.0778	1.147	A	0.0425	0.692	A	0.642	9.084	A	0.14	2.171	A	0.164	2.446	A	0.63	13.66	A	0.591	12.5	A	L20048	NM_013563	Mm.2923
1416296_at	Il2rg	interleukin 2 receptor, gamma chain	1.032	16.44	A	2.146	31.12	A	0.719	10.88	A	0.413	6.295	A	0.968	16.31	A	1.556	22.76	A	1.634	26.09	A	1.625	25.01	A	1.264	28.33	A	0.384	8.395	A	L20048	NM_013563	Mm.2923
1416297_s_at	Pap	pancreatitis-associated protein	0.946	83.41	A	1.016	81.52	A	0.985	82.5	A	1	84.31	M	1.062	99.06	P	0.337	27.26	A	1.104	97.54	M	1.084	92.32	A	1.588	196.9	A	1.014	122.5	A	NM_011036	NM_011036	Mm.2553
1416298_at	Mmp9	matrix metallopeptidase 9	0.555	63.75	A	1	104.5	P	1.079	117.7	M	1.067	117.2	P	0.598	72.68	P	0.8	84.35	A	0.761	87.53	A	0.886	98.31	M	2.273	367.1	P	0.792	124.7	P	NM_013599	NM_013599	Mm.4406
1416299_at	Shcbp1	Shc SH2-domain binding protein 1	0.437	24.59	A	1	51.16	M	2.25	120.1	P	0.627	33.67	A	72.4	4304	P	1.909	98.52	A	1.466	82.58	A	0.865	46.97	P	0.162	12.79	A	0.885	68.15	P	NM_011369	NM_011369	Mm.37801
1416300_a_at	Slc25a3	solute carrier family 25 (mitochondrial carrier, phosphate carrier), member 3	0.974	7223	P	1.154	7785	P	1.06	7461	P	1	7088	P	0.78	6114	P	1.104	7516	P	1.412	10488	P	1.06	7592	P	1.033	10770	P	0.633	6435	P	NM_133668	NM_133668	Mm.298
1416301_a_at	Ebf1	early B-cell factor 1	0.18	7.743	A	0.147	5.767	A	0.222	9.089	A	0.0909	3.743	A	1	45.53	A	0.186	7.351	A	0.509	21.94	A	0.173	7.185	A	0.285	17.28	A	0.183	10.81	A	BB125261	NM_007897	Mm.439662
1416302_at	Ebf1	early B-cell factor 1	0.77	43.69	A	1.515	78.22	P	1	53.88	A	0.933	50.6	A	1.27	76.18	A	1.218	63.41	A	1.178	66.98	A	2.603	142.7	A	1.522	121.4	A	1.341	104.3	A	BB125261	NM_007897	Mm.439662
1416303_at	Litaf	LPS-induced TN factor	1	2968	P	0.0838	226.4	P	1.138	3207	P	1.113	3159	P	0.993	3116	P	0.485	1321	P	0.752	2236	P	0.183	524	P	0.0456	190.3	P	0.205	834.9	P	AV360881	NM_019980	Mm.294753
1416304_at	Litaf	LPS-induced TN factor	1	3329	P	0.01	10.69	A	2.154	6810	P	0.324	1032	P	1.48	5209	P	0.01	7.704	A	0.01	15.8	A	0.0113	36.23	A	0.0274	128.2	A	0.01	11.92	A	AV360881	NM_019980	Mm.294753
1416305_at	Sh3bp4	SH3-domain binding protein 4	1.512	333.9	A	0.84	168.9	A	1.363	285.8	A	0.866	183	A	1	233.6	A	0.424	86.05	A	0.743	164.5	A	0.505	107.8	A	1.078	334.8	A	0.651	197.1	A	NM_133816	NM_133816	Mm.170983
1416306_at	Clca3	chloride channel calcium activated 3	0.855	32.94	A	1.223	42.88	A	0.285	10.41	A	1	36.84	A	1.09	44.4	A	2.276	80.49	A	1.809	69.83	P	1.337	49.76	A	2.345	127.1	P	0.689	36.39	A	NM_017474	NM_017474	Mm.33483
1416307_at	Ap1m1	adaptor-related protein complex AP-1, mu subunit 1	0.393	1375	P	1.631	5193	P	1.24	4120	P	1	3345	P	0.989	3657	P	0.662	2124	P	0.371	1299	P	1.642	5549	P	0.0719	354	A	1.107	5307	P	NM_007456	NM_007456	Mm.290086
1416308_at	Ugdh	UDP-glucose dehydrogenase	3.476	1393	P	0.332	121.1	P	0.527	200.4	P	1	383.2	P	2.317	982.1	P	2.642	972	P	2.313	928.8	P	0.0863	33.41	A	8.731	4921	P	1.251	687	P	NM_009466	NM_009466	Mm.344831
1416309_at	Nusap1	nucleolar and spindle associated protein 1	1.395	51.79	A	0.49	16.56	A	0.0973	3.431	A	0.605	21.48	A	91.33	3586	P	0.665	22.66	A	0.446	16.59	A	0.15	5.362	A	0.215	11.25	A	0.406	20.63	A	BC009096	NM_133851	Mm.290015
1416310_at	Nusap1	nucleolar and spindle associated protein 1	1	27.8	A	0.912	23.07	A	0.383	10.12	A	2.997	79.65	A	4.463	131.2	M	0.218	5.559	A	0.201	5.593	A	0.262	7.05	A	0.157	6.132	A	0.204	7.781	A	BC009096	NM_133851	Mm.290015
1416311_s_at	Tuba3a; Tuba3b	tubulin, alpha 3A; tubulin, alpha 3B	0.623	936.8	A	0.197	269.1	A	1.371	1957	A	1.743	2504	A	1	1590	A	0.712	981.8	A	1.751	2637	A	0.769	1117	A	0.751	1587	A	0.236	486.5	A	NM_009446	NM_009446 ; NM_009449	Mm.287784; Mm.270295
1416312_at	Rars	arginyl-tRNA synthetase	1.131	347.5	P	0.067	18.73	A	1	291.7	P	0.988	290.1	P	10.81	3513	P	0.362	102	P	22.95	7063	P	19.57	5807	P	0.427	184.2	P	0.928	390.8	P	NM_025936	NM_025936	Mm.284906
1416313_at	Mllt11	myeloid/lymphoid or mixed-lineage leukemia (trithorax homolog, Drosophila); translocated to, 11	1.305	673.6	P	0.307	144.3	P	2.768	1357	P	0.217	107.4	A	1	545.9	P	0.0784	37.15	P	0.075	38.79	A	0.212	105.8	P	0.0663	48.12	A	1.036	733.3	P	NM_019914	NM_019914	Mm.440162
1416314_at	Mllt11	myeloid/lymphoid or mixed-lineage leukemia (trithorax homolog, Drosophila); translocated to, 11	1	52.15	A	0.646	30.64	A	1.562	77.35	M	1.124	56.06	A	0.657	36.24	A	1.018	48.72	A	0.912	47.67	A	0.471	23.71	A	0.423	31.02	A	5.496	392.8	P	NM_019914	NM_019914	Mm.440162
1416315_at	Abhd4	abhydrolase domain containing 4	0.14	200.5	P	0.594	772.8	P	1.687	2290	P	1	1366	P	1.427	2157	P	1.501	1969	P	2.389	3421	P	0.09	124.3	P	3.27	6572	P	0.759	1488	P	NM_134076	NM_134076	Mm.28771
1416316_at	Slc27a2	solute carrier family 27 (fatty acid transporter), member 2	2.791	85.61	A	0.64	17.88	A	0.557	16.21	A	1.276	37.41	A	1	32.44	A	0.496	13.98	A	0.509	15.63	A	1.904	56.41	A	0.436	18.79	A	0.443	18.62	A	BC013442	NM_011978	Mm.290044
1416317_a_at	Stambp	Stam binding protein	0.592	24.14	A	0.192	7.135	A	0.862	33.35	A	1.138	44.34	P	1.271	54.78	A	1.496	55.94	A	2.843	116.1	M	0.211	8.295	A	0.184	10.54	A	0.125	6.992	A	AA289490	NM_024239	Mm.32801
1416318_at	Serpinb1a	serine (or cysteine) peptidase inhibitor, clade B, member 1a	1	2152	P	1.127	2206	P	0.0372	75.97	A	0.151	310	P	1.224	2784	P	0.01	15.1	A	0.0809	174.5	P	0.802	1666	P	2.732	8267	P	0.0342	100.9	P	AF426024	NM_025429	Mm.20144
1416319_at	Adk	adenosine kinase	2.02	255.1	P	4.403	506	P	0.361	43.34	A	1	120.7	A	0.922	123.1	P	1.024	118.7	P	0.283	35.79	A	0.567	69.18	A	1.065	189.2	P	0.721	124.8	P	NM_134079	NM_134079	Mm.188734
1416320_at	Sec22a	SEC22 vesicle trafficking protein-like A (S. cerevisiae)	1	497	M	0.834	377	A	3.926	1853	P	3.11	1478	P	0.166	87.13	A	1.772	808.3	P	3.794	1890	P	0.204	98.03	A	1.034	723	A	0.314	214.1	A	NM_133704	NM_133704	Mm.259164
1416321_s_at	Prelp	proline arginine-rich end leucine-rich repeat	0.784	24.34	A	0.496	14.02	A	1	29.47	A	1.536	45.58	A	1.484	48.72	A	0.952	27.11	A	0.781	24.29	A	3.745	112.3	A	1.17	51.06	A	62.92	2676	P	NM_054077	NM_054077	Mm.214514
1416322_at	Prelp	proline arginine-rich end leucine-rich repeat	1.344	74.21	A	1.209	60.79	A	0.327	17.16	A	0.791	41.76	A	0.142	8.269	A	1.813	91.91	A	0.492	27.23	A	2.016	107.6	A	2.69	208.9	A	0.625	47.3	A	NM_054077	NM_054077	Mm.214514
1416323_at	2410004N11Rik	potassium channel tetramerisation domain containing 20; synonyms: AI451943, AW541186, D17Ertd562e, 2410004N11Rik; Mus musculus potassium channel tetramerisation domain containing 20 (Kctd20), mRNA.	1.094	833.2	P	0.0689	47.74	A	1	723	P	0.876	637.4	P	1.153	928.4	P	0.101	70.85	A	0.122	92.83	P	0.286	210.1	P	0.475	508.1	P	0.0874	91.24	A	AV281062	XM_622095	Mm.435
1416324_s_at	2410004N11Rik	potassium channel tetramerisation domain containing 20; synonyms: AI451943, AW541186, D17Ertd562e, 2410004N11Rik; Mus musculus potassium channel tetramerisation domain containing 20 (Kctd20), mRNA.	1	660.6	P	0.254	152.8	A	1.144	717.7	P	0.695	438.7	P	1.728	1207	P	0.0217	13.13	A	0.0107	7.092	A	0.137	87.48	A	0.158	147.1	A	0.01	9.011	A	AV281062	XM_622095	Mm.435
1416325_at	Crisp1	cysteine-rich secretory protein 1	0.744	12.48	P	0.518	7.909	A	1.292	20.58	P	0.758	12.15	P	1.242	22.03	P	0.987	15.19	P	0.434	7.301	A	1.487	24.1	P	0.589	13.89	A	0.895	20.58	P	NM_009638	NM_009638	Mm.16781
1416326_at	Crip1	cysteine-rich protein 1 (intestinal)	0.364	375.5	P	1.896	1781	P	0.0706	69.25	A	3.091	3050	P	1	1092	P	0.0939	89	A	0.0309	31.97	A	0.0573	57.19	A	1.148	1666	P	0.0892	126.1	A	NM_007763	NM_007763	Mm.272368
1416327_at	Ufc1	ubiquitin-fold modifier conjugating enzyme 1	0.823	6294	P	1.197	8326	P	1	7259	P	1.017	7431	P	0.691	5585	P	0.724	5079	P	1.381	10580	P	1.007	7437	P	0.01	25.68	A	0.671	7028	P	NM_025388	NM_025388	Mm.2815
1416328_a_at	Atp6v0e	ATPase, H+ transporting, lysosomal V0 subunit E	1	2145	P	2.581	5038	P	1.137	2315	P	0.699	1434	P	0.577	1308	P	1.461	2877	P	2.572	5527	P	2.255	4673	P	1.076	3245	P	1.136	3339	P	NM_025272	NM_025272	Mm.22602
1416329_at	Cyfip1	cytoplasmic FMR1 interacting protein 1	1.144	1541	P	1.019	1249	P	0.362	462.3	P	1	1287	P	0.511	727.5	P	3.365	4159	P	3.653	4929	P	4.907	6383	P	1.951	3695	P	1.211	2234	P	NM_011370	NM_011370	Mm.37249
1416330_at	Cd81	CD 81 antigen	1	7272	P	1.221	8081	P	1.091	7534	P	0.992	6896	P	0.767	5896	P	1.488	9931	P	1.579	11501	P	1.457	10236	P	1.447	14797	P	0.842	8393	P	NM_133655	NM_133655	Mm.806
1416331_a_at	Nfe2l1	nuclear factor, erythroid derived 2,-like 1	1.023	125.9	A	1	112	A	1.707	199.5	A	0.353	41.52	A	0.735	95.68	A	0.995	112.3	A	0.166	20.43	A	1.469	174.6	A	1.674	289.6	P	1.099	185.2	A	NM_008686	NM_008686	Mm.6743
1416332_at	Cirbp	cold inducible RNA binding protein	1	3982	P	1.189	4310	P	0.01	22.61	A	1.002	3813	P	0.678	2853	P	1.163	4252	P	0.0231	92.06	P	1.064	4094	P	0.01	52.87	A	0.193	1055	P	NM_007705	NM_007705	Mm.17898
1416333_at	Dok2	docking protein 2	1.191	155.5	P	1	118.8	A	0.988	122.5	P	1.662	207.3	M	0.677	93.43	A	0.205	24.54	A	2.74	358.2	P	1.06	133.7	A	1.425	261.5	A	0.746	133.4	P	NM_010071	NM_010071	Mm.243323
1416334_at	Wwox	WW domain-containing oxidoreductase	1.057	33.8	A	1	29.11	A	1.652	50.16	A	0.379	11.58	A	0.941	31.82	A	0.356	10.44	A	124.4	3988	P	1.439	44.45	A	60.02	2699	P	8.758	383.8	P	NM_019573	NM_019573	Mm.440420
1416335_at	Mif	macrophage migration inhibitory factor	1	4518	P	1.29	5304	P	1.049	4502	P	0.88	3799	P	0.771	3685	P	0.681	2824	P	0.296	1339	P	0.01	37.97	A	0.228	1448	P	0.138	855.5	P	NM_010798	NM_010798	Mm.2326
1416336_s_at	Snrpd1	small nuclear ribonucleoprotein D1	0.849	5109	P	1.148	6287	P	1	5714	P	0.635	3652	P	1.037	6601	P	0.362	2002	P	0.01	55.16	A	0.0972	565.1	P	0.0105	88.95	A	0.455	3752	P	NM_009226	NM_009226	Mm.603
1416337_at	Uqcrb	ubiquinol-cytochrome c reductase binding protein	0.86	4511	P	1.559	7441	P	1	4980	P	1.147	5752	P	0.632	3506	P	0.626	3013	P	0.61	3204	P	0.731	3704	P	0.0604	445.7	P	0.391	2812	P	NM_026219	NM_026219	Mm.379136
1416338_at	Sh3gl1	SH3-domain GRB2-like 1	2.83	106.7	A	2.111	72.42	A	0.951	34.04	A	1	36.05	A	0.824	32.84	A	2.798	96.82	A	5.69	215	A	1.057	38.49	A	1.59	84.33	A	0.631	32.62	A	NM_013664	NM_013664	Mm.1773
1416339_a_at	Prkcsh	protein kinase C substrate 80K-H	0.685	3348	P	1.453	6463	P	1	4639	P	1.331	6216	P	0.823	4254	P	1.787	8014	P	0.332	1624	P	1.904	8988	P	0.263	1805	A	0.522	3496	P	NM_008925	NM_008925	Mm.214593
1416340_a_at	Man2b1	mannosidase 2, alpha B1	0.01	9.815	A	0.01	4.649	A	0.01	4.33	A	0.01	4.4	A	1	1497	P	0.01	3.692	A	0.01	6.132	A	0.0302	41.34	A	2.521	5018	P	0.01	6.188	A	BC005430	NM_010764	Mm.4219
1416341_at	Polr2c	polymerase (RNA) II (DNA directed) polypeptide C	0.891	2107	P	0.01	8.297	A	0.141	316.5	A	2.364	5342	P	1.109	2772	P	1.204	2612	P	0.77	1824	P	0.0989	225.8	A	0.01	28.63	A	0.52	1683	P	NM_009090	NM_009090	Mm.292492
1416342_at	Tnc	tenascin C	1	4768	P	0.991	4300	P	1.339	6063	P	1.283	5847	P	0.701	3535	P	0.774	3388	P	0.313	1496	P	0.927	4269	P	0.387	2593	P	0.434	2836	P	NM_011607	NM_011607	Mm.980
1416343_a_at	Lamp2	lysosomal-associated membrane protein 2; synonyms: CD107b, Lamp-2, Lamp-2a, Lamp-2b, Lamp-2c; isoform 2 is encoded by transcript variant 2; lysosome-associated membrane protein-2; Lamp II; lysosomal membrane glycoprotein 2; Mus musculus lysosomal-associated membrane protein 2 (Lamp2), transcript variant 2, mRNA.	1.158	4157	P	0.01	3.647	A	0.01	7.271	A	1	3432	P	0.735	2789	P	1.053	3470	P	2.506	9011	P	0.01	13.58	A	0.453	2289	P	1.185	5830	P	NM_010685	NM_001017959 ; NM_010685	Mm.486
1416344_at	Lamp2	lysosomal-associated membrane protein 2; synonyms: CD107b, Lamp-2, Lamp-2a, Lamp-2b, Lamp-2c; isoform 2 is encoded by transcript variant 2; lysosome-associated membrane protein-2; Lamp II; lysosomal membrane glycoprotein 2; Mus musculus lysosomal-associated membrane protein 2 (Lamp2), transcript variant 2, mRNA.	1.311	3378	P	0.01	17.9	A	0.035	85.55	P	1.326	3269	P	1	2726	P	2.128	5034	P	2.663	6878	P	0.505	1257	P	0.882	3196	P	1.662	5870	P	NM_010685	NM_001017959 ; NM_010685	Mm.486
1416345_at	Timm8a1	translocase of inner mitochondrial membrane 8 homolog a1 (yeast)	0.972	3142	P	1	2941	P	1.91	5860	P	1.498	4627	P	0.826	2822	P	1.761	5222	P	0.709	2297	P	1.999	6241	P	1.864	8470	P	0.864	3828	P	W82151	NM_013898	Mm.214504
1416346_at	Timm8a1	translocase of inner mitochondrial membrane 8 homolog a1 (yeast)	0.572	313.9	P	1.106	552.6	P	1	521.4	P	0.62	325.2	P	2.309	1340	P	2.637	1329	P	1.479	813.6	P	3.089	1638	P	0.728	562.3	P	3.592	2703	P	W82151	NM_013898	Mm.214504
1416347_at	Men1	multiple endocrine neoplasia 1	0.891	1839	P	1.332	2501	P	1.306	2559	P	1	1973	P	0.638	1392	P	0.367	694.8	P	0.952	1968	P	0.0102	20.43	A	1.877	5448	P	0.194	547.6	P	AB023401	NM_008583	Mm.12917
1416348_at	Men1	multiple endocrine neoplasia 1	0.394	152.1	A	0.921	324.1	A	2.415	886.3	P	1.085	400.9	A	1	408.7	M	0.361	128.1	A	1.978	766	A	0.0409	15.26	A	2.959	1608	P	0.199	105.4	A	AB023401	NM_008583	Mm.12917
1416349_at	Mrpl34	mitochondrial ribosomal protein L34	4.414	4035	P	3.151	2621	P	0.466	404.9	P	0.635	554.9	P	1	966.6	P	0.376	315.3	P	0.342	313.6	P	0.187	165.2	M	0.217	278.7	P	0.349	437.1	P	NM_053162	NM_053162	Mm.29489
1416350_at	Klf16	Kruppel-like factor 16	2.097	318.8	P	0.211	29.22	A	2.26	326.3	P	0.184	26.73	A	1	160.8	P	0.0265	3.697	A	0.0589	8.971	A	5.043	740.9	P	0.16	34.24	A	0.126	26.27	A	NM_078477	NM_078477	Mm.41513
1416351_at	Map2k1	mitogen activated protein kinase kinase 1	0.789	710.8	P	1.275	1045	P	1	855.8	P	1.769	1524	P	0.105	99.96	P	1.811	1498	P	2.889	2609	P	3.176	2765	P	0.53	671.1	P	1.041	1285	P	NM_008927	NM_008927	Mm.248907
1416352_s_at	Gpsn2	glycoprotein, synaptic 2	0.951	6881	P	1.185	7802	P	1	6869	P	1.019	7046	P	0.819	6266	P	1.266	8406	P	1.353	9809	P	0.881	6155	P	1.12	11397	P	0.765	7586	P	NM_134118	NM_134118	Mm.352239
1416353_at	Nr1h2	nuclear receptor subfamily 1, group H, member 2	1	762.5	P	0.323	224	A	2.257	1634	P	1.201	875.8	P	0.379	305.5	A	0.212	148.4	A	1.813	1385	P	0.899	662.2	P	1.226	1315	P	0.579	604.6	P	NM_009473	NM_009473	Mm.968
1416354_at	Rbmx	RNA binding motif protein, X chromosome	0.01	19.73	A	0.418	804.2	P	1	2007	P	1.677	3390	P	2.11	4716	P	0.317	614.5	A	0.0458	97	A	0.0724	147.8	A	0.477	1417	P	0.0791	229.2	A	NM_011252	NM_011252	Mm.28275
1416355_at	Rbmx	RNA binding motif protein, X chromosome	1.044	18.94	A	0.365	6.022	A	0.625	10.76	A	0.956	16.58	A	4.931	94.57	P	0.291	4.84	A	1.277	23.21	A	0.571	10.01	A	3.828	97.64	A	1.119	27.81	A	NM_011252	NM_011252	Mm.28275
1416356_at	Gmpr2	guanosine monophosphate reductase 2; synonyms: AA959850, 1810008P16Rik, 5730544D12Rik; Mus musculus guanosine monophosphate reductase 2 (Gmpr2), mRNA.	0.0342	102.9	P	1.742	4770	P	0.597	1707	P	2.267	6520	P	1	3181	P	0.0174	48.17	A	0.01	24.58	A	1.575	4576	P	0.0351	148.5	A	1.131	4662	P	NM_134075	NM_134075 ; NM_177992	Mm.390685
1416357_a_at	Mcam	melanoma cell adhesion molecule	1.014	11.12	A	0.825	8.235	A	0.442	4.606	A	0.986	10.33	A	0.445	5.163	A	0.575	5.783	A	0.564	6.192	A	0.431	4.565	A	0.801	12.35	A	0.27	4.057	A	NM_023061	NM_023061	Mm.275003
1416358_at	0610009O03Rik	RIKEN cDNA 0610009O03 gene	1	100.6	A	0.709	64.97	A	22.31	2131	P	0.975	93.78	A	10.23	1088	P	1.571	145	A	1.771	178.5	A	1.764	171.5	A	0.317	44.84	A	14.93	2059	P	NM_026660	NM_026660	Mm.34564
1416359_at	Snag1	sorting nexin associated golgi protein 1	0.728	1758	P	0.444	975.2	P	1.443	3309	P	1.269	2928	P	1	2553	P	2.104	4662	P	1.808	4372	P	0.227	530.1	P	0.274	930.7	P	0.933	3086	P	AV344473	NM_130796	Mm.33721
1416360_at	Snag1	sorting nexin associated golgi protein 1	0.385	80.67	A	0.449	85.62	A	1	199	A	10.65	2134	P	1.592	352.9	P	0.107	20.51	A	0.391	82.07	A	0.869	175.9	P	0.442	130.3	A	2.76	792.7	P	AV344473	NM_130796	Mm.33721
1416361_a_at	Dync1i1	dynein cytoplasmic 1 intermediate chain 1	0.97	37.01	A	1	34.7	A	1.404	50.83	P	1.053	38.4	A	0.982	39.59	A	1.738	60.83	A	1.897	72.49	P	1.007	37.09	A	1.443	77.4	P	11.31	590.9	P	NM_010063	NM_010063	Mm.20893
1416362_a_at	Fkbp4	FK506 binding protein 4	0.226	799.3	P	0.394	1268	P	1.19	3992	P	1	3378	P	1.028	3842	P	0.273	884.3	P	0.787	2786	P	0.826	2821	P	0.0546	271.3	P	0.307	1486	P	BB456860	NM_010219	Mm.12758
1416363_at	Fkbp4	FK506 binding protein 4	1	61.36	A	3.065	171.1	A	0.454	26.47	A	8.666	508.4	A	0.497	32.22	A	1.397	78.69	A	1.806	111	A	3.459	205	A	9.345	806.4	A	1.517	127.5	A	BB456860	NM_010219	Mm.12758
1416364_at	Hsp90ab1	heat shock protein 90kDa alpha (cytosolic), class B member 1	0.714	4338	P	1	5529	P	1.207	6966	P	1.172	6805	P	0.725	4660	P	0.791	4408	P	1.184	7210	P	0.897	5263	P	1.028	8780	P	0.443	3687	P	BI154147	NM_008302	Mm.2180
1416365_at	Hsp90ab1	heat shock protein 90kDa alpha (cytosolic), class B member 1	0.787	4969	P	1.003	5759	P	1	5994	P	1.119	6755	P	0.771	5143	P	0.41	2374	P	0.887	5612	P	1.126	6865	P	1.01	8968	P	0.698	6037	P	BI154147	NM_008302	Mm.2180
1416366_at	Ndufc2	NADH dehydrogenase (ubiquinone) 1, subcomplex unknown, 2	0.986	4006	P	1.259	4653	P	1.355	5226	P	1	3884	P	0.785	3373	P	0.554	2067	P	0.773	3145	P	0.588	2309	P	0.29	1655	P	0.217	1208	P	NM_024220	NM_024220	Mm.334031
1416367_at	1110001J03Rik	RIKEN cDNA 1110001J03 gene	2.662	2060	P	1.53	1078	P	0.315	231.7	P	0.4	296.3	P	1	818.3	P	0.245	174.1	A	0.357	277.2	P	0.267	200	A	0.151	164.8	A	0.158	167.3	P	NM_025363	NM_025363	Mm.158971
1416368_at	Gsta4	glutathione S-transferase, alpha 4	1.061	5795	P	1	4972	P	0.815	4226	P	1.242	6489	P	0.468	2706	P	1.637	8211	P	0.513	2807	P	1.989	10497	P	1.718	13200	P	1.112	8325	P	NM_010357	NM_010357	Mm.2662
1416369_at	Hiatl1	hippocampus abundant transcript-like 1	1	307.6	P	3.198	895.4	P	1.462	427.2	P	0.991	291.5	P	0.553	179.9	P	3.691	1042	P	6.855	2113	P	7.808	2320	P	1.682	727.6	P	1.837	774.6	P	NM_133680	NM_133680	Mm.239196
1416370_at	Zscan21	zinc finger and SCAN domain containing 21	2.536	3253	P	0.229	267	P	0.0363	44.2	A	3.544	4346	P	1	1357	P	3.544	4173	P	0.01	12.36	A	0.0213	26.39	A	0.0153	27.67	A	0.0647	113.7	A	NM_011757	NM_011757	Mm.2760
1416371_at	Apod	apolipoprotein D	1.46	126.3	A	0.328	25.84	A	0.888	72.92	A	1	82.7	A	34.86	3189	P	98.18	7795	P	0.55	47.63	A	39.04	3262	P	0.865	105.3	A	58.46	6930	P	NM_007470	NM_007470	Mm.2082
1416372_at	Ptdss1	phosphatidylserine synthase 1	3.072	4248	P	1	1258	P	0.086	113	P	2.974	3932	P	0.0441	64.55	P	2.238	2841	P	1.741	2411	P	0.111	147.8	A	0.0724	140.8	P	1.956	3707	P	NM_008959	NM_008959	Mm.281464
1416373_at	Nfs1	nitrogen fixation gene 1 (S. cerevisiae)	0.603	562.3	P	1.382	1174	P	1	886.1	P	1.037	925.1	P	0.365	360.4	P	6.511	5576	P	8.409	7862	P	7.922	7142	P	0.0124	16.33	A	1.387	1774	P	NM_010911	NM_010911	Mm.283604
1416374_at	Ap3m1	adaptor-related protein complex 3, mu 1 subunit	1.258	146.1	P	0.757	80	A	0.189	20.81	A	1.117	124	A	1	122.8	A	0.208	22.15	A	4.381	509.8	P	1.272	142.7	A	1.921	313.6	A	0.668	106.2	A	AF242857	NM_018829	Mm.386781
1416375_at	Ap3m1	adaptor-related protein complex 3, mu 1 subunit	1	160	M	0.827	120.5	A	15.1	2294	P	4.336	663.4	P	0.531	89.82	A	3.904	573.3	P	3.952	633.6	P	0.0621	9.604	A	1.568	352.9	A	1.82	399	P	AF242857	NM_018829 ; XM_618792	Mm.386781
1416376_at	Tmem97	transmembrane protein 97	0.86	1454	P	1.993	3066	P	1	1605	P	1.523	2461	P	0.689	1232	P	0.249	386.7	A	0.595	1007	P	1.488	2429	P	0.977	2322	P	0.154	357.5	M	NM_133706	NM_133706	Mm.29431
1416377_at	Pdcd7	programmed cell death protein 7	1.698	576.2	P	0.578	178.4	A	0.16	51.65	A	1	324.5	P	1.096	393.4	P	1.263	393.4	P	0.453	153.9	A	0.352	115.6	A	0.274	130.9	A	0.177	82.54	A	NM_016688	NM_016688	Mm.29193
1416378_at	Pnkp	polynucleotide kinase 3'- phosphatase	0.998	2919	P	1.698	4517	P	1	2776	P	1.175	3284	P	0.122	378	P	0.292	784.2	P	0.561	1642	P	2.549	7200	P	0.01	32.59	A	0.572	2291	P	NM_021549	NM_021549	Mm.238254
1416379_at	Panx1	pannexin 1	2.885	1868	P	0.101	59.32	A	7.663	4710	P	0.173	107.1	A	1	684.5	P	0.586	348.4	P	0.351	227.4	A	0.283	176.9	A	0.209	190.5	A	0.181	160.1	A	NM_019482	NM_019482	Mm.142253
1416380_at	Mov10	Moloney leukemia virus 10	0.785	222.8	A	1	258.1	P	1.112	299.5	A	1.122	304.2	P	0.295	88.61	A	0.497	129.4	A	0.891	253.3	A	0.856	234.5	A	1.064	424.5	P	2.214	860.5	P	NM_008619	NM_008619	Mm.1597
1416381_a_at	Prdx5	peroxiredoxin 5	1	4954	P	1.528	6891	P	1.307	6151	P	0.876	4150	P	0.886	4640	P	1.49	6776	P	1.376	6830	P	0.92	4404	P	0.122	849.3	M	0.893	6062	P	BC008174	NM_012021	Mm.279782
1416382_at	Ctsc	cathepsin C	1.386	522.8	A	1.494	512.8	A	0.0178	6.389	A	0.614	221.3	A	0.455	181.6	A	0.0282	9.767	A	0.0238	8.988	A	2.815	1026	P	0.0554	29.39	A	0.0216	11.17	A	NM_009982	NM_009982	Mm.322945
1416383_a_at	Pcx	pyruvate carboxylase	0.976	7441	P	1.15	7975	P	1	7236	P	1.019	7425	P	0.754	6076	P	1.341	9378	P	1.3	9922	P	1.131	8326	P	1.212	12989	P	0.683	7131	P	NM_008797	NM_008797	Mm.1845
1416384_a_at	Cope	coatomer protein complex, subunit epsilon	1	6415	P	1.057	6170	P	0.939	5721	P	1.12	6868	P	0.725	4919	P	0.28	1650	P	0.988	6352	P	0.829	5136	P	1.118	10086	P	0.462	4064	P	NM_021538	NM_021538	Mm.28668
1416385_a_at	M6pr	mannose-6-phosphate receptor, cation dependent	0.987	362.5	P	0.195	65.26	P	3.225	1125	P	2.428	852.2	P	1	388.2	P	1.541	519.3	P	3.849	1416	P	7.029	2493	P	1.936	999.8	P	0.461	232.2	P	NM_010749	NM_010749	Mm.249225
1416386_a_at	M6pr	mannose-6-phosphate receptor, cation dependent	6.852	760.3	P	1	101	A	0.749	78.92	A	1.056	112.1	A	0.575	67.49	A	13.72	1397	P	2.813	312.8	P	18.24	1955	P	0.864	134.8	A	3.984	605.8	P	NM_010749	NM_010749	Mm.249225
1416387_at	Pip5k2c	phosphatidylinositol-4-phosphate 5-kinase, type II, gamma	1.031	117	A	0.632	65.28	A	1	107.7	A	0.527	57.19	A	2.87	344.3	P	5.288	550.6	P	1.157	131.5	A	7.787	853.5	P	8.021	1280	P	1.254	195	A	NM_054097	NM_054097	Mm.22682
1416388_at	Pip5k2c	phosphatidylinositol-4-phosphate 5-kinase, type II, gamma	1.348	379.5	A	1	256.2	A	1.866	498.9	A	0.999	269	A	0.983	292.6	A	1.546	399.5	A	2.488	701.6	A	2.177	591.9	P	0.821	324.9	A	0.844	325.7	A	NM_054097	NM_054097	Mm.22682
1416389_a_at	Rcbtb2	regulator of chromosome condensation (RCC1) and BTB (POZ) domain containing protein 2	0.016	23.88	A	0.377	513.7	P	1.422	2019	P	1.179	1686	P	1	1582	P	0.01	12.15	A	0.023	34.44	A	0.208	300	P	0.01	9.91	A	0.238	486.9	P	NM_134083	NM_134083	Mm.280068
1416390_at	Rcbtb2	regulator of chromosome condensation (RCC1) and BTB (POZ) domain containing protein 2	0.799	192.5	P	2.863	627.5	P	1	228.7	P	0.936	215.4	P	2.229	567.8	P	0.233	51.59	P	3.834	925.1	P	0.0577	13.43	A	0.01	2.184	A	0.613	202.2	P	NM_134083	NM_134083	Mm.280068
1416391_at	Ptcd1	pentatricopeptide repeat domain 1	1	3460	P	1.399	4407	P	0.783	2572	P	1.334	4414	P	0.791	2896	P	2.175	6906	P	2.348	8141	P	0.114	381.1	P	1.132	5510	P	0.994	4711	P	NM_133735	NM_133735	Mm.332840
1416392_a_at	Atp6v0c	ATPase, H+ transporting, lysosomal V0 subunit C	0.97	6214	P	1.262	7362	P	1	6085	P	1.016	6223	P	0.774	5245	P	1.441	8476	P	1.249	8018	P	1.337	8277	P	1.259	11346	P	0.735	6454	P	NM_009729	NM_009729	Mm.30155
1416393_at	Emg1	EMG1 nucleolar protein homolog (S. cerevisiae)	1.276	5302	P	0.787	2977	P	1.261	4978	P	1	3973	P	0.952	4181	P	0.802	3059	P	0.374	1557	P	0.0783	314.1	P	1.216	7103	P	0.753	4290	P	NM_013536	NM_013536	Mm.6390
1416394_at	Bag1	Bcl2-associated athanogene 1	1	7074	P	1.242	7998	P	1.163	7811	P	0.985	6665	P	0.667	4986	P	0.0718	466.2	P	1.474	10447	P	0.0188	128.7	A	0.021	209.1	A	0.357	3464	P	NM_009736	NM_009736	Mm.688
1416395_at	Guk1	guanylate kinase 1	0.81	794.8	P	2.317	2068	P	1	931.3	P	1.223	1146	P	0.533	552.3	P	0.803	722.7	P	0.313	307.4	A	2.735	2591	P	0.0675	93.15	A	0.0642	86.22	A	BC024625	NM_008193	Mm.3624
1416396_at	Snx4	sorting nexin 4	3.601	97.78	A	0.843	20.84	A	1	25.79	A	1.105	28.69	A	0.871	25.01	A	1.288	32.1	A	4.027	109.6	A	7.534	197.7	A	1.516	57.89	A	2.292	85.3	A	NM_080557	NM_080557	Mm.28196
1416397_at	Mesdc1	mesoderm development candidate 1	0.0196	2.153	A	1.853	185.5	A	0.147	15.4	A	0.0433	4.552	A	0.0557	6.475	A	0.0701	7.08	A	0.0558	6.147	A	0.0779	8.284	A	0.0691	10.69	A	0.103	15.55	A	BB474887	NM_030705	Mm.272998
1416398_at	Mesdc1	mesoderm development candidate 1	0.495	34.65	A	1	63.71	A	1.008	67.01	A	1.021	68.36	A	0.843	62.44	A	0.184	11.81	A	0.938	65.8	A	0.545	36.85	A	1.234	121.4	A	0.782	75.04	A	BB474887	NM_030705	Mm.272998
1416399_a_at	Hmox2	heme oxygenase (decycling) 2	1	3079	P	0.0567	158.9	A	1.815	5307	P	0.714	2102	P	1.164	3792	P	0.0291	82.24	A	1.791	5525	P	0.0661	196.7	A	0.0111	48	A	0.105	441.5	A	NM_010443	NM_010443	Mm.272866
1416400_at	Pycrl	pyrroline-5-carboxylate reductase-like	4.67	4114	P	0.25	200.4	A	0.0135	11.26	A	7.434	6261	P	1	931.5	P	7.801	6307	P	7.982	7045	P	0.0802	68.28	A	0.106	131.1	A	1.622	1959	P	NM_025412	NM_025412	Mm.250599
1416401_at	Cd82	CD82 antigen	2.735	67.25	A	0.939	21.01	A	4.119	96.18	A	1	23.51	A	0.51	13.25	A	8.963	202.3	A	7.982	196.7	A	0.836	19.87	A	1.534	53.05	A	2.645	89.13	A	NM_007656	NM_007656	Mm.4261
1416402_at	Abcb10	ATP-binding cassette, sub-family B (MDR/TAP), member 10	0.212	18.41	A	0.896	70.82	A	9.681	798.5	P	4.756	394.9	P	1	91.84	A	2.395	190.9	A	0.338	29.42	A	2.135	179.2	A	1.385	169.1	A	1.362	162.1	A	AV382118	NM_019552	Mm.274243
1416403_at	Abcb10	ATP-binding cassette, sub-family B (MDR/TAP), member 10	0.835	9.957	A	1.058	11.48	A	0.773	8.748	A	0.872	9.945	A	0.942	11.87	A	1.031	11.29	A	0.554	6.614	A	1.315	15.15	A	1.439	24.13	A	0.622	10.16	A	AV382118	NM_019552	Mm.274243
1416404_s_at	Rps16	ribosomal protein S16	0.984	8158	P	1.223	9228	P	1.121	8825	P	1	7925	P	0.755	6620	P	0.789	6005	P	0.299	2482	P	0.281	2250	P	0.237	2761	P	0.456	5178	P	NM_013647	NM_013647	Mm.702
1416405_at	Bgn	biglycan	3.529	410.4	P	1	105.8	A	0.528	58.31	A	0.124	13.78	A	33.2	4083	P	0.164	17.52	A	0.0753	8.776	A	0.092	10.34	A	0.122	19.91	A	4.845	772.1	P	BC019502	NM_007542	Mm.2608
1416406_at	Pea15a	phosphoprotein enriched in astrocytes 15A	0.921	7535	P	1.119	8326	P	1.082	8405	P	1	7818	P	0.758	6556	P	1.142	8571	P	1.341	10984	P	1.15	9083	P	0.869	9999	P	0.69	7730	P	AI323543	NM_008556 ; NM_011063	Mm.544
1416407_at	Pea15a	phosphoprotein enriched in astrocytes 15A	0.879	6858	P	1.149	8155	P	1.008	7469	P	1	7458	P	0.691	5702	P	1.251	8957	P	1.33	10392	P	1.258	9477	P	0.561	6155	P	0.624	6674	P	AI323543	NM_008556 ; NM_011063	Mm.544
1416408_at	Acox1	acyl-Coenzyme A oxidase 1, palmitoyl	0.828	4141	P	1	4549	P	1.021	4848	P	1.138	5437	P	0.635	3359	P	1.087	4987	P	0.423	2120	P	1.034	4993	P	0.678	4768	P	0.537	3677	P	AB034914	NM_015729	Mm.356689
1416409_at	Acox1	acyl-Coenzyme A oxidase 1, palmitoyl	1	1203	P	3.599	3940	P	0.0539	61.59	M	2.744	3156	P	0.134	170.2	P	1.962	2166	P	0.0323	38.99	A	0.332	386.2	P	0.373	631.7	M	1.035	1705	P	AB034914	NM_015729	Mm.356689
1416410_at	Pafah1b3	platelet-activating factor acetylhydrolase, isoform 1b, alpha1 subunit	1.609	5008	P	0.162	458.9	P	1.955	5778	P	1	2975	P	0.0446	146.8	A	0.0663	189.3	A	0.116	362.7	A	0.0471	141.5	A	0.0119	52.15	A	0.0539	229.9	A	NM_008776	NM_008776	Mm.597
1416411_at	Gstm2	glutathione S-transferase, mu 2	25.4	3309	P	0.313	37.11	A	16.6	2054	P	1	124.5	A	0.667	91.85	A	0.955	114.1	A	0.992	129.5	A	0.822	103.5	A	0.943	172.8	A	0.548	97.87	A	NM_008183	NM_008183	Mm.440086
1416412_at	Nsmaf	neutral sphingomyelinase (N-SMase) activation associated factor	1	2081	P	1.54	2916	P	0.0157	31.06	A	1.068	2124	P	0.669	1472	P	0.133	253.1	P	0.688	1434	P	1.32	2654	P	0.0129	37.76	A	0.426	1216	P	NM_010945	NM_010945	Mm.3059
1416413_at	Ctsj	cathepsin J	0.262	4.095	A	0.686	9.734	A	1.185	17.56	A	0.815	12.16	A	0.213	3.52	A	1.297	18.57	A	2.111	32.99	A	1.667	25.13	A	1.019	22.36	A	0.22	4.701	A	NM_012007	NM_012007	Mm.31948
1416414_at	Emilin1	elastin microfibril interfacer 1	0.575	35.41	A	0.132	7.375	A	0.455	26.61	A	6.427	378.4	A	1.425	92.78	A	4.223	238.7	A	0.905	55.83	A	1.824	108.5	A	3.043	263.5	A	1.459	123.1	A	NM_133918	NM_133918	Mm.286375
1416415_a_at	H2afz	H2A histone family, member Z	0.972	7712	P	1.226	8850	P	1.085	8177	P	1	7585	P	0.8	6714	P	1.105	8049	P	1.168	9281	P	0.828	6344	P	1.096	12232	P	0.741	8054	P	AY074806	NM_016750	Mm.117541
1416416_x_at	Gstm1	glutathione S-transferase, mu 1	0.932	6901	P	1.497	10090	P	0.866	6091	P	1.21	8569	P	1	7833	P	1.674	11380	P	1.684	12497	P	1.562	11180	P	1.567	16320	P	0.945	9594	P	NM_010358	NM_010358	Mm.37199
1416417_a_at	Ndufb7	NADH dehydrogenase (ubiquinone) 1 beta subcomplex, 7	0.919	5513	P	1.533	8369	P	1.294	7372	P	1	5735	P	0.983	6235	P	1.833	10090	P	1.476	8872	P	1.031	5974	P	0.618	5213	P	0.998	8202	P	NM_025843	NM_025843	Mm.29683
1416418_at	Gabarapl1	gamma-aminobutyric acid (GABA(A)) receptor-associated protein-like 1	35.14	1400	P	0.69	25.03	A	1	37.83	A	0.642	24.46	A	1.526	64.28	M	0.265	9.701	A	147.4	5885	P	61.15	2353	P	0.155	8.668	A	7.783	425	P	AF180518	NM_020590	Mm.14638
1416419_s_at	Gabarapl1	gamma-aminobutyric acid (GABA(A)) receptor-associated protein-like 1	30.85	859.4	P	0.341	8.633	A	0.317	8.392	A	0.53	14.11	A	1	29.45	A	0.952	24.33	A	139.8	3903	P	32.44	873.1	P	1.104	43.23	A	9.836	375.5	P	AF180518	NM_020590	Mm.14638
1416420_a_at	Rpl9	ribosomal protein L9	0.85	6153	P	1.136	7487	P	1.025	7049	P	1	6924	P	0.703	5380	P	0.265	1762	P	0.574	4166	P	0.461	3223	P	0.569	5795	P	0.195	1936	P	NM_011292	NM_011292	Mm.422908
1416421_a_at	Ssb	Sjogren syndrome antigen B	0.994	144.1	A	17.12	2258	P	3.877	533.7	P	0.887	122.9	A	1	153.3	P	0.957	127.3	A	0.328	47.61	A	0.0719	10.07	A	0.482	98.37	A	0.268	53.23	A	BG796845	NM_009278	Mm.10508
1416422_a_at	Ssb	Sjogren syndrome antigen B	3.41	2757	P	0.0653	48.02	A	6.27	4813	P	0.287	222.2	P	1	854.8	P	0.246	182.7	P	0.0713	57.76	A	3.981	3109	P	0.0345	39.19	A	3.432	3802	P	BG796845	NM_009278	Mm.10508
1416423_x_at	Ssb	Sjogren syndrome antigen B	1.571	2177	P	0.01	6.312	A	3.572	4700	P	0.0982	130.1	P	0.429	628.4	P	0.643	817.7	P	0.01	3.395	A	1.01	1352	P	0.01	13.73	A	1.687	3203	P	BG796845	NM_009278	Mm.10508
1416424_at	M6prbp1	mannose-6-phosphate receptor binding protein 1	0.707	294.2	A	1	378.6	A	1.327	524	M	0.363	144.3	A	1.168	513.8	P	0.782	298.7	A	0.0865	36.06	A	1.452	583.3	A	2.198	1286	P	0.637	362.9	A	BC011116	NM_025836	Mm.311696
1416425_at	Pex19	peroxisome biogenesis factor 19	1	2014	P	0.137	251.9	P	1.912	3656	P	1.335	2570	P	0.0305	64.94	A	0.514	950.3	P	0.0136	27.49	A	0.623	1213	P	0.983	2783	P	0.0423	116.9	P	NM_023041	NM_023041	Mm.247764
1416426_at	Rab5a	RAB5A, member RAS oncogene family	1.583	2883	P	0.999	1656	P	0.808	1397	P	1.411	2457	P	1	1926	P	2.486	4156	P	1.818	3317	P	1.341	2360	P	1.542	3950	P	1.406	3509	P	NM_025887	NM_025887	Mm.329123
1416427_at	Ccni	cyclin I	0.466	241.9	P	7.785	3676	P	0.01	0.782	A	0.101	49.98	A	1.534	841.5	P	0.381	181.6	P	8.307	4318	P	1.83	917.4	P	0.331	241.8	P	2.826	2009	P	NM_017367	NM_017367	Mm.250419
1416428_at	Thap11	THAP domain containing 11	1.208	3386	P	0.01	12.44	A	1	2661	P	1.6	4288	P	0.259	768.6	P	0.43	1107	P	0.748	2101	P	0.41	1111	P	0.01	21.55	A	0.377	1446	P	NM_021513	NM_021513	Mm.286598
1416429_a_at	Cat	catalase	0.436	2400	P	1.174	5885	P	1.101	5759	P	1	5265	P	0.63	3669	P	1.527	7720	P	1.287	7103	P	1.103	5868	P	1.552	12022	P	0.76	5733	P	NM_009804	NM_009804	Mm.4215
1416430_at	Cat	catalase	0.399	1926	P	1.117	4911	P	1.094	5018	P	1	4617	P	0.704	3596	P	1.196	5300	P	1.274	6165	P	1.188	5544	P	1.474	10009	P	0.731	4835	P	NM_009804	NM_009804	Mm.4215
1416431_at	Tubb6	tubulin, beta 6	1	904.9	P	10.23	8426	P	0.0788	67.75	A	0.0177	15.32	A	3	2871	P	0.042	34.87	A	1.65	1496	P	4.737	4141	P	0.0141	17.95	A	0.205	254.5	A	NM_026473	NM_026473	Mm.181860
1416432_at	Pfkfb3	6-phosphofructo-2-kinase/fructose-2,6-biphosphatase 3	0.235	641	P	1.666	4131	P	1	2587	P	1.054	2744	P	0.351	1012	P	1.039	2597	P	0.029	79.25	M	0.83	2185	P	0.0861	329.9	P	0.936	3494	P	NM_133232	NM_133232 ; NM_172976	Mm.19669
1416433_at	Rpa2	replication protein A2	7.369	2011	P	0.287	71.34	A	1	259.1	A	0.258	67.25	A	15.86	4576	P	0.252	63.19	A	28.19	7707	P	0.0798	21.05	A	17.98	6901	P	0.295	110.4	P	BC004578	NM_011284	Mm.2870
1416434_at	Bcl2l10	Bcl2-like 10	1.695	118.9	P	0.629	40.12	A	0.724	48.25	A	1.044	70.03	P	1	74.16	P	1.122	72.25	A	0.679	47.73	A	1.634	110.7	P	1.115	110	A	1.163	111.8	P	NM_013479	NM_013479	Mm.25988
1416435_at	Ltbr	lymphotoxin B receptor	1.068	1654	P	0.226	318.8	A	0.412	605.4	P	1	1480	P	1.872	3064	P	2.189	3110	P	3.651	5664	P	1.573	2352	P	0.164	357.8	A	2.115	4487	P	NM_010736	NM_010736	Mm.3122
1416436_a_at	2410003P15Rik	RIKEN cDNA 2410003P15 gene	1	133.6	P	1.056	128.3	A	0.892	113.2	A	0.577	73.74	A	1.069	151	A	1.716	210.4	P	1.436	192.1	A	2.014	259.8	P	1.853	348.1	A	2.212	404.8	P	NM_018888	NM_018888	Mm.158827
1416437_a_at	Mapk8ip3	mitogen-activated protein kinase 8 interacting protein 3	1	31.99	A	0.958	27.89	A	1.856	56.4	A	0.53	16.22	A	1.837	62.15	A	2.372	69.64	A	2.834	90.84	A	3.456	106.8	A	0.998	44.89	A	0.595	26.08	A	AF262046	NM_013931	Mm.43081
1416438_at	2410104I19Rik	RIKEN cDNA 2410104I19 gene; synonyms: SIAHBP1, 2810454F19Rik; isoform b is encoded by transcript variant 2; fuse-binding protein-interacting repressor; Mus musculus RIKEN cDNA 2410104I19 gene (2410104I19Rik), transcript variant 2, mRNA.	0.88	5365	P	1.168	6480	P	0.22	1274	P	1.254	7304	P	1	6444	P	1.373	7681	P	0.293	1790	P	1.191	7014	P	1.412	12101	P	0.828	6918	P	NM_133691	NM_028364 ; NM_133691	Mm.29965
1416439_at	2410015N17Rik	RIKEN cDNA 2410015N17 gene	1	2785	P	1.587	4022	P	2.014	5327	P	0.703	1872	P	0.63	1856	P	0.101	259.2	A	0.404	1126	A	0.214	576.8	A	0.277	1084	P	0.185	705.4	A	NM_023203	NM_023203	Mm.29898
1416440_at	Cd164	CD164 antigen	1.211	2803	P	1	2107	P	0.434	953.5	P	0.473	1047	P	1.089	2667	P	2.073	4404	P	1.998	4635	P	1.779	3979	P	1.514	4931	P	0.733	2326	P	NM_016898	NM_016898	Mm.269815
1416441_at	MGI:1889205	plasma glutamate carboxypeptidase; Plasma glutamate carboxypeptidase	1	652.7	P	3.699	2197	P	0.0563	34.89	A	0.036	22.47	A	1.137	785	P	5.833	3494	P	8.388	5485	P	6.892	4346	P	0.0174	16	A	0.76	679.7	P	BB468025	NM_018755 ; NM_176073	Mm.158251
1416442_at	Ier2	immediate early response 2	0.164	381.5	P	0.218	462.4	P	1.782	3944	P	2.451	5463	P	0.01	5.473	A	0.0167	35.65	A	0.01	14.16	A	0.01	4.934	A	0.01	5.562	A	0.0114	36.49	A	NM_010499	NM_010499	Mm.399
1416443_a_at	Sae1	SUMO1 activating enzyme subunit 1	2.87	3257	P	1	1033	P	0.771	830.5	P	0.0853	92.59	A	2.672	3206	P	2.565	2671	P	0.52	591.6	P	0.0469	51.37	A	2.137	3411	P	0.063	98	A	NM_019748	NM_019748	Mm.258530
1416444_at	Elovl2	elongation of very long chain fatty acids (FEN1/Elo2, SUR4/Elo3, yeast)-like 2	2.418	1661	P	1	625.4	P	0.407	265.6	P	0.93	610.9	P	1.764	1282	P	5.145	3245	P	5.959	4103	P	7.468	4957	P	3.047	2945	P	2.839	2674	P	NM_019423	NM_019423	Mm.2567
1416445_at	2810405J04Rik	RIKEN cDNA 2810405J04 gene	0.657	2866	P	0.01	36.58	A	1.057	4378	P	1.453	6061	P	1	4613	P	0.561	2246	P	1.041	4549	P	0.0395	166.4	P	0.01	39.85	A	0.458	2740	P	NM_133747	NM_133747	Mm.24641
1416446_at	Tmem30a	transmembrane protein 30A	1	752.7	P	0.383	262.5	P	0.834	596.4	P	1.212	872.1	P	1.006	800.5	P	0.311	215.1	P	3.305	2492	P	3.145	2287	P	0.985	1042	P	0.923	952.1	P	BE986812	NM_133718	Mm.355034
1416447_at	Tmem30a	transmembrane protein 30A	37.3	1060	P	0.168	4.34	A	1	26.99	A	0.0649	1.763	A	0.578	17.37	P	1.998	52.11	P	3.749	106.7	P	4.705	129.2	P	1.628	65.08	P	2.951	114.9	P	BE986812	NM_133718	Mm.355034
1416448_at	Itpa	inosine triphosphatase (nucleoside triphosphate pyrophosphatase)	1.047	4432	P	0.779	3002	P	1.213	4877	P	0.674	2727	P	1	4478	P	0.772	2999	P	0.408	1730	P	0.276	1129	P	0.209	1242	P	0.23	1335	P	NM_025922	NM_025922	Mm.21399
1416449_x_at	Stxbp2	syntaxin binding protein 2	1.099	57.78	A	0.447	21.41	A	1.311	65.47	A	1	50.27	A	0.518	28.81	A	7.42	358.1	A	1.073	56.53	A	1.345	68.34	A	1.413	104.5	A	1.94	139.8	A	BC008102	NM_011503	Mm.7247
1416450_at	Tbn	taube nuss	1.316	160.4	A	1	110.9	A	0.923	106.8	A	0.382	44.52	A	5.353	689.9	P	1.756	196.4	A	1.981	241.9	A	1.706	200.9	A	1.184	203	A	0.55	91.82	A	NM_022015	NM_022015	Mm.275901
1416451_s_at	Tbn	taube nuss	0.419	96.74	A	1.137	238.7	P	0.845	185.2	A	1	220.6	A	5.264	1285	P	0.794	168.2	A	0.871	201.3	A	1.143	254.8	A	0.809	262.6	A	0.479	151.6	A	NM_022015	NM_022015	Mm.275901
1416452_at	Oat	ornithine aminotransferase	0.986	4512	P	1.075	4479	P	1.114	4843	P	1	4376	P	0.821	3973	P	1.818	7640	P	2.059	9442	P	1.945	8602	P	1.372	8829	P	1.021	6407	P	BC008119	NM_016978	Mm.13694
1416453_x_at	Rps12	ribosomal protein S12	0.815	7087	P	1.128	8930	P	1	8260	P	1.016	8450	P	0.683	6279	P	0.109	869.4	P	0.207	1803	P	0.126	1059	P	0.0443	541.5	A	0.182	2174	P	NM_011295	NM_011295 ; XM_621083 ; XM_621084 ; XM_621085 ; XM_621086	Mm.434499
1416454_s_at	Acta2	actin, alpha 2, smooth muscle, aorta	1	168.1	A	1.886	288.5	A	1.867	298	M	0.894	143.6	A	0.528	93.78	A	1.707	263.2	A	2.469	415.7	P	1.629	264.5	A	1.313	310.3	P	1.05	241.9	P	NM_007392	NM_007392	Mm.213025
1416455_a_at	Cryab	crystallin, alpha B	1.336	958	P	0.177	115.5	A	1	681	P	0.0561	38.43	A	3.561	2700	P	10.94	7197	P	8.421	6050	P	11.45	7933	P	5.808	5857	P	5.451	5356	P	NM_009964	NM_009964	Mm.178
1416456_a_at	Chia	chitinase, acidic	2.795	70.35	A	1.732	39.68	A	1	23.9	A	0.738	17.75	A	0.64	17.03	A	2.096	48.41	A	2.42	61.04	A	0.634	15.42	A	0.726	25.68	A	0.249	8.583	A	BC011134	NM_023186	Mm.46418
1416457_at	Ddah2	dimethylarginine dimethylaminohydrolase 2	0.571	1546	P	0.505	1245	P	1.031	2652	P	1.685	4363	P	1	2864	P	1.027	2554	P	0.609	1653	P	1.338	3501	P	0.736	2805	P	0.219	814.5	P	NM_016765	NM_016765	Mm.1457
1416458_at	Arf2	ADP-ribosylation factor 2	0.96	3428	P	0.18	585.9	P	1.315	4458	P	1.4	4781	P	1	3776	P	0.229	750.4	P	0.01	14.56	A	1.358	4686	P	0.01	26.09	A	0.271	1327	P	NM_007477	NM_007477	Mm.5061
1416459_at	Arf2	ADP-ribosylation factor 2	0.965	14.24	A	1.455	19.56	A	2.158	30.26	A	1	14.12	A	0.697	10.89	A	3.697	50.1	A	4.064	60.13	A	3.42	48.79	A	2.036	42.28	A	2.528	51.15	A	NM_007477	NM_007477	Mm.5061
1416460_at	Miox	myo-inositol oxygenase	0.813	62.03	A	0.635	44.11	A	1	72.42	A	1.294	94.33	A	1.102	88.84	A	1.85	129.5	A	1.956	149.5	A	1.804	132.9	A	1.901	203.9	A	0.78	81.53	A	NM_019977	NM_019977	Mm.158200
1416461_at	Caprin1	cell cycle associated protein 1	1.023	1394	P	0.28	346.8	P	1	1294	P	0.48	625.3	P	2.13	3068	P	0.205	256.8	P	3.73	5091	P	1.286	1692	P	1.635	3132	P	0.241	449.2	P	BE981338	NM_016739	Mm.427589
1416462_at	Caprin1	cell cycle associated protein 1	0.592	1237	P	1.769	3365	P	1	1984	P	0.719	1436	P	1.173	2591	P	1.726	3310	P	2.308	4831	P	0.109	220.2	P	1.369	4024	P	0.0917	262.5	P	BE981338	NM_016739	Mm.427589
1416463_at	Caprin1	cell cycle associated protein 1	0.0714	3.801	A	0.724	35.06	A	0.276	13.95	A	1.455	74.06	P	1.276	71.83	P	0.146	7.145	A	11.48	612.2	P	1.412	72.62	A	0.987	73.87	A	7.565	551.8	P	BE981338	NM_016739	Mm.427589
1416464_at	Slc4a1	solute carrier family 4 (anion exchanger), member 1	0.973	20.55	A	0.974	18.73	A	5.059	101.5	A	1.038	20.97	A	1	22.34	A	1.235	23.95	A	5.07	107.3	A	4.163	84.97	A	0.625	18.59	A	1.056	30.58	A	NM_011403	NM_011403	Mm.7248
1416465_a_at	Vapa	vesicle-associated membrane protein, associated protein A	1.032	6367	P	1.226	6887	P	0.749	4391	P	1	5899	P	0.913	5958	P	0.513	2908	P	1.008	6232	P	0.952	5675	P	0.877	7608	P	0.618	5224	P	BB037317	NM_013933	Mm.391032
1416466_at	Vapa	vesicle-associated membrane protein, associated protein A	1.145	5451	P	1.367	5924	P	0.714	3229	P	1	4552	P	0.852	4290	P	0.757	3307	P	1.221	5824	P	1.096	5041	P	0.917	6141	P	0.609	3974	P	BB037317	NM_013933	Mm.391032
1416467_at	Ddx3x	DEAD/H (Asp-Glu-Ala-Asp/His) box polypeptide 3, X-linked	1	238.4	P	0.184	40.02	A	0.664	150.2	A	22.35	5092	P	3.377	851.3	P	7.848	1717	M	1.518	362.6	A	1.886	434.4	P	5.383	1804	A	4.419	1444	P	L25126	NM_010028	Mm.289662
1416468_at	Aldh1a1	aldehyde dehydrogenase family 1, subfamily A1	0.198	3.572	A	1	16.41	A	0.39	6.684	A	0.254	4.384	A	0.283	5.399	A	407.3	6742	P	479.3	8661	P	1.647	28.7	A	5.184	131.5	A	165.7	4095	P	NM_013467	NM_013467	Mm.250866
1416469_at	Luzp1	leucine zipper protein 1	0.495	388.6	A	0.0178	12.7	A	1.966	1467	P	1.281	962.6	P	1	830.9	P	0.0339	24.42	A	0.189	149	A	2.793	2120	P	0.115	127.1	A	0.165	178.1	A	BB705823	NM_024452	Mm.92659
1416470_a_at	Rpn1	ribophorin I	1	4179	P	1.361	5174	P	1.196	4746	P	0.518	2070	P	0.854	3772	P	1.4	5370	P	1.152	4823	P	1.345	5428	P	0.398	2337	P	0.967	5536	P	NM_133933	NM_133933	Mm.188544
1416471_at	Cept1	choline/ethanolaminephosphotransferase 1	2.667	726.1	P	3.874	960.1	P	1	258.6	A	0.376	97.79	A	0.38	109.4	P	5.119	1279	P	1.631	445	P	0.226	59.52	A	0.3	114.9	A	1.083	404.2	P	NM_133869	NM_133869	Mm.14816
1416472_at	Syap1	synapse associated protein 1	1.087	1142	P	1.254	1199	P	1	997.3	P	0.0495	49.74	A	0.689	765.7	P	0.583	561.7	P	1.948	2049	P	1.692	1716	P	0.315	464.9	P	0.375	539.8	P	NM_025932	NM_025932	Mm.44207
1416473_a_at	Nope	neighbor of Punc E11	1.39	4866	P	1.831	5832	P	0.575	1911	P	1	3346	P	0.89	3296	P	2.065	6634	P	0.993	3483	P	1.836	6208	P	1.602	7886	P	0.979	4697	P	NM_020043	NM_020043	Mm.209041
1416474_at	Nope	neighbor of Punc E11	1.49	3889	P	2.069	4915	P	0.408	1011	P	0.985	2458	P	1	2760	P	2.214	5305	P	1.201	3141	P	2.267	5717	P	1.833	6730	P	1.131	4047	P	NM_020043	NM_020043	Mm.209041
1416475_at	Ube2d2	ubiquitin-conjugating enzyme E2D 2	1	508.4	P	3.296	1525	P	0.935	451.5	P	0.396	192.4	P	2.406	1293	P	0.145	67.86	A	1.103	561.8	P	0.164	80.36	A	0.885	632.8	P	1.038	723.3	P	NM_019912	NM_019912	Mm.180052
1416476_a_at	Ube2d2	ubiquitin-conjugating enzyme E2D 2	0.927	6267	P	1.275	7841	P	1.107	7104	P	1	6461	P	0.701	5010	P	1.112	6898	P	0.795	5384	P	0.889	5806	P	0.677	6430	P	0.581	5378	P	NM_019912	NM_019912	Mm.180052
1416477_at	Ube2d2	ubiquitin-conjugating enzyme E2D 2	0.845	4886	P	1.301	6846	P	1.091	5991	P	1	5529	P	0.582	3559	P	0.832	4417	P	0.719	4166	P	0.795	4444	P	0.487	3964	P	0.524	4155	P	NM_019912	NM_019912	Mm.180052
1416478_a_at	Mdh2	malate dehydrogenase 2, NAD (mitochondrial)	0.986	6462	P	1	5966	P	1.024	6374	P	1.082	6783	P	0.841	5826	P	0.939	5650	P	1.474	9681	P	1.299	8227	P	1.074	9900	P	0.565	5079	P	NM_008617	NM_008617	Mm.297096
1416479_a_at	Tmem14c	transmembrane protein 14C	1.69	3738	P	0.391	785.9	P	1.254	2633	P	0.419	884.8	P	1	2338	P	0.751	1524	P	0.858	1902	P	0.0433	92.47	A	0.277	862	P	0.413	1252	P	NM_025387	NM_025387	Mm.30005
1416480_a_at	Higd1a	HIG1 domain family, member 1A	0.77	4796	P	1.38	7819	P	1	5912	P	1.138	6770	P	0.793	5219	P	1.329	7596	P	1.09	6797	P	0.746	4486	P	1.237	10829	P	0.24	2049	P	NM_019814	NM_019814	Mm.347915
1416481_s_at	Higd1a	HIG1 domain family, member 1A	1	616.2	P	3.676	2062	P	0.0581	34.01	A	0.0348	20.51	A	1.008	656.7	P	0.131	74.03	P	0.0981	60.58	A	0.0498	29.63	P	0.156	135	A	0.263	221.9	P	NM_019814	NM_019814	Mm.347915
1416482_at	Ttc3	tetratricopeptide repeat domain 3	1.497	3372	P	0.0876	179.7	A	1.526	3264	P	0.494	1064	P	1	2383	P	0.0857	177.3	A	0.0988	223	A	0.531	1156	P	0.138	436	A	0.63	1946	P	BB833716	NM_009441	Mm.213408
1416483_at	Ttc3	tetratricopeptide repeat domain 3	0.477	2011	P	1.443	5540	P	1.082	4334	P	1	4034	P	0.884	3942	P	1.193	4621	P	0.521	2203	P	0.0889	362.4	M	0.01	33.11	A	0.251	1451	P	BB833716	NM_009441	Mm.213408
1416484_at	Ttc3	tetratricopeptide repeat domain 3	0.447	18.85	A	1	38.34	A	0.766	30.62	A	15.88	639.4	P	17.05	759.5	P	15.25	589.6	P	1.436	60.6	A	1.224	49.81	A	0.103	6.089	A	0.425	24.54	A	BB833716	NM_009441	Mm.213408
1416485_at	Timm23	translocase of inner mitochondrial membrane 23 homolog (yeast)	1.593	5798	P	0.514	1704	P	1	3457	P	0.557	1939	P	1.264	4867	P	1.456	4864	P	0.923	3366	P	0.0553	194.4	A	0.0301	154	P	1.26	6285	P	NM_016897	NM_016897	Mm.303703
1416486_at	Scye1	small inducible cytokine subfamily E, member 1	1.008	3772	P	0.36	1225	P	1.085	3859	P	0.233	834.9	P	1	3959	P	0.0226	77.81	A	0.0345	129.3	A	0.684	2474	P	1.615	8501	P	0.307	1575	P	NM_007926	NM_007926	Mm.235137
1416487_a_at	Yap1	yes-associated protein 1	0.761	26.84	A	0.189	6.08	A	1.239	41.54	A	0.412	13.89	A	5.519	206	A	2.603	84.31	A	4.131	146.1	A	0.659	22.47	A	8.525	423.1	M	1.088	52.63	A	NM_009534	NM_009534	Mm.221992
1416488_at	Ccng2	cyclin G2	0.538	157.4	P	1.942	517	P	0.145	40.18	P	1	279.6	P	1.817	562.1	P	5.127	1376	P	0.282	82.64	P	0.159	44.89	A	0.165	67.9	A	1.414	566.6	P	U95826	NM_007635	Mm.3527
1416489_at	Pi4k2b	phosphatidylinositol 4-kinase type 2 beta; synonyms: 2610042N09Rik, 4933409G22Rik; isoform 2 is encoded by transcript variant 2; type II phosphatidylinositol 4-kinase beta; Mus musculus phosphatidylinositol 4-kinase type 2 beta (Pi4k2b), transcript variant 2, mRNA.	0.0759	38.24	A	2.635	1208	P	0.643	307.4	A	1.429	688.2	P	1	532.5	P	0.133	61.49	A	0.0352	17.75	A	0.0855	41.58	A	0.168	119.2	A	0.537	370.6	M	NM_025951	NM_025951 ; NM_028744	Mm.248647
1416490_at	Tmed6	transmembrane emp24 protein transport domain containing 6	1.367	56.95	P	1.492	56.57	P	1	39.57	A	0.788	31.4	A	0.424	18.69	A	0.638	24.42	P	0.773	32.26	A	1.316	52.97	A	1.909	111.9	P	0.921	52.61	A	NM_025458	NM_025458	Mm.23032
1416491_at	Numbl	numb-like	0.606	92.3	A	0.577	80.11	A	1	144.7	P	1.396	203.4	P	4.172	672.4	P	0.368	51.45	A	0.986	150.6	A	0.68	100.2	M	1.385	296.8	P	0.503	105.1	A	NM_010950	NM_010950	Mm.124728
1416492_at	Ccne1	cyclin E1	0.704	269.9	A	3.012	1050	P	1	363.9	A	0.588	215.5	A	1.994	807.9	P	0.8	281.4	A	1.03	395.4	A	0.781	289.2	A	1.562	841.7	P	0.544	285.9	A	NM_007633	NM_007633	Mm.16110
1416493_at	Ddost	dolichyl-di-phosphooligosaccharide-protein glycotransferase	1	3722	P	2.059	6975	P	0.093	328.8	P	0.68	2419	P	1.353	5327	P	2.244	7666	P	0.707	2637	P	2.187	7862	P	2.243	11742	P	0.535	2728	P	NM_007838	NM_007838	Mm.7236
1416494_at	Ndufs5	NADH dehydrogenase (ubiquinone) Fe-S protein 5	1.258	2953	P	1.593	3402	P	0.811	1807	P	1	2244	P	0.88	2184	P	0.789	1700	P	0.519	1221	P	0.575	1304	P	0.439	1451	P	0.328	1054	P	NM_134104	NM_001030274	Mm.42805
1416495_s_at	Ndufs5	NADH dehydrogenase (ubiquinone) Fe-S protein 5	1.027	4118	P	1.353	4941	P	1	3810	P	0.809	3104	P	0.743	3154	P	0.642	2364	P	0.518	2083	P	0.641	2485	P	0.501	2824	P	0.275	1514	P	NM_134104	NM_001030274	Mm.42805
1416496_at	Mrfap1	Morf4 family associated protein 1	1.005	7049	P	1.341	8558	P	0.931	6198	P	1	6703	P	0.83	6157	P	0.909	5853	P	1.272	8934	P	1.102	7464	P	1.01	9958	P	0.725	6971	P	BC010209	NM_026242	Mm.332336
1416497_at	Pdia4	protein disulfide isomerase associated 4	0.459	32.78	A	1.602	104.1	A	0.779	52.81	A	1	68.29	A	2.16	163.1	A	0.191	12.55	A	2.585	185	A	0.16	11.02	A	1.41	141.7	A	0.352	34.49	A	J05186	NM_009787	Mm.2442
1416498_at	Ppic	peptidylprolyl isomerase C	0.321	646.5	P	1.741	3193	P	1	1914	P	0.13	250.6	P	1.142	2435	P	0.01	8.815	A	0.01	7.129	A	0.01	3.352	A	0.0287	81.43	A	0.0663	183.1	P	NM_008908	NM_008908	Mm.4587
1416499_a_at	Dctn6	dynactin 6	1	8203	P	0.807	6027	P	1.054	8209	P	1.008	7908	P	0.807	6996	P	1.367	10290	P	1.199	9851	P	1.279	10139	P	1.383	15952	P	0.742	8337	P	NM_011722	NM_011722	Mm.150373
1416500_at	Sacm1l	SAC1 (suppressor of actin mutations 1, homolog)-like (S. cerevisiae)	0.245	183.6	P	2.916	1986	P	2.621	1862	P	0.56	400.7	P	1	791.3	P	1.519	1043	P	7.389	5540	P	1.144	827.3	P	0.151	159	A	2.213	2270	P	NM_030692	NM_030692	Mm.273671
1416501_at	Pdpk1	3-phosphoinositide dependent protein kinase-1	1.945	894.3	P	0.191	79.91	A	1.453	634.4	P	1	439.6	P	0.342	166.4	P	0.22	92.74	A	0.255	117.5	P	1.53	679.5	P	0.298	193	A	1.85	1166	P	NM_011062	NM_011062	Mm.10504
1416502_a_at	Preb	prolactin regulatory element binding	1.319	2534	P	2.152	3762	P	0.987	1801	P	0.434	797.7	A	1	2032	P	1.011	1783	P	0.0408	78.54	A	1.041	1931	P	0.0824	222.7	A	0.508	1338	P	NM_016703	NM_016703	Mm.272414
1416503_at	Lxn	latexin	0.969	7177	P	1.248	8413	P	1.06	7452	P	1	7078	P	0.771	6036	P	1.29	8769	P	1.408	10445	P	1.211	8660	P	1.244	12955	P	0.775	7868	P	NM_016753	NM_016753	Mm.2632
1416504_at	Ulk1	Unc-51 like kinase 1 (C. elegans)	0.59	78.12	A	1.137	137	A	0.355	44.62	A	1	126.6	A	1.204	168.6	A	1.899	230.9	P	0.0946	12.56	A	1.248	159.7	A	0.877	163.4	A	0.605	109.8	A	AF072370	NM_009469	Mm.271898
1416505_at	Nr4a1	nuclear receptor subfamily 4, group A, member 1	0.402	41.21	A	1.309	122.2	P	2.992	291.4	P	0.691	67.75	A	0.0243	2.638	A	0.282	26.5	A	1.174	120.7	P	0.52	51.52	P	0.525	75.67	A	0.421	59.2	A	NM_010444	NM_010444	Mm.119
1416506_at	Psma6	proteasome (prosome, macropain) subunit, alpha type 6	1	7491	P	1.11	7567	P	0.919	6538	P	1.056	7565	P	0.779	6168	P	1.261	8672	P	1.393	10456	P	1.087	7864	P	0.512	5397	P	0.724	7432	P	NM_011968	NM_011968	Mm.30210
1416507_at	Tmem4	transmembrane protein 4	2.579	646.7	P	8.044	1836	P	0.454	108	P	1	239.7	P	0.486	128.9	P	0.033	7.593	A	0.753	189.3	P	0.141	34.15	A	0.232	81.84	A	1.352	464.4	P	NM_019953	NM_019953	Mm.44220
1416508_at	Med28	mediator of RNA polymerase II transcription, subunit 28 homolog (yeast)	1	3850	P	1.51	5292	P	0.923	3373	P	1.362	5015	P	0.934	3801	P	0.114	401.6	M	0.556	2144	P	0.17	633.2	P	0.119	643.2	P	0.207	1095	P	AK005130	NM_025895	Mm.283045
1416509_at	Tm9sf3	transmembrane 9 superfamily member 3	0.562	608.8	P	5.337	5261	P	1	1029	P	0.785	812.4	P	1.824	2089	P	2.664	2648	P	2.364	2565	P	0.386	404.3	P	0.0375	57.11	P	1.58	2346	P	AV061337	NM_133352 ; NM_178146	Mm.246440
1416510_at	Mrpl4	mitochondrial ribosomal protein L4	1	1232	P	1.434	1608	P	0.464	543.2	P	1.497	1762	P	0.906	1180	P	0.0395	44.67	A	0.0264	32.64	A	0.535	636.8	A	0.0196	33.88	A	1.211	2044	P	NM_023167	NM_023167	Mm.427576
1416511_a_at	Cdc42ep4	CDC42 effector protein (Rho GTPase binding) 4	0.164	80.51	A	0.533	238.3	P	1	466.7	P	3.852	1810	P	1.933	1004	P	8.371	3776	P	12.2	6010	P	15.39	7307	P	10.52	7273	P	8.065	5432	P	NM_020006	NM_020006	Mm.293378
1416512_at	Nubp2	nucleotide binding protein 2	1	1566	P	0.01	14.2	A	0.0128	19.02	A	1.19	1781	P	2.766	4580	P	3.714	5337	P	0.0193	30.22	A	2.904	4392	P	0.014	30.93	A	2.583	5541	P	NM_011956	NM_011956	Mm.36718
1416513_at	Lamb2	laminin, beta 2	0.776	5359	P	1.134	7124	P	1	6555	P	1.04	6860	P	0.849	6195	P	1.002	6348	P	0.822	5682	P	1.404	9366	P	0.0639	619.9	P	0.523	4949	P	BC026051	NM_008483	Mm.425599
1416514_a_at	Fscn1	fascin homolog 1, actin bundling protein (Strongylocentrotus purpuratus)	0.723	4014	P	1	5050	P	1.302	6858	P	1.103	5849	P	0.863	5062	P	0.01	50.53	P	0.01	47.14	P	0.104	554.9	P	0.01	6.659	A	0.01	9.206	A	NM_007984	NM_007984	Mm.289707
1416515_at	Fscn1	fascin homolog 1, actin bundling protein (Strongylocentrotus purpuratus)	0.0839	5.741	A	0.136	8.474	A	1.808	117.5	A	0.192	12.57	A	0.102	7.413	A	0.125	7.85	A	0.442	30.28	A	0.223	14.75	A	0.411	39.55	A	0.236	22.09	A	NM_007984	NM_007984	Mm.289707
1416516_at	Fscn1	fascin homolog 1, actin bundling protein (Strongylocentrotus purpuratus)	0.446	19.41	A	1	39.61	A	1.029	42.51	A	0.389	16.2	A	1.177	54.18	A	1.055	42.15	A	1.562	68.13	A	2.067	86.91	A	2.841	173.9	A	0.639	38.1	A	NM_007984	NM_007984	Mm.289707
1416517_at	Pnpla6	patatin-like phospholipase domain containing 6	1	5088	P	0.0376	174	P	1.597	7718	P	1.033	5024	P	0.682	3670	P	0.0454	212	A	1.17	5963	P	0.13	638.3	A	0.0462	330.7	A	0.181	1263	P	NM_015801	NM_015801	Mm.23085
1416518_at	H1foo	H1 histone family, member O, oocyte-specific	0.828	9.393	A	0.841	8.686	A	0.904	9.736	A	1	10.84	A	0.802	9.618	A	1.095	11.4	A	3.256	37.01	A	1.152	12.62	A	1.258	20.06	A	0.835	12.98	A	NM_138311	NM_138311	Mm.21899
1416519_at	Rpl36	ribosomal protein L36	0.843	6925	P	1.208	9030	P	1	7797	P	1.028	8067	P	0.75	6513	P	1.107	8345	P	0.145	1192	P	0.457	3624	P	0.0696	803.3	P	0.409	4597	P	NM_018730	NM_018730	Mm.379094
1416520_x_at	Rpl36	ribosomal protein L36	0.798	3886	P	1.21	5365	P	1	4626	P	1.069	4979	P	0.676	3483	P	0.896	4007	P	0.168	820.6	A	0.326	1533	P	0.01	43.31	A	0.296	1979	P	NM_018730	NM_018730	Mm.379094
1416521_at	Sepw1	selenoprotein W, muscle 1	0.825	4486	P	1.143	5654	P	1	5163	P	1.001	5204	P	0.67	3854	P	1.082	5400	P	1.002	5460	P	0.519	2724	P	0.812	6205	P	0.502	3744	P	NM_009156	NM_009156	Mm.42829
1416522_a_at	Grcc10	gene rich cluster, C10 gene	0.834	5343	P	1.229	7169	P	1.005	6119	P	1	6127	P	0.615	4168	P	0.676	3976	P	0.158	1015	P	0.485	3002	P	0.347	3131	P	0.384	3375	P	NM_013535	NM_013535	Mm.439877
1416523_at	Rnase1	ribonuclease, RNase A family, 1 (pancreatic)	0.851	10.44	A	2.017	22.53	A	1.041	12.13	A	1	11.73	A	0.813	10.55	A	0.936	10.54	A	1.48	18.2	A	1.096	13	A	1.165	20.11	A	0.751	12.63	A	NM_011271	NM_011271	Mm.235538
1416524_at	Spop	speckle-type POZ protein	3.317	347.4	A	1	95.32	A	0.15	14.88	A	0.584	58.49	A	1.824	202	A	0.553	53.14	A	3.251	341.2	A	0.156	15.77	A	0.234	34.45	A	0.81	116.2	A	BB815380	NM_025287	Mm.285454
1416525_at	Spop	speckle-type POZ protein	1.15	91.5	A	0.763	55.24	A	0.799	60.37	A	1.783	135.6	A	1	84.12	A	0.602	43.92	A	0.874	69.67	A	0.829	63.74	A	0.436	48.73	A	0.812	88.52	A	BB815380	NM_025287	Mm.285454
1416526_a_at	Park7	Parkinson disease (autosomal recessive, early onset) 7	1	8305	P	1.297	9801	P	1.014	7998	P	0.929	7378	P	0.787	6908	P	1.362	10385	P	0.361	3004	P	1.235	9911	P	0.185	2163	P	0.655	7457	P	BC002187	NM_020569	Mm.277349
1416527_at	Rab32	RAB32, member RAS oncogene family	0.167	1.968	A	1.003	10.73	A	0.997	11.13	A	0.615	6.912	A	0.441	5.482	A	0.398	4.294	A	0.377	4.439	A	0.403	4.572	A	0.665	10.99	A	0.298	4.804	A	NM_026405	NM_026405	Mm.31486
1416528_at	Sh3bgrl3	SH3 domain binding glutamic acid-rich protein-like 3	0.911	7396	P	1.146	8464	P	1.002	7724	P	1	7759	P	0.693	5943	P	0.0233	173.5	A	0.032	260.5	A	0.12	944.5	P	0.898	10253	P	0.526	5845	P	NM_080559	NM_080559	Mm.22240
1416529_at	Emp1	epithelial membrane protein 1	1.199	620.3	P	0.026	12.25	A	1.68	825.2	P	0.0181	8.952	A	0.801	438	P	0.0167	7.94	A	0.0198	10.26	A	0.0191	9.528	A	0.01	1.837	A	0.01	1.235	A	U25633	NM_010128	Mm.182785
1416530_a_at	Pnp	purine-nucleoside phosphorylase	1.252	3472	P	2.203	5562	P	0.603	1588	P	1	2652	P	0.585	1716	P	1.796	4572	P	2.686	7466	P	2.391	6408	P	0.86	3353	P	1.19	4525	P	BC003788	NM_013632	Mm.17932
1416531_at	Gsto1	glutathione S-transferase omega 1	0.0234	44.41	A	1.715	2968	P	1	1806	P	0.723	1315	P	1.025	2062	P	0.0222	38.75	A	0.01	9.378	A	0.01	12.86	A	0.0139	37.1	A	0.225	587.7	P	NM_010362	NM_010362	Mm.378931
1416532_at	Trrap	transformation/transcription domain-associated protein	1	77.1	A	0.429	30.13	A	1.221	89.4	A	7.238	533.5	A	0.308	25.11	A	0.39	27.62	A	15.17	1172	P	2.306	171.7	A	1.735	188.1	A	1.291	136.4	A	NM_133901		Mm.273570
1416533_at	Egln2	EGL nine homolog 2 (C. elegans)	1	3647	P	0.238	790.1	P	2.296	7954	P	0.276	963.1	P	1.261	4865	P	2.768	9267	P	2.517	9198	P	0.435	1532	P	0.132	679.4	P	1.185	5925	P	NM_053208	NM_053208	Mm.29978
1416534_at	Dpf2	D4, zinc and double PHD fingers family 2	1.449	2002	P	0.0372	46.75	A	1	1312	P	0.0956	126.3	P	2.267	3313	P	3.749	4755	P	0.248	343.6	P	3.012	4021	P	0.0236	45.95	A	0.387	733.6	P	NM_011262	NM_011262	Mm.2651
1416535_at	Mcrs1	microspherule protein 1	0.921	4211	P	1.675	6968	P	0.501	2174	P	1.172	5121	P	1	4833	P	0.353	1479	P	0.0306	140.1	A	0.0292	128.9	A	1.621	10418	P	0.639	4004	P	BC003746	NM_016766 ; XM_485475	Mm.383472
1416536_at	Mum1	melanoma associated antigen (mutated) 1	1.877	605.9	P	0.296	86.91	P	0.315	96.66	M	1.417	437.5	P	1	341.4	P	0.496	147.1	P	0.365	118	A	0.445	138.8	A	0.385	174.9	A	0.303	134	A	NM_023431	NM_023431	Mm.273418
1416537_at	Creld1	cysteine-rich with EGF-like domains 1	0.36	39.27	A	1	99.35	A	0.512	53.03	A	17.34	1810	P	14.74	1702	P	16.98	1702	P	0.0932	10.19	A	0.166	17.49	A	2.991	459.2	P	13.22	1978	P	NM_133930	NM_133930	Mm.41593
1416538_at	Siae	sialic acid acetylesterase	0.01	8.804	A	0.01	7.299	A	0.01	3.207	A	1.668	1723	P	0.332	379.9	P	1.852	1838	P	4.698	5088	P	0.011	11.48	A	0.0194	29.44	A	0.0185	27.4	A	NM_011734	NM_011734	Mm.196345
1416539_at	Siae	sialic acid acetylesterase	1.567	227.7	A	0.617	81.68	A	0.975	134.6	A	1.025	142.4	A	0.0537	8.247	A	0.569	75.93	A	0.0529	7.709	A	0.0945	13.28	A	0.343	70.12	A	0.369	73.56	A	NM_011734	NM_011734	Mm.196345
1416540_at	Hgs	HGF-regulated tyrosine kinase substrate	1	529.2	P	1.568	755.1	P	0.683	343.2	P	0.768	388.5	P	1.798	1006	P	0.33	160.1	A	0.72	382	A	0.356	182	A	0.777	578.5	M	0.269	194.9	A	BC003239	NM_008244	Mm.7919
1416541_at	Clpb	ClpB caseinolytic peptidase B homolog (E. coli)	3.527	4134	P	0.0177	18.86	A	1	1113	P	0.224	250.9	A	3.119	3866	P	8.618	9271	P	6.919	8125	P	0.0149	16.9	A	6.957	11466	P	3.589	5765	P	NM_009191	NM_009191	Mm.3990
1416542_at	Phf1	PHD finger protein 1	2.654	318.2	P	1	109.1	A	0.211	24.04	A	0.382	43.81	A	6.684	847.2	P	0.291	32.02	A	0.993	119.2	A	0.427	49.46	A	0.149	25.19	A	3.665	602.1	P	NM_009343	NM_009343	Mm.258953
1416543_at	Nfe2l2	nuclear factor, erythroid derived 2, like 2	0.338	128.3	P	1.788	616.9	P	2.459	885.3	P	1	362.5	P	0.242	96.97	P	0.985	342.7	P	3.69	1402	P	6.552	2400	P	10.69	5698	P	3.092	1607	P	NM_010902	NM_010902	Mm.1025
1416544_at	Ezh2	enhancer of zeste homolog 2 (Drosophila)	0.304	1335	P	0.701	2799	P	1	4168	P	1.15	4825	P	1.154	5354	P	0.01	10.08	A	0.137	602	P	0.0152	64.5	A	0.0275	169.9	A	0.168	1010	P	NM_007971	NM_007971	Mm.246688
1416545_at	Zdhhc7	zinc finger, DHHC domain containing 7	0.542	1149	P	0.394	759.2	A	2.611	5254	P	1	2026	P	1.759	3940	P	3.59	6981	P	0.188	398.5	A	2.015	4126	P	0.0707	210.8	A	0.296	859.6	P	NM_133967	NM_133967	Mm.240076
1416546_a_at	Rpl6	ribosomal protein L6	0.987	8334	P	1.221	9388	P	1.11	8904	P	1	8075	P	0.75	6700	P	1.266	9817	P	1.155	9776	P	0.966	7884	P	1.079	12817	P	0.689	7974	P	NM_011290	NM_011290	Mm.262021
1416547_at	Ndufb3	NADH dehydrogenase (ubiquinone) 1 beta subcomplex 3	1.191	2108	P	1.041	1678	P	0.894	1504	P	1	1692	P	0.721	1350	P	0.341	553.4	P	0.959	1702	P	0.76	1300	P	0.743	1849	P	0.201	486.9	P	NM_025597	NM_025597	Mm.2033
1416548_at	Slc35b4	solute carrier family 35, member B4	5.818	3601	P	0.173	97.7	A	0.556	326.7	P	0.0114	6.726	A	1.444	945	P	0.961	545.9	P	0.0346	21.44	A	0.01	4.775	A	0.01	7.702	A	3.428	2908	P	BB320416	NM_021435	Mm.245527
1416549_at	Slc35b4	solute carrier family 35, member B4	2.788	1011	P	0.0901	29.74	A	1	344.3	P	0.238	82.65	A	2.73	1047	P	0.225	74.95	A	8.033	2919	P	17.32	6067	P	0.232	118.1	A	2.465	1225	P	BB320416	NM_021435	Mm.245527
1416550_at	Slc35b4	solute carrier family 35, member B4	0.601	8.887	A	1.165	15.69	A	0.835	11.73	A	5.128	72.55	A	0.732	11.46	A	0.612	8.318	A	65.48	970.8	M	290.8	4157	P	3.197	66.53	A	16.75	339.6	A	BB320416	NM_021435	Mm.245527
1416551_at	Atp2a2	ATPase, Ca++ transporting, cardiac muscle, slow twitch 2	0.425	1731	P	1.009	3742	P	0.898	3473	P	1	3895	P	1.021	4400	P	2.321	8679	P	2.319	9465	P	2.047	8057	P	1.495	8566	P	1.269	7085	P	NM_009722	NM_009722	Mm.227583
1416552_at	Dppa5	developmental pluripotency associated 5	1.099	94.48	A	0.596	46.6	A	1	81.64	A	1.525	125.4	A	0.603	54.79	A	1.394	110	A	0.291	25.09	A	1.611	133.8	A	1.181	142.8	A	1.507	177.5	P	NM_025274	NM_025274	Mm.139314
1416553_at	Stra13	stimulated by retinoic acid 13	1.487	6337	P	0.864	3352	P	1	4047	P	0.185	753.9	P	1.394	6281	P	1.087	4250	P	0.234	997.6	P	1.093	4500	P	0.929	5566	P	0.768	4488	P	NM_016665	NM_016665	Mm.259716
1416554_at	Pdlim1	PDZ and LIM domain 1 (elfin)	0.957	106.8	A	1.866	189.5	A	1	106	A	0.834	88.97	A	5.845	689.6	P	1.122	114.9	A	1.374	153.6	A	2.128	229.4	A	0.825	129.5	A	0.71	108.6	A	NM_016861	NM_016861	Mm.379073
1416555_at	Ei24	etoposide induced 2.4 mRNA	1	4829	P	0.444	1951	P	1.122	5143	P	0.139	641.1	P	1.053	5374	P	1.601	7096	P	2.053	9932	P	1.123	5238	P	0.921	6256	P	0.634	4194	P	NM_007915	NM_007915	Mm.4337
1416556_at	Tspan31	tetraspanin 31	0.635	890.4	P	2.096	2674	P	1.53	2036	P	0.906	1215	P	1	1482	P	1.343	1728	P	1.534	2154	P	1.827	2474	P	0.169	334	A	0.452	867.3	P	NM_025982	NM_025982	Mm.35650
1416557_a_at	Eftud2	elongation factor Tu GTP binding domain containing 2	0.721	2993	P	2.049	7738	P	1.57	6187	P	0.901	3575	P	1	4388	P	0.724	2756	P	0.0242	100.6	A	1.384	5550	P	0.01	40.75	A	0.879	5000	P	U97079	NM_011431	Mm.873
1416558_at	Melk	maternal embryonic leucine zipper kinase	0.858	29.32	A	35.14	1093	A	1	32.45	A	0.64	20.9	A	102.2	3692	P	0.857	26.88	A	0.998	34.17	A	1.038	34.27	A	0.935	44.95	A	0.373	17.49	A	NM_010790	NM_010790	Mm.268668
1416559_at	1500003O22Rik	RIKEN cDNA 1500003O22 gene	1	100.8	A	0.785	71.95	A	0.659	63.03	A	35.85	3454	P	35.2	3750	P	0.745	68.89	A	0.312	31.47	A	52.96	5155	P	1.302	184.5	A	21.71	2998	P	NM_025897	NM_025897	Mm.231400
1416560_at	Slc13a3	solute carrier family 13 (sodium-dependent dicarboxylate transporter), member 3	8.473	438.9	P	1	47.14	A	2.271	111.7	A	0.794	39.34	A	0.746	40.85	A	126.3	6005	P	76.46	3968	P	21.96	1099	P	0.708	51.59	A	43.74	3105	P	NM_054055	NM_054055	Mm.250738
1416561_at	Gad1	glutamic acid decarboxylase 1	0.616	14.63	A	1.34	28.96	A	0.706	15.91	A	1	22.7	A	5.056	127	P	2.802	61.06	P	1.355	32.24	M	0.963	22.1	A	0.311	10.4	A	0.307	9.986	A	AF326547	NM_008077	Mm.272120
1416562_at	Gad1	glutamic acid decarboxylase 1	0.223	7.843	A	1.185	37.93	A	1.157	38.63	A	0.843	28.34	A	0.31	11.52	A	0.926	29.88	A	2.86	100.7	A	0.757	25.71	A	1.721	85.11	A	0.286	13.81	A	AF326547	NM_008077	Mm.272120
1416563_at	Ctps	cytidine 5'-triphosphate synthase	1.205	951.5	P	0.241	173.1	A	1.654	1240	P	0.619	467	P	1	834.9	P	0.448	324.6	A	0.248	196.3	A	0.283	215.6	A	0.0422	46.89	A	0.208	225.4	A	NM_016748	NM_016748	Mm.1815
1416564_at	Sox7	SRY-box containing gene 7	0.335	7.274	A	0.339	6.707	A	1.385	28.59	A	0.203	4.221	A	0.615	14.13	A	0.165	3.284	A	1.119	24.36	A	0.957	20.1	A	0.928	28.37	A	1.541	45.89	A	NM_011446	NM_011446	Mm.42162
1416565_at	Cox6b1	cytochrome c oxidase, subunit VIb polypeptide 1	1	6000	P	1.407	7682	P	1.072	6105	P	0.966	5538	P	0.87	5521	P	1.153	6348	P	0.565	3395	P	0.503	2915	P	0.636	5369	P	0.4	3289	P	NM_025628	NM_025628	Mm.400
1416566_at	Strap	serine/threonine kinase receptor associated protein	0.784	1662	P	1.441	2781	P	1	2014	P	0.294	596.8	P	1.076	2413	P	1.305	2540	P	0.0637	135.4	A	0.534	1095	P	0.213	635.9	P	0.78	2268	P	NM_011499	NM_011499	Mm.22584
1416567_s_at	Atp5e	ATP synthase, H+ transporting, mitochondrial F1 complex, epsilon subunit	0.987	7064	P	1.364	8891	P	1.161	7897	P	1	6845	P	0.798	6043	P	1.037	6817	P	0.744	5338	P	0.571	3952	P	0.476	4791	P	0.545	5349	P	NM_025983	NM_025983	Mm.20841
1416568_a_at	Acin1	apoptotic chromatin condensation inducer 1; synonyms: ACN, Acinus, C79325, acinusL, acinusS, mKIAA0670, 2610036I19Rik, 2610510L13Rik; isoform 2 is encoded by transcript variant 2; apoptotic chromatin condensation inducer in the nucleus; Mus musculus apoptotic chromatin condensation inducer 1 (Acin1), transcript variant 2, mRNA.	0.514	29.55	A	1.282	67.09	A	1.07	58.4	A	1	54.96	P	0.792	48.14	A	1.478	77.97	P	1.032	59.42	M	1.332	73.97	M	1.383	111.8	A	0.586	46.17	A	AW228855	NM_019567 ; NM_023190	Mm.297078
1416569_at	Actl6a	actin-like 6A	1	2172	P	0.358	708.1	P	0.6	1239	P	1.174	2438	P	1.034	2376	P	0.0384	76.65	A	0.0189	41.23	P	0.368	771.7	P	0.0326	99.68	P	0.321	954.9	P	NM_019673	NM_019673	Mm.41077
1416570_s_at	Gfm1	G elongation factor, mitochondrial 1	0.966	40.81	A	0.103	3.964	A	0.201	8.062	A	0.166	6.699	A	1.034	46.19	A	0.104	4.022	A	0.482	20.39	A	0.316	12.91	A	0.452	26.83	A	6.819	394.7	P	AK018125	NM_138591	Mm.122466
1416571_at	Traf4	Tnf receptor associated factor 4	0.809	527.8	P	0.0548	32.57	A	1	619.7	P	4.317	2694	P	3.715	2564	P	0.0131	7.874	A	0.134	87.4	A	14.06	8865	P	0.0212	19.44	A	1.623	1451	P	NM_009423	NM_009423	Mm.390418
1416572_at	Mmp14	matrix metallopeptidase 14 (membrane-inserted)	1	122.8	P	0.583	65.16	A	0.658	76.66	P	1.046	122.8	P	1.348	175	P	1.145	129	A	1.17	143.9	A	1.18	139.9	A	0.936	161.6	P	0.818	137.6	P	NM_008608	NM_008608	Mm.280175
1416573_at	Pofut2	protein O-fucosyltransferase 2	0.62	133.6	A	1.458	285.8	P	0.928	189.8	A	2.074	427.2	P	1	227.9	A	1.15	227.5	A	1.135	245	A	0.487	101.3	A	0.445	134.9	A	0.217	64.1	A	BC018194	NM_030262	Mm.203556
1416574_at	Tox4	TOX high mobility group box family member 4	1	539.9	P	0.571	280.5	P	7.809	4003	P	0.373	192.3	P	1.995	1139	P	0.0948	46.97	A	0.01	2.013	A	0.01	4.184	A	0.0591	44.87	A	0.523	387	P	NM_023434	NM_023434	Mm.246237
1416575_at	Cdc45l	cell division cycle 45 homolog (S. cerevisiae)-like	0.829	26.41	A	2.858	82.9	A	0.826	25.01	A	1	30.48	A	50.47	1701	P	2.8	81.92	A	4.094	130.7	A	23.79	732.6	P	3.547	159	A	1.23	53.71	A	NM_009862	NM_009862	Mm.1248
1416576_at	Socs3	suppressor of cytokine signaling 3	0.372	11.13	A	0.645	17.56	A	3.977	113	A	1.494	42.74	A	1	31.63	A	0.581	15.94	A	0.754	22.61	A	0.49	14.17	A	0.638	26.84	A	0.679	27.82	A	NM_007707	NM_007707	Mm.3468
1416577_a_at	Rbx1	ring-box 1	0.958	6786	P	1.023	6594	P	1.023	6879	P	1	6772	P	0.815	6102	P	1.162	7553	P	0.872	6188	P	0.428	2930	P	0.554	5523	P	0.378	3669	P	NM_019712	NM_019712	Mm.29405
1416578_at	Rbx1	ring-box 1	0.353	5.888	A	0.723	10.99	A	1.231	19.51	A	0.769	12.28	A	9.183	162.1	M	23.54	360.6	P	0.82	13.71	A	5.036	81.21	A	44.88	1054	P	20.67	472.8	P	NM_019712	NM_019712	Mm.29405
1416579_a_at	Tacstd1	tumor-associated calcium signal transducer 1	1.968	174.1	A	0.763	61.42	A	0.114	9.611	A	1.237	104.6	A	0.291	27.21	A	1.667	135.3	A	0.206	18.23	A	0.444	37.97	A	0.227	28.22	A	0.187	22.68	A	BC005618	NM_008532	Mm.439664
1416580_a_at	Stub1	STIP1 homology and U-Box containing protein 1	1	7405	P	0.957	6449	P	1.097	7711	P	1.125	7966	P	0.8	6266	P	1.231	8365	P	0.0123	91.02	A	0.769	5498	P	1.305	13587	P	0.563	5714	P	NM_019719	NM_019719	Mm.277599
1416581_at	Wdr5	WD repeat domain 5	1.054	534.6	P	0.283	130.6	A	1	481.5	P	0.559	270.8	A	3.39	1817	P	0.879	409	P	0.797	405.1	A	0.576	282.3	A	3.341	2382	P	1.109	770.7	P	AV095579	NM_080848	Mm.28265
1416582_a_at	Bad	Bcl-associated death promoter	0.169	763.6	P	1.086	4473	P	1.976	8492	P	1	4327	P	0.0565	270.2	A	1.317	5469	P	2.334	10583	P	0.0249	108.8	A	0.01	50.72	A	0.883	5477	P	NM_007522	NM_007522	Mm.4387
1416583_at	Bad	Bcl-associated death promoter	0.166	102.6	A	1	563.1	P	7.744	4550	P	3.572	2113	P	0.12	78.59	A	1.74	987.9	P	11.96	7413	P	0.252	150.7	A	0.372	324.1	A	4.606	3905	P	NM_007522	NM_007522	Mm.4387
1416584_at	Man2b2	mannosidase 2, alpha B2	0.606	42.54	A	5.625	359.3	A	0.446	29.75	A	4.287	287.7	A	1	74.22	A	2.472	159.2	A	5.65	397.3	A	4.459	302.3	A	4.891	482.7	A	1.537	147.9	A	NM_008550	NM_008550	Mm.761
1416585_at	Ruvbl1	RuvB-like protein 1	0.298	910.8	P	0.191	530.1	P	1.381	4001	P	1.088	3174	P	1	3227	P	0.78	2186	P	0.01	25.73	A	0.01	28.26	A	0.0231	99.02	A	0.0318	133.2	P	NM_019685	NM_019685	Mm.42195
1416586_at	Zfp239	zinc finger protein 239; synonyms: Mok2, Mok-2; Kruppel zinc finger protein 2; Mus musculus zinc finger protein 239 (Zfp239), transcript variant 2, mRNA.	3.549	940.6	P	0.809	195.2	P	0.374	94.1	P	1	253.4	P	3.143	880.8	P	0.696	169.4	A	0.309	82.08	A	8.269	2117	P	9.967	3715	P	0.51	185.1	P	NM_008616	NM_001001792 ; NM_008616	Mm.249661
1416587_a_at	Xrcc1	X-ray repair complementing defective repair in Chinese hamster cells 1	6.165	2202	P	0.0815	26.5	A	0.819	277.7	A	1	341.5	P	8.81	3328	P	2.53	829.4	P	4.43	1585	P	7.44	2567	P	0.13	65.52	A	0.14	68.4	A	NM_009532	NM_009532	Mm.4347
1416588_at	Ptprn	protein tyrosine phosphatase, receptor type, N	1.89	70.81	A	1	34.1	A	3.189	113.4	A	0.835	29.91	A	0.348	13.8	A	2.738	94.15	A	0.197	7.403	A	1.535	55.56	A	0.45	23.69	A	0.514	26.37	A	NM_008985	NM_008985	Mm.2902
1416589_at	Sparc	secreted acidic cysteine rich glycoprotein	0.916	8253	P	1	8202	P	1.002	8574	P	1.011	8707	P	0.752	7165	P	1.214	10039	P	1.401	12646	P	1.066	9280	P	1.284	16271	P	0.819	10112	P	NM_009242	NM_009242	Mm.291442
1416590_a_at	Rab34	RAB34, member of RAS oncogene family	0.968	7614	P	1	7162	P	1.017	7597	P	1.039	7815	P	0.724	6026	P	1.115	8054	P	1.004	7917	P	1.035	7866	P	0.91	10074	P	0.617	6652	P	AF327929	NM_033475	Mm.275864
1416591_at	Rab34	RAB34, member of RAS oncogene family	1	8273	P	0.973	7324	P	1.109	8711	P	1.043	8247	P	0.735	6426	P	1.191	9041	P	1.088	9021	P	1.15	9193	P	0.896	10426	P	0.683	7747	P	AF327929	NM_033475	Mm.275864
1416592_at	Glrx	glutaredoxin	1.093	1078	P	4.178	3748	P	0.54	505.6	P	0.752	708.5	P	1	1042	P	0.249	225.7	P	0.289	285.1	P	2.326	2216	P	1.931	2678	P	0.144	194.4	A	AF276917	NM_053108	Mm.25844
1416593_at	Glrx	glutaredoxin	1	175.1	P	0.286	45.65	A	1.329	221	P	1.845	309	P	0.514	95.23	A	0.667	107.2	P	1.08	189.5	P	4.728	800	P	0.842	207.5	A	0.524	125.8	P	AF276917	NM_053108	Mm.25844
1416594_at	Sfrp1	secreted frizzled-related sequence protein 1	0.425	6.898	A	0.855	12.63	A	0.741	11.42	A	1.145	17.76	A	2.517	43.2	A	7.291	108.6	A	11.08	180.2	A	4.419	69.29	A	4.159	94.93	A	58.13	1293	P	BI658627	NM_013834	Mm.281691
1416595_at	Mrps22	mitochondrial ribosomal protein S22	1.304	3190	P	0.592	1318	P	0.231	535.6	P	1.019	2383	P	1	2586	P	0.461	1034	P	3.449	8449	P	0.01	11.83	A	0.142	487.6	A	0.527	1764	P	NM_025485	NM_025485	Mm.17949
1416596_at	Slc44a4	solute carrier family 44, member 4	0.832	21.04	A	1	23.03	A	0.793	19.05	A	2.522	61.02	A	2.292	61.31	A	4.171	96.85	A	3.585	90.88	A	2.884	70.49	A	2.785	99.1	A	1.3	45.08	A	BC010808	NM_023557	Mm.183126
1416597_at	Hdgfrp2	hepatoma-derived growth factor, related protein 2	0.74	1319	P	0.55	892	P	1.236	2091	P	1.079	1839	P	1	1885	P	0.358	585.6	P	0.0249	44.38	A	0.559	962.4	P	1.899	4760	P	0.123	299.5	A	NM_008233	NM_008233	Mm.279188
1416598_at	Glis2	GLIS family zinc finger 2	1	1878	P	0.0997	170.4	P	0.0774	138	P	1.695	3043	P	1.38	2739	P	0.108	186.5	P	1.21	2277	P	0.0345	62.5	A	1.748	4614	P	0.346	890.3	P	NM_031184	NM_031184	Mm.134072
1416599_at	Glis2	GLIS family zinc finger 2	1	223.4	A	1.372	278.9	A	0.957	203	A	1.814	387.3	P	0.668	157.8	A	0.32	65.69	A	1.135	254	A	0.239	51.6	A	0.511	160.5	A	0.45	137.8	A	NM_031184	NM_031184	Mm.134072
1416600_a_at	Dscr1	Down syndrome critical region homolog 1 (human)	1	6492	P	1.194	7054	P	0.274	1689	P	1.27	7885	P	0.668	4584	P	0.289	1721	P	0.872	5673	P	1.22	7654	P	0.0118	107.7	A	0.25	2225	P	AF282255	NM_019466	Mm.265744
1416601_a_at	Dscr1	Down syndrome critical region homolog 1 (human)	1	41.71	A	1.1	41.75	A	0.3	11.89	A	0.395	15.73	A	3.281	144.7	A	4.103	157.1	A	2.468	103.1	A	4.013	161.7	A	3.054	179.1	A	0.797	45.58	A	AF282255	NM_019466	Mm.265744
1416602_a_at	Rad52	RAD52 homolog (S. cerevisiae)	14.08	2764	P	27.31	4880	P	0.233	43.44	A	0.243	45.58	M	1	207.6	P	7.318	1319	P	1.657	326	P	0.318	60.34	A	0.0499	13.77	A	0.113	30.29	A	NM_011236	NM_011236	Mm.149
1416603_at	Rpl22	ribosomal protein L22	1	2844	P	1.671	4323	P	1.145	3093	P	0.848	2305	P	0.563	1693	P	0.178	465.6	P	0.129	367.5	P	0.129	354	P	0.098	391.8	P	0.114	442.4	P	NM_009079	NM_009079	Mm.307846
1416604_at	Cyc1	cytochrome c-1	1.06	4059	P	1.143	3983	P	1	3635	P	0.625	2287	P	0.996	4033	P	0.397	1394	P	0.165	634.5	P	0.0392	144.9	A	0.0922	496.4	A	0.259	1358	P	NM_025567	NM_025567	Mm.29196
1416605_at	Nola2	nucleolar protein family A, member 2	1.038	4084	P	0.986	3531	P	0.995	3718	P	1.308	4919	P	1	4160	P	0.026	94.02	A	0.062	244.3	P	0.0261	99.31	M	0.115	637.8	P	0.439	2365	P	BC024944	NM_026631	Mm.28203
1416606_s_at	Nola2	nucleolar protein family A, member 2	0.983	6149	P	1	5695	P	1.241	7372	P	1.197	7158	P	0.84	5558	P	0.141	812.3	P	0.0742	465	P	0.0811	490.5	P	0.126	1109	P	0.461	3955	P	BC024944	NM_026631	Mm.28203
1416607_at	4931406C07Rik	RIKEN cDNA 4931406C07 gene	1	312.9	P	0.553	157.5	P	1.349	400.8	P	2.19	655.2	P	0.776	256.8	P	3.08	884.3	P	1.195	374.6	P	0.83	250.7	P	0.0441	19.41	A	0.316	135.4	P	AI461712	NM_133732	Mm.261842
1416608_a_at	BC004004	cDNA sequence BC004004	1	3093	P	0.148	415.2	P	0.68	1996	P	1.218	3603	P	1.199	3920	P	1.534	4355	P	2.562	7940	P	1.579	4718	P	0.184	800.3	P	0.14	594.7	P	NM_030561	NM_030561	Mm.290116
1416609_at	BC004004	cDNA sequence BC004004	1.114	1989	P	0.13	210.8	A	0.405	687.6	A	1.31	2237	P	1	1889	P	1.528	2504	P	2.923	5230	P	1.567	2704	P	0.0109	27.39	A	0.142	346.8	A	NM_030561	NM_030561	Mm.290116
1416610_a_at	Clcn3	chloride channel 3; synonym: Clc3; isoform c is encoded by transcript variant c; Mus musculus chloride channel 3 (Clcn3), transcript variant c, mRNA.	1	1510	P	0.0957	131.6	P	2.206	3163	P	0.724	1045	P	2.173	3470	P	2.91	4033	P	1.643	2486	P	4.35	6346	P	4.353	9244	P	2.538	5252	P	NM_007711	NM_007711 ; NM_173876	Mm.259751
1416611_at	Scamp2	secretory carrier membrane protein 2	1	4487	P	1.468	5994	P	1.024	4362	P	0.848	3636	P	0.925	4390	P	1.878	7734	P	0.955	4295	P	1.892	8204	P	0.0314	198	A	0.48	2954	P	BG965399	NM_022813	Mm.286069
1416612_at	Cyp1b1	cytochrome P450, family 1, subfamily b, polypeptide 1	0.01	2.026	A	0.01	2.971	A	0.01	8.594	A	1	3877	P	0.01	3.478	A	0.01	2.965	A	0.01	10.29	A	0.01	12.37	A	0.01	5.736	A	0.0116	64.56	P	BI251808	NM_009994	Mm.214016
1416613_at	Cyp1b1	cytochrome P450, family 1, subfamily b, polypeptide 1	1.602	58.05	A	1	32.98	A	1.198	41.23	A	0.451	15.64	A	0.551	21.13	A	0.407	13.54	A	1.889	68.58	A	0.099	3.468	A	1.069	54.48	A	0.626	31.11	A	BI251808	NM_009994	Mm.214016
1416614_at	Eid1	EP300 interacting inhibitor of differentiation 1	1.029	4566	P	0.816	3294	P	1.063	4480	P	1	4241	P	0.727	3410	P	0.502	2044	P	0.227	1010	P	0.18	771.9	P	0.703	4386	P	0.171	1041	P	BC010712	NM_025613	Mm.425101
1416615_at	Clpp	caseinolytic peptidase, ATP-dependent, proteolytic subunit homolog (E. coli)	0.988	3448	P	2.332	7407	P	0.588	1950	P	2.022	6746	P	1	3691	P	0.0602	192.9	A	0.0618	216.2	A	0.0164	55.19	A	0.0545	267.5	A	0.875	4183	P	NM_017393	NM_017393	Mm.287892
1416616_s_at	Clpp	caseinolytic peptidase, ATP-dependent, proteolytic subunit homolog (E. coli)	0.982	5029	P	1.618	7540	P	0.92	4472	P	1.488	7282	P	1	5415	P	0.473	2223	P	0.0428	219.7	A	0.0471	233.2	A	0.0652	469.5	M	0.793	5564	P	NM_017393	NM_017393	Mm.287892
1416617_at	Acss1	acyl-CoA synthetase short-chain family member 1	0.251	518.7	P	0.139	260.6	P	2.492	4890	P	1.637	3234	P	1	2185	P	0.744	1411	P	5.046	10447	P	3.412	6812	P	0.108	314.2	P	1.25	3539	P	NM_080575	NM_080575	Mm.7044
1416618_at	Ppox	protoporphyrinogen oxidase	1	718.6	P	0.341	222.8	P	0.1	68.28	A	1.712	1176	P	3.739	2841	P	2.747	1812	P	6.327	4556	P	0.366	253.8	M	0.206	208.2	A	4.302	4237	P	NM_008911	NM_008911	Mm.266888
1416619_at	4632428N05Rik	RIKEN cDNA 4632428N05 gene	0.0426	0.59	A	1.567	19.76	M	0.627	8.252	A	1	13.25	A	0.822	12.04	A	0.639	8.12	A	0.999	13.86	A	1.299	17.39	A	0.43	8.376	A	0.917	17.41	A	BC003967	NM_028732	Mm.273584
1416620_at	Smarcal1	Swi/SNF related matrix associated, actin dependent regulator of chromatin, subfamily a-like 1	4.483	1083	P	0.0954	20.97	A	0.0771	17.69	A	1	230.9	P	5.326	1360	P	0.0374	8.293	A	0.548	132.6	A	0.114	26.7	A	9.4	3193	P	0.517	171.1	A	NM_018817	NM_018817	Mm.274232
1416621_at	Llgl1	lethal giant larvae homolog 1 (Drosophila)	1	868	P	4.407	3482	P	1.95	1608	P	0.771	640	P	0.947	869.1	P	4.799	3823	P	0.281	244.1	A	0.136	113.9	A	0.48	585.6	M	0.864	1028	P	NM_008502	NM_008502	Mm.285453
1416622_at	Wbscr16	Williams-Beuren syndrome chromosome region 16 homolog (human)	0.01	2.733	A	0.0128	6.718	A	1.788	976.7	P	0.212	116.5	A	0.01	2.643	A	3.675	1940	P	0.01	4.85	A	0.01	3.226	A	2.941	2379	P	0.808	637.2	P	NM_033572	NM_033572	Mm.29508
1416623_at	Thbs3	thrombospondin 3	3.944	821.7	A	0.186	35.33	A	1	197.8	A	0.0715	14.25	A	3.349	737.7	P	21.83	4174	P	0.131	27.28	A	17.4	3501	P	0.0397	11.64	A	2.256	644	P	NM_013691	NM_013691	Mm.2114
1416624_a_at	Uba52	ubiquitin A-52 residue ribosomal protein fusion product 1	0.881	6716	P	1.185	8225	P	1.051	7613	P	1	7290	P	0.755	6089	P	1.114	7795	P	1.153	8809	P	0.647	4765	P	0.632	6778	P	0.595	6218	P	NM_019883	NM_019883	Mm.297372
1416625_at	Serping1	serine (or cysteine) peptidase inhibitor, clade G, member 1	11.48	2307	P	1	182.8	P	0.957	182.6	P	0.859	165	P	3.047	647.4	P	21.23	3914	P	0.566	113.9	A	0.628	122	A	0.423	119.6	P	5.033	1386	P	NM_009776	NM_009776	Mm.38888
1416626_at	Pla2g1b	phospholipase A2, group IB, pancreas	0.404	13.36	A	1	30.1	A	0.411	12.91	A	1.333	42.15	A	2.212	77.38	A	0.753	22.87	A	0.815	27.01	A	3.763	120.2	A	0.65	30.26	A	0.439	19.89	A	NM_011107	NM_011107	Mm.20190
1416627_at	Spint1	serine protease inhibitor, Kunitz type 1	0.224	33.14	A	0.943	126.6	A	1.573	220.4	A	1	141.1	A	1.072	167.3	A	2.038	276.1	A	3.183	470.7	A	2.83	403.6	P	2.171	450.6	A	0.557	112.6	A	NM_016907	NM_016907	Mm.104955
1416628_at	0610006I08Rik	RIKEN cDNA 0610006I08 gene	0.839	6661	P	1.043	7534	P	1.072	8078	P	1	7588	P	0.694	5828	P	1.013	7376	P	1.144	9094	P	0.566	4340	P	0.01	93.31	A	0.673	7319	P	NM_025791	NM_025791	Mm.440071
1416629_at	Slc1a5	solute carrier family 1 (neutral amino acid transporter), member 5	0.0389	8.287	A	0.103	19.88	A	1.69	341.7	P	21.31	4338	P	0.31	69.86	A	0.439	85.73	A	0.0595	12.69	A	0.0865	17.79	A	0.121	36.16	A	0.0342	9.969	A	NM_009201	NM_009201	Mm.1056
1416630_at	Id3	inhibitor of DNA binding 3	1.17	5451	P	1.574	6674	P	0.689	3048	P	1	4455	P	0.741	3654	P	0.868	3711	P	0.273	1272	P	1.009	4542	P	0.0188	123.1	A	0.243	1549	P	NM_008321	NM_008321	Mm.110
1416631_at	Ap4b1	adaptor-related protein complex AP-4, beta 1	14.02	470.4	P	0.905	27.63	A	26.71	850.9	P	1	32.07	A	0.998	35.39	A	2.286	70.38	A	2.375	79.84	A	1.889	61.23	A	1.608	75.88	A	14.4	661.8	P	NM_026193	NM_026193	Mm.197568
1416632_at	Mod1	malic enzyme, supernatant	0.578	149.5	P	9.706	2285	P	1.91	469.2	P	0.47	116.3	A	1	273.5	P	3.554	843.7	P	0.872	226.1	P	5.45	1362	P	0.37	134.5	M	4.233	1500	P	BC011081	NM_008615	Mm.148155
1416633_a_at	5730536A07Rik	RIKEN cDNA 5730536A07 gene	1.182	5485	P	1.484	6267	P	1	4406	P	0.764	3390	P	0.621	3046	P	1.449	6169	P	1.012	4706	P	1.618	7252	P	1.083	7068	P	0.82	5212	P	NM_026635	NM_026635	Mm.27107
1416634_at	5730536A07Rik	RIKEN cDNA 5730536A07 gene	1.306	2610	P	3.461	6294	P	1	1898	P	0.74	1414	P	0.585	1237	P	1.612	2957	P	1.001	2004	P	2.184	4216	P	1.034	2906	P	0.846	2316	P	NM_026635	NM_026635	Mm.27107
1416635_at	Smpdl3a	sphingomyelin phosphodiesterase, acid-like 3A	0.843	5250	P	1.186	6721	P	1	5911	P	1.113	6626	P	0.664	4372	P	1.186	6773	P	1.404	8758	P	1.194	7179	P	1.256	10997	P	0.758	6463	P	NM_020561	NM_020561	Mm.2379
1416636_at	Rheb	RAS-homolog enriched in brain	1.537	1871	P	1.935	2143	P	1	1155	P	0.477	554.7	P	0.669	861.2	P	1.216	1358	P	0.576	702.3	P	1.139	1339	P	2.212	3785	P	1.155	1926	P	NM_053075	NM_053075	Mm.319175
1416637_at	Slc4a2	solute carrier family 4 (anion exchanger), member 2	13.87	2304	P	28.97	4379	P	0.982	154.8	A	1	158.8	A	0.376	65.97	A	11.69	1782	P	55.23	9192	P	9.382	1505	P	0.643	150.2	A	6.005	1367	P	NM_009207	NM_009207	Mm.4580
1416638_at	Sall2	sal-like 2 (Drosophila)	1.155	3086	P	0.0509	123.9	A	1	2538	P	2.542	6496	P	0.628	1776	P	0.397	973.3	P	0.938	2512	P	0.01	4.038	A	1.488	5592	P	1.36	4982	P	NM_015772	NM_015772	Mm.39487
1416639_at	Slc2a5	solute carrier family 2 (facilitated glucose transporter), member 5	1.69	65.36	A	0.622	21.89	A	1.207	44.32	A	0.493	18.24	A	1	40.89	A	0.553	19.61	A	2.771	107.4	A	0.246	9.191	A	1.881	102.3	A	1.291	68.41	A	NM_019741	NM_019741	Mm.260220
1416640_at	Kcne1l	potassium voltage-gated channel, Isk-related family, member 1-like	1.874	2282	P	1	1108	P	3.78	4372	P	0.508	591.9	A	0.707	910	P	0.347	387.5	A	0.01	7.406	A	0.0252	29.65	A	1.163	1991	P	0.326	543.7	A	NM_021487	NM_021487	Mm.58507
1416641_at	Lig1	ligase I, DNA, ATP-dependent	1	2205	P	0.0938	188.3	P	2.759	5778	P	0.0529	111.5	P	2.138	4986	P	0.0335	67.81	P	0.0404	89.33	P	0.0342	72.96	A	0.0395	122.4	A	0.0237	71.54	A	NM_010715	NM_010715	Mm.288179
1416642_a_at	Tpt1p	tumor protein, translationally-controlled 1 pseudogene	0.924	7264	P	1.241	8885	P	1.09	8142	P	1	7520	P	0.777	6464	P	0.756	5460	P	0.931	7337	P	0.817	6210	P	0.802	8874	P	0.553	5964	P	BF608828	NR_002218
1416643_at	Tpt1	tumor protein, translationally-controlled 1	0.212	4.783	A	0.0909	1.869	A	0.215	4.604	A	0.151	3.256	A	1	23.9	A	0.184	3.812	A	0.228	5.163	A	0.205	4.468	A	0.143	4.552	A	0.836	25.88	A	BF608828	NM_009429	Mm.297482
1416644_a_at	Sema3b	sema domain, immunoglobulin domain (Ig), short basic domain, secreted, (semaphorin) 3B	0.506	27.36	A	1	49.23	A	0.233	11.99	A	1.351	69.86	A	1.163	66.55	A	5.777	286.8	M	6.599	357.7	A	6.758	353.2	P	0.348	26.46	A	2.009	149	A	NM_009153	NM_009153	Mm.4083
1416645_a_at	Afp	alpha fetoprotein	0.0611	1.449	A	0.427	9.214	A	0.0489	1.101	A	1	22.68	A	0.0142	0.357	A	0.0721	1.569	A	0.109	2.588	A	0.0381	0.873	A	0.641	21.39	A	0.0199	0.647	A	NM_007423	NM_007423	Mm.358570
1416646_at	Afp	alpha fetoprotein	1.831	69.65	A	1.006	34.84	A	0.254	9.179	A	0.322	11.71	A	0.994	39.97	A	0.917	32.01	A	2.353	89.69	A	3.807	139.9	A	0.756	40.44	A	2.171	113.2	A	NM_007423	NM_007423	Mm.358570
1416647_at	Bckdha	branched chain ketoacid dehydrogenase E1, alpha polypeptide	0.851	4391	P	1	4697	P	1.004	4920	P	1.157	5711	P	0.614	3351	P	1.244	5893	P	1.111	5746	P	0.697	3476	P	0.765	5551	P	0.656	4642	P	NM_007533	NM_007533	Mm.25848
1416648_at	Dync1h1	dynein cytoplasmic 1 heavy chain 1	0.965	5479	P	0.788	4075	P	1.441	7769	P	1.334	7242	P	1	6005	P	0.505	2629	P	2.105	11974	P	1.307	7169	P	1.581	12626	P	0.827	6439	P	NM_030238	NM_030238	Mm.181430
1416649_at	Ambp	alpha 1 microglobulin/bikunin	0.0728	7.228	A	0.976	88.24	M	0.378	35.64	A	1.024	97.26	A	1.112	116.8	A	0.236	21.55	A	0.367	36.58	A	1.072	102.9	A	0.292	40.82	A	0.163	22.15	A	NM_007443	NM_007443	Mm.2197
1416650_at	Rfpl4	ret finger protein-like 4	0.248	5.484	A	0.845	17.02	A	0.174	3.656	A	0.0798	1.689	A	1.155	27.04	A	0.677	13.76	A	0.104	2.308	A	0.21	4.494	A	0.131	4.093	A	0.164	4.969	A	NM_138954	NM_138954	Mm.28764
1416651_at	Znhit2	zinc finger, HIT domain containing 2	3.466	2183	P	0.468	268.1	A	1.156	691.1	P	0.229	138.1	A	1	665.9	P	0.627	362.4	P	0.0259	16.33	A	0.323	196.5	A	0.22	195	A	2.613	2255	P	NM_013859	NM_013859	Mm.2310
1416652_at	Aspn	asporin	0.9	19.89	A	0.47	9.456	A	0.0916	1.922	A	0.324	6.847	A	1.1	25.7	A	0.603	12.22	A	0.413	9.136	A	0.357	7.615	A	0.418	12.98	A	0.185	5.604	A	NM_025711	NM_025711	Mm.383216
1416653_at	Stxbp3a	syntaxin binding protein 3A	1	133.3	P	3.031	367.7	P	0.554	70.16	M	1.016	129.5	P	0.781	110.1	M	1.695	207.4	P	8.87	1185	P	8.467	1091	P	0.0258	4.837	A	0.396	72.42	P	NM_011504	NM_011504	Mm.316894
1416654_at	Slc31a2	solute carrier family 31, member 2	1.302	88.9	A	0.121	7.502	A	12.62	818.5	P	0.37	24.14	A	0.698	50.4	A	1.974	123.7	M	7.036	481.3	A	17.88	1179	P	8.82	846.9	P	4.132	386.6	P	NM_025286	NM_025286	Mm.292539
1416655_at	C1galt1c1	C1GALT1-specific chaperone 1	1.271	803.8	P	1.687	971.2	P	1	600.6	P	0.137	82.67	A	0.279	186.3	P	0.572	332.1	P	3.324	2107	P	0.685	418.6	P	0.761	676.9	P	0.933	809	P	NM_021550	NM_021550	Mm.441410
1416656_at	Clic1	chloride intracellular channel 1	0.901	2306	P	1.324	3082	P	1	2429	P	0.353	864.3	P	1.138	3077	P	0.126	295.4	A	0.932	2388	P	0.01	14.16	A	0.947	3409	P	0.615	2157	P	NM_033444	NM_033444	Mm.29524
1416657_at	Akt1	thymoma viral proto-oncogene 1	0.558	1500	P	1.887	4612	P	1.342	3422	P	0.615	1580	P	1	2839	P	0.307	757.1	P	1.353	3639	P	0.767	1991	P	0.0912	344.3	A	0.136	499.5	P	NM_009652	NM_009652	Mm.6645
1416658_at	Frzb	frizzled-related protein	1.2	66.16	A	0.217	10.91	A	1.215	63.62	P	1	52.71	P	0.847	49.38	A	1.013	51.26	A	1.249	69.01	M	0.759	40.44	A	1.174	90.99	A	0.495	37.42	A	U91905	NM_011356	Mm.314721
1416659_at	Eif3s10	eukaryotic translation initiation factor 3, subunit 10 (theta)	1	1171	P	1.548	1650	P	0.52	578.4	P	1.229	1376	P	0.825	1022	P	0.603	648.1	P	1.711	2007	P	1.168	1321	P	0.105	173.1	A	0.806	1294	P	AW701127	NM_010123	Mm.2238
1416660_at	Eif3s10	eukaryotic translation initiation factor 3, subunit 10 (theta)	0.0909	8.757	A	1	87.71	A	0.115	10.48	A	5.16	475.4	A	0.0836	8.515	A	0.155	13.68	A	0.253	24.44	A	0.16	14.92	A	1.918	260	A	0.152	20.09	A	AW701127	NM_010123	Mm.2238
1416661_at	Eif3s10	eukaryotic translation initiation factor 3, subunit 10 (theta)	5.291	479.6	P	1.533	126.4	A	1	86.08	A	0.965	83.6	A	0.742	71.11	A	1.047	87.13	A	0.794	72.09	A	1.042	91.23	A	1.742	222.1	A	9.346	1161	P	AW701127	NM_010123	Mm.2238
1416662_at	Sardh	sarcosine dehydrogenase	1	1368	P	4.788	5962	A	0.0218	28.32	A	1.712	2239	P	0.0147	21.24	A	5.698	7154	P	4.288	5877	P	4.699	6210	P	0.25	480.2	A	0.693	1299	P	BI217574	NM_138665	Mm.278467
1416663_at	Ndufa9	NADH dehydrogenase (ubiquinone) 1 alpha subcomplex, 9	1.143	5657	P	0.0712	320.8	P	1.621	7621	P	1	4733	P	0.852	4463	P	1.851	8413	P	0.0449	222.8	P	1.696	8113	P	1.687	11744	P	1.052	7139	P	NM_025358	NM_025358	Mm.29939
1416664_at	Cdc20	cell division cycle 20 homolog (S. cerevisiae)	0.502	123.6	A	1	224	M	1.08	252.5	P	0.476	111.9	A	13.17	3427	P	0.826	186.6	A	0.398	98.27	A	0.777	184.7	A	1.013	350.7	A	0.52	175.3	A	NM_023223	NM_023223	Mm.289747
1416665_at	Coq7	demethyl-Q 7	0.561	2410	P	2.198	8592	P	0.0366	149.1	A	1	4106	P	1.105	5017	P	1.438	5669	P	0.518	2230	P	0.0239	99	A	0.0117	70.6	A	1.068	6285	P	AF098949	NM_009940	Mm.20634
1416666_at	Serpine2	serine (or cysteine) peptidase inhibitor, clade E, member 2	1	2149	P	2.552	4992	P	0.723	1475	P	2.192	4503	P	0.863	1961	P	1.825	3599	P	2.93	6310	P	1.572	3263	P	1.821	5504	P	1.46	4301	P	NM_009255	NM_009255	Mm.3093
1416667_at	Ebp	phenylalkylamine Ca2+ antagonist (emopamil) binding protein	1	96.1	A	16.02	1401	P	0.879	80.22	A	0.702	64.47	A	1.805	183.4	P	0.2	17.61	A	18.7	1801	P	0.975	90.49	A	0.612	82.65	A	6.154	810.4	P	NM_007898	NM_007898	Mm.27183
1416668_at	Ttc35	tetratricopeptide repeat domain 35	1	5496	P	1.462	7312	P	1.141	5954	P	0.812	4266	P	0.575	3342	P	1.365	6887	P	2.142	11798	P	1.303	6918	P	0.0185	143.2	P	0.917	6904	P	NM_025736	NM_025736	Mm.244512
1416669_s_at	Naca	nascent polypeptide-associated complex alpha polypeptide	1	7463	P	1.215	8251	P	1.041	7377	P	0.994	7092	P	0.792	6247	P	1.095	7499	P	1.228	9183	P	0.966	6963	P	0.952	9993	P	0.727	7437	P	NM_013608	NM_013608	Mm.3746
1416670_at	Setdb1	SET domain, bifurcated 1	1.029	49.7	A	0.305	13.39	A	0.971	44.52	A	0.197	9.11	A	1.289	65.81	A	1.831	81.15	A	0.451	21.81	A	1.38	64.39	A	1.628	110.6	A	0.449	29.7	A	AY091600	NM_018877	Mm.181661
1416671_a_at	Mcoln1	mucolipin 1	0.686	112.8	A	0.377	56.51	A	1.119	174.8	P	1.734	272.7	P	1	174	P	0.814	123	A	1.914	315.6	P	24.74	3933	P	0.769	177.9	A	0.687	154.9	A	NM_053177	NM_053177	Mm.8356
1416672_s_at	Mcoln1	mucolipin 1	0.855	169.1	A	1	180.1	A	2.85	535.6	A	0.868	164.3	A	1.94	405.9	A	1.113	202.1	A	0.197	39.1	A	23.64	4520	P	0.233	64.82	A	0.728	197.5	A	NM_053177	NM_053177	Mm.8356
1416673_at	Bace2	beta-site APP-cleaving enzyme 2	1	55.37	A	2.836	142.9	A	0.21	11.06	A	1.401	74.15	A	0.51	29.89	A	0.872	44.3	A	2.058	114.2	A	1.117	59.76	A	1.802	140.4	A	5.573	422.9	P	NM_019517	NM_019517	Mm.97885
1416674_at	Ptpru	protein tyrosine phosphatase, receptor type, U	1	91.03	A	62.53	5180	P	0.823	71.11	A	0.819	71.27	A	41.63	4007	P	0.964	80.56	A	1.836	167.5	A	0.21	18.49	A	1.884	241.1	A	1.641	204.7	A	D88187	NM_011214	Mm.4860
1416675_s_at	Plcd1	phospholipase C, delta 1	0.269	8.054	A	0.556	15.15	A	1.621	46.1	A	1.414	40.47	A	0.586	18.56	A	0.242	6.659	A	10.01	300.2	P	0.377	10.92	A	0.193	8.136	A	0.429	17.59	A	NM_019676	NM_019676	Mm.23963
1416676_at	Kng1	kininogen 1	0.36	53.05	A	0.885	118.7	A	2.994	419.2	M	1.872	263.8	A	1	155.9	A	1.829	247.5	A	2.38	351.5	P	3.593	511.7	A	2.241	464.7	A	1.769	357.4	A	NM_023125	NM_023125	Mm.2160
1416677_at	Apoh	apolipoprotein H	1.07	150.3	A	1	127.8	A	0.718	95.76	A	1.792	240.5	A	0.816	121.2	A	0.623	80.32	A	1.113	156.5	A	1.032	140	A	0.827	163.2	A	0.527	101.5	A	NM_013475	NM_013475	Mm.2266
1416678_at	Cops3	COP9 (constitutive photomorphogenic) homolog, subunit 3 (Arabidopsis thaliana)	0.793	3083	P	1.586	5613	P	1.055	3896	P	1	3718	P	0.701	2881	P	0.445	1590	P	0.52	2027	P	0.369	1386	P	0.349	1909	P	0.674	3589	P	NM_011991	NM_011991	Mm.40
1416679_at	Abcd3	ATP-binding cassette, sub-family D (ALD), member 3	0.375	973.1	P	2.086	4921	P	1.496	3683	P	1	2479	P	0.696	1908	P	0.129	306.4	P	0.346	898.9	P	1.29	3231	P	1.496	5455	P	0.425	1511	P	BC009119	NM_008991	Mm.399042
1416680_at	Ube3a	ubiquitin protein ligase E3A; synonyms: Hpve6a, KIAA4216, mKIAA4216, 4732496B02, 5830462N02Rik, A130086L21Rik; isoform 2 is encoded by transcript variant 2; E6-AP ubiquitin protein ligase; ubiquitin conjugating enzyme E3A; Mus musculus ubiquitin protein ligase E3A (Ube3a), transcript variant 2, mRNA.; isoform 1 is encoded by transcript variant 1; Mus musculus ubiquitin protein ligase E3A (Ube3a),…	0.702	1897	P	1.727	4251	P	0.274	704.2	P	1.738	4493	P	1	2860	P	1.777	4412	P	1.522	4124	P	2.477	6470	P	3.258	12390	P	1.667	6179	P	AK018443	NM_001033962 ; NM_011668 ; NM_173010	Mm.9002
1416681_at	Ube3a	ubiquitin protein ligase E3A; synonyms: Hpve6a, KIAA4216, mKIAA4216, 4732496B02, 5830462N02Rik, A130086L21Rik; isoform 2 is encoded by transcript variant 2; E6-AP ubiquitin protein ligase; ubiquitin conjugating enzyme E3A; Mus musculus ubiquitin protein ligase E3A (Ube3a), transcript variant 2, mRNA.; isoform 1 is encoded by transcript variant 1; Mus musculus ubiquitin protein ligase E3A (Ube3a),…	0.665	24.45	A	0.837	28.01	P	1	34.92	P	1.437	50.5	P	1.405	54.64	P	0.934	31.53	A	0.972	35.8	A	1.089	38.69	A	1.1	56.9	P	0.641	32.32	A	AK018443	NM_001033962 ; NM_011668 ; NM_173010	Mm.9002
1416682_at	Ube3a	ubiquitin protein ligase E3A; synonyms: Hpve6a, KIAA4216, mKIAA4216, 4732496B02, 5830462N02Rik, A130086L21Rik; isoform 2 is encoded by transcript variant 2; E6-AP ubiquitin protein ligase; ubiquitin conjugating enzyme E3A; Mus musculus ubiquitin protein ligase E3A (Ube3a), transcript variant 2, mRNA.; isoform 1 is encoded by transcript variant 1; Mus musculus ubiquitin protein ligase E3A (Ube3a),…	1.036	17.24	A	0.964	14.6	A	0.938	14.82	A	0.0946	1.504	A	2.231	39.25	A	25.94	396.1	P	1.506	25.11	A	4.806	77.25	A	2.744	64.2	A	30.63	698.4	P	AK018443	NM_001033962 ; NM_011668 ; NM_173010	Mm.9002
1416683_at	Plxnb2	plexin B2	0.656	3084	P	0.01	16.04	A	1.048	4679	P	1	4495	P	1.027	5107	P	1.366	5894	P	0.21	990.5	P	1.669	7581	P	0.414	2740	P	0.276	1776	P	NM_138749	XM_484491	Mm.267514
1416684_at	Fbl	fibrillarin	1	4419	P	0.93	3739	P	1.493	6267	P	1.445	6105	P	0.911	4257	P	0.0351	142.4	P	0.978	4330	P	1.311	5595	P	1.792	11138	P	0.117	710.4	P	NM_007991	NM_007991 ; XM_619425	Mm.4595
1416685_s_at	Fbl	fibrillarin	0.917	5163	P	1	5126	P	1.25	6684	P	1.144	6162	P	0.813	4840	P	0.0714	368.9	A	1.061	5986	P	0.897	4883	P	1.271	10069	P	0.231	1781	P	NM_007991	NM_007991 ; XM_619425	Mm.4595
1416686_at	Plod2	procollagen lysine, 2-oxoglutarate 5-dioxygenase 2	0.814	80.59	A	0.758	68.25	A	1.358	127.7	P	1	94.62	P	2.315	242.3	P	7.746	703.7	P	0.955	94.66	P	2.059	196.8	P	1.369	190.5	P	1.054	142.9	P	BC021352	NM_011961	Mm.79983
1416687_at	Plod2	procollagen lysine, 2-oxoglutarate 5-dioxygenase 2	0.567	377	P	6.353	3847	P	1	631.9	P	4.614	2935	P	0.404	284	P	0.177	108.2	A	0.733	488.6	P	0.136	87.6	A	0.176	165	A	0.229	209.2	P	BC021352	NM_011961	Mm.79983
1416688_at	Snap91	synaptosomal-associated protein 91	1	29.07	A	4.74	125.4	A	0.889	24.55	A	1.05	29.19	A	0.639	19.63	A	0.357	9.535	A	1.304	37.97	A	1.244	34.93	A	0.892	36.48	A	25.97	1035	P	NM_013669	NM_013669	Mm.281651
1416689_at	Tuft1	tuftelin 1	3.341	36.09	A	0.679	6.675	A	1	10.26	A	0.46	4.752	A	0.905	10.34	A	1.92	19.04	A	4.203	45.49	A	1.101	11.49	A	7.708	117.1	A	2.022	29.93	A	NM_011656	NM_011656	Mm.10214
1416690_at	Gtpbp2	GTP binding protein 2	1.215	55.15	A	0.813	33.6	A	0.984	42.44	A	1.315	57.1	A	1	48.02	M	1.868	77.87	A	0.403	18.35	A	2.087	91.55	A	2.487	158.8	A	0.421	26.19	A	NM_019581	NM_019581	Mm.22147
1416691_at	Gtpbp2	GTP binding protein 2	1.601	271.6	P	2.456	379.2	P	1	161.1	P	0.884	143.3	A	0.949	170.2	P	2.079	323.8	P	0.945	160.7	A	0.65	106.5	A	0.55	131.2	M	0.932	216.6	P	NM_019581	NM_019581	Mm.22147
1416692_at	Coil	coilin; synonyms: Cln80, C79982, MGC37472, p80-coilin; nuclear phosphoprotein of Cajal body; p80 Coilin; Mus musculus coilin (Coil), mRNA.	1	484.9	P	3.092	1364	P	0.0259	11.93	A	0.28	129.9	A	1.592	816.4	P	0.443	197	A	0.0494	23.99	A	0.138	64.86	A	0.0318	21.69	A	0.181	120.2	A	NM_016706	NM_016706 ; NM_181329	Mm.268004
1416693_at	Foxc2	forkhead box C2	0.608	8.514	A	2.987	38.1	A	1	13.31	A	0.801	10.74	A	0.236	3.502	A	0.612	7.868	A	0.276	3.874	A	0.635	8.6	A	0.18	3.553	A	0.192	3.682	A	NM_013519	NM_013519	Mm.14092
1416694_at	Gk2	glycerol kinase 2	0.397	19.69	A	1.705	76.96	A	1	47.09	A	1.845	87.48	A	0.773	40.53	M	2.592	118	P	1.599	79.44	A	1.481	70.94	P	0.867	60.46	A	1.239	84.17	A	NM_010294	NM_010294	Mm.61206
1416695_at	Tspo	translocator protein	1	180.6	A	1.944	319.6	A	0.405	69.46	A	1.336	230.7	A	0.534	102	A	0.293	48.57	A	0.97	175.5	P	0.577	100.7	A	4.965	1261	P	2.468	610.8	P	BC002055	NM_009775	Mm.1508
1416696_at	D17Wsu104e	DNA segment, Chr 17, Wayne State University 104, expressed	1	2179	P	1.313	2604	P	0.566	1170	P	0.428	892.4	P	1.086	2502	P	0.913	1825	P	0.0662	144.5	A	0.414	871	P	0.01	16.51	A	0.267	796.3	P	NM_080837	NM_080837	Mm.294870
1416697_at	Dpp4	dipeptidylpeptidase 4	1.394	24.51	A	1.889	30.23	A	0.682	11.38	A	1	16.81	A	0.902	16.76	A	1.17	18.88	A	1.996	35.16	A	1.896	32.2	A	9.703	239.9	A	0.829	19.98	A	NM_010074	NM_010074	Mm.1151
1416698_a_at	Cks1b	CDC28 protein kinase 1b	1	4488	P	1.825	7455	P	0.603	2569	P	0.996	4275	P	1.219	5785	P	0.0713	293.7	P	0.072	323.5	A	1.091	4729	P	0.0703	443.7	A	0.0556	341.8	P	NM_016904	NM_016904	Mm.3049
1416699_at	1110008F13Rik	RIKEN cDNA 1110008F13 gene	1.725	4619	P	2.426	5914	P	0.22	560.4	P	1	2560	P	0.866	2454	P	0.183	450.8	P	0.568	1524	P	0.112	288.6	P	0.0237	89.12	A	0.89	3267	P	NM_026124	NM_026124	Mm.29264
1416700_at	Rnd3	Rho family GTPase 3	2.022	280.6	P	5.464	690.1	P	0.647	85.32	A	1	132.7	P	0.662	97.07	M	0.0152	1.936	A	0.87	121	P	0.0482	6.46	A	0.0844	16.47	A	0.102	19.32	A	BC009002	NM_028810	Mm.46497
1416701_at	Rnd3	Rho family GTPase 3	1	63.18	A	0.958	55.06	A	0.913	54.79	A	1.015	61.28	A	1.086	72.56	A	1.253	72.66	A	0.318	20.14	A	1.673	102.1	A	1.436	127.6	A	0.846	73.25	A	BC009002	NM_028810	Mm.46497
1416702_at	Serpini1	serine (or cysteine) peptidase inhibitor, clade I, member 1	1.328	50.96	P	0.894	31.2	A	1	36.43	A	2.79	102.3	P	0.896	36.34	A	19.93	701.5	P	0.968	37.21	A	0.938	34.74	A	0.808	43.57	A	15	788.8	P	NM_009250	NM_009250	Mm.41560
1416703_at	Mapk14	mitogen activated protein kinase 14	1.374	2781	P	1	1842	P	2.071	3980	P	0.578	1119	P	0.952	2037	P	1.296	2408	P	1.693	3432	P	0.669	1308	P	0.105	299.2	A	0.356	987.5	P	BC012235	NM_011951	Mm.311337
1416704_at	Mapk14	mitogen activated protein kinase 14	0.705	52.54	A	1.057	71.72	P	1	70.82	P	1.12	79.87	P	0.864	68.15	P	0.895	61.26	A	0.919	68.69	A	0.986	71.04	M	1.177	123.5	P	0.696	71.16	P	BC012235	NM_011951	Mm.311337
1416705_at	Rpe	ribulose-5-phosphate-3-epimerase	0.746	75.56	A	0.818	75.47	A	1.892	182.1	P	1.012	98.06	A	1	107.2	A	0.685	63.67	A	0.2	20.32	A	0.22	21.57	A	2.206	314.4	A	0.91	126.4	A	BG916066	NM_025683	Mm.240912
1416706_at	Rpe	ribulose-5-phosphate-3-epimerase	0.114	43.54	A	1	348.9	A	2.211	804.8	P	0.0519	19.01	A	2.87	1164	P	0.0258	9.068	A	0.0208	7.986	A	0.0889	32.93	A	0.0886	47.75	A	0.958	503.5	A	BG916066	NM_025683	Mm.240912
1416707_a_at	Pmf1	polyamine-modulated factor 1	1.082	4500	P	0.01	14.09	A	0.509	2012	P	1.061	4220	P	1	4400	P	0.01	14.51	A	0.01	18.18	A	0.01	19.35	A	0.01	25.53	A	0.0733	417.8	A	NM_025928	NM_025928	Mm.36715
1416708_a_at	Gramd1a	GRAM domain containing 1A	0.439	2567	P	1.284	6838	P	1.142	6349	P	1	5596	P	0.826	5114	P	0.0389	209	A	1.145	6716	P	0.0586	331.3	P	0.0451	371.1	P	0.507	4066	P	NM_027898	NM_027898	Mm.27366
1416709_a_at	Ngrn	neugrin, neurite outgrowth associated	1	3191	A	2.391	6945	P	0.01	16.04	A	1.46	4454	P	0.192	647.6	P	2.318	6789	P	0.103	328.4	A	1.907	5881	P	2.271	10194	P	1.149	5026	P	NM_031375	NM_031375	Mm.21175
1416710_at	Tmem35	transmembrane protein 35	2.32	74.35	P	1	29.17	P	0.596	18.13	P	0.815	24.98	P	1.328	45.02	P	0.796	23.41	A	1.808	58.04	A	0.114	3.523	A	1.834	82.68	A	0.736	32.31	A	NM_026239	NM_026239	Mm.41489
1416711_at	Tbr1	T-box brain gene 1	0.941	17.32	A	0.531	8.9	A	1.059	18.51	A	0.118	2.07	A	0.321	6.253	A	0.721	12.18	A	0.119	2.191	A	0.546	9.705	A	0.624	16.15	A	1.366	34.45	A	NM_009322	NM_009322	Mm.308525
1416712_at	Pepd	peptidase D	0.678	1428	P	2.783	5333	P	1	2000	P	2.298	4626	P	0.798	1777	P	0.0266	51.4	A	0.01	18.47	A	3.518	7158	P	0.0269	79.57	A	0.566	1633	P	NM_008820	NM_008820	Mm.69751
1416713_at	2700055K07Rik	RIKEN cDNA 2700055K07 gene	0.632	155.1	A	1	223.3	A	1.776	413.7	P	1.656	388.5	P	0.109	28.19	A	30.25	6810	P	24.78	6092	P	16.85	3992	P	8.879	3063	P	7.841	2636	P	NM_026481	NM_026481	Mm.29358
1416714_at	Irf8	interferon regulatory factor 8	1	52.83	A	0.77	37.01	A	0.706	35.44	A	1.442	72.82	A	1.326	74.07	A	0.391	18.96	A	1.515	80.22	A	1.309	66.82	A	0.345	25.65	A	0.511	37.02	A	BG069095	NM_008320	Mm.334861
1416715_at	Gjb3	gap junction membrane channel protein beta 3	1	64.1	A	0.613	35.75	A	0.413	25.12	A	1.415	86.7	A	1.02	69.11	A	0.517	30.42	A	1.53	98.25	A	0.326	20.18	A	0.882	79.48	A	1.893	166.3	A	NM_008126	NM_008126	Mm.90003
1416716_at	Efs	embryonal Fyn-associated substrate	1	204.2	A	3.143	584.2	P	0.447	86.61	A	0.35	68.4	A	1.459	315.1	P	0.757	141.9	A	1.877	384.1	P	2.184	430.8	A	1.084	311.4	A	0.858	240	A	NM_010112	NM_010112	Mm.236438
1416717_at	Crisp2	cysteine-rich secretory protein 2	1.151	72.57	A	0.564	32.38	A	0.976	58.44	A	1.086	65.47	A	1	66.7	A	0.237	13.75	A	1.416	89.52	P	1.26	76.8	A	1.477	131.1	A	0.988	85.43	A	NM_009420	NM_009420	Mm.1296
1416718_at	Bcan	brevican	1.011	5471	P	1	4927	P	0.973	5002	P	1.296	6709	P	0.428	2448	P	1.55	7699	P	1.218	6608	P	1.052	5503	P	0.846	6444	P	0.428	3174	P	NM_007529	NM_007529	Mm.4598
1416719_a_at	Rps10	ribosomal protein S10	1.036	5024	P	1.164	5139	P	0.852	3924	P	1	4636	P	0.709	3637	P	0.232	1033	P	0.0404	196.1	P	0.193	904.2	P	0.0656	447.1	P	0.0627	416.5	P	NM_025963	NM_025963 ; XM_619383	Mm.275810
1416720_at	Sfrs6	splicing factor, arginine/serine-rich 6	1.053	4594	P	1.4	5557	P	0.42	1742	P	1	4170	P	0.972	4485	P	0.934	3739	P	0.996	4355	P	1.409	5937	P	0.218	1338	P	0.651	3890	P	AW539046	NM_026499	Mm.24042
1416721_s_at	Sfrs6	splicing factor, arginine/serine-rich 6	1.073	5764	P	1.409	6888	P	0.699	3567	P	1	5136	P	0.942	5351	P	1.038	5119	P	0.972	5234	P	1.34	6953	P	0.266	2010	P	0.622	4582	P	AW539046	NM_026499	Mm.24042
1416722_at	Hmg20a	high mobility group 20A	0.854	234	P	0.268	66.78	A	2.085	542.7	P	8.255	2163	P	1	289.8	P	11.52	2897	P	1.384	380.1	P	15.54	4116	P	2.808	1082	P	3.533	1327	P	NM_025812	NM_025812	Mm.150856
1416723_at	Tcf4	transcription factor 4	0.857	506.8	P	1	538.2	P	1.839	1033	P	0.326	184.3	P	1.917	1199	P	0.167	90.73	P	0.0976	57.81	A	1.422	812.4	P	0.948	788.2	P	0.062	50.21	A	AI639846	NM_013685	Mm.4269
1416724_x_at	Tcf4	transcription factor 4	1.538	3881	P	0.695	1595	P	0.478	1146	P	1	2412	P	1.607	4288	P	0.536	1242	P	1.734	4384	P	2.493	6077	P	0.0743	263.5	P	0.308	1064	P	AI639846	NM_013685	Mm.4269
1416725_at	Tcf4	transcription factor 4	1.347	97.86	A	1	66.1	A	0.525	36.23	A	0.676	46.96	A	1.247	95.74	P	2.496	166.4	M	0.845	61.5	A	0.784	55.03	P	0.606	61.94	A	0.148	14.69	A	AI639846	NM_013685	Mm.4269
1416726_s_at	Ube2s	ubiquitin-conjugating enzyme E2S	1	655.7	P	1.59	949	P	0.994	618.8	P	0.518	324.4	P	1.607	1114	P	0.468	281.6	P	0.185	121.4	A	0.0715	45.28	A	0.421	388.5	P	0.366	328.7	P	NM_133777	NM_133777	Mm.389787
1416727_a_at	Cyb5	cytochrome b-5	0.948	6081	P	1.201	7013	P	1.085	6612	P	1	6134	P	0.71	4815	P	0.816	4806	P	1.451	9329	P	1.194	7399	P	1.11	10013	P	0.662	5824	P	NM_025797	NM_025797	Mm.31018
1416728_at	Csnk2b	casein kinase 2, beta polypeptide	0.883	5100	P	1.529	8035	P	1	5483	P	1.27	7013	P	0.99	6046	P	0.435	2305	P	1.427	8257	P	1.431	7981	P	0.84	6822	P	0.704	5570	P	NM_009975	NM_009975	Mm.378901
1416729_at	Plg	plasminogen	0.782	16.03	A	1.737	32.41	A	1	19.47	A	1.091	21.37	A	0.83	17.98	A	1.016	19.12	A	2.351	48.29	A	0.922	18.26	A	0.558	16.09	A	0.55	15.44	A	NM_008877	NM_008877	Mm.971
1416730_at	Rcl1	RNA terminal phosphate cyclase-like 1	12.48	3429	P	0.648	162	A	5.404	1410	P	1	262.6	A	0.381	110.7	A	3.273	825.2	P	0.458	126.1	A	5.114	1357	P	0.158	60.95	A	0.292	109.8	A	BC004574	NM_021525	Mm.28630
1416731_at	Top2b	topoisomerase (DNA) II beta	0.797	2400	P	1.34	3673	P	1.219	3488	P	1	2880	P	0.955	3044	P	1.429	3951	P	1.316	3971	P	1.486	4325	P	0.497	2106	P	0.776	3204	P	BB166592	NM_009409	Mm.130362
1416732_at	Top2b	topoisomerase (DNA) II beta	1.219	50.41	A	0.715	26.89	A	1	39.27	A	1.111	43.93	A	0.978	42.77	M	59.27	2250	P	1.222	50.64	A	0.975	38.95	A	2.419	140.7	A	1.333	75.54	A	BB166592	NM_009409	Mm.130362
1416733_at	Mkln1	muskelin 1, intracellular mediator containing kelch motifs	1.493	424.4	P	0.0228	5.895	A	0.234	63.19	A	17.42	4734	P	0.507	152.5	P	2.883	752.2	P	20.47	5832	P	0.12	33	A	0.0257	10.26	A	0.622	242.4	P	NM_013791	NM_013791	Mm.238038
1416734_at	Mkln1	muskelin 1, intracellular mediator containing kelch motifs	0.85	42.39	A	1.533	69.53	A	0.339	16.06	A	2.11	100.6	A	1	52.71	A	0.64	29.27	A	0.224	11.17	A	0.222	10.68	A	0.275	19.28	A	0.52	35.54	A	NM_013791	NM_013791	Mm.238038
1416735_at	Asah1	N-acylsphingosine amidohydrolase 1	1.245	117.1	P	2.069	177.1	M	0.664	59.29	A	0.755	67.85	A	0.0482	4.794	A	1.593	137.5	A	0.761	71.67	A	0.28	25.4	A	0.411	54.39	A	0.536	69.07	P	NM_019734	NM_019734	Mm.22547
1416736_at	Casc3	cancer susceptibility candidate 3	0.747	814.4	P	1	992.8	P	1.017	1054	P	1.346	1404	P	0.688	793.1	P	3.204	3208	P	0.01	8.319	A	0.859	905.6	P	2.642	4053	P	0.353	528.3	P	NM_138660	NM_138660	Mm.40120
1416737_at	Gys3	glycogen synthase 1, muscle; synonym: Gys3; glycogen synthase 3, brain; Mus musculus glycogen synthase 1, muscle (Gys1), mRNA.	0.668	845.5	P	0.589	678.8	P	1.102	1324	P	3.464	4193	P	1	1339	P	0.516	599.6	P	5.88	7459	P	0.82	1003	P	0.494	879.1	P	1.189	2062	P	NM_008195	NM_008195	Mm.275654
1416738_at	Brap	BRCA1 associated protein	1.001	64.52	M	1	58.67	A	0.519	31.76	A	0.541	33.32	A	1.184	80.7	P	1.608	95.14	A	1.42	91.73	P	0.843	52.53	A	0.653	59.23	A	1.109	98.01	P	NM_028227	NM_028227	Mm.153372
1416739_a_at	Brap	BRCA1 associated protein	0.132	24.94	A	0.231	39.84	A	1	179.6	A	1.261	227.9	M	3.979	795.8	P	0.385	66.83	A	0.21	39.76	A	0.17	31.12	A	0.794	211.2	A	0.658	170.6	A	NM_028227	NM_028227	Mm.153372
1416740_at	Col5a1	procollagen, type V, alpha 1	1	1007	P	0.273	250.6	A	1.379	1318	P	0.139	133.8	A	1.483	1579	P	0.241	222.8	A	0.293	295.9	P	0.158	153.7	A	0.145	206	A	0.378	520.9	P	AW744319	NM_015734	Mm.7281
1416741_at	Col5a1	procollagen, type V, alpha 1	0.977	98.4	A	1.698	155.7	A	1.125	107.6	A	0.6	57.76	A	1	106.5	A	2.048	189.4	A	1.309	132.2	A	3.104	302	A	2.333	330.5	A	0.496	68.4	A	AW744319	NM_015734	Mm.7281
1416742_at	Cfdp1	craniofacial development protein 1	1.18	6776	P	0.461	2411	P	0.674	3675	P	1.306	7170	P	1	6074	P	0.354	1868	P	1.307	7519	P	0.968	5370	P	0.709	5725	P	0.631	4966	P	NM_011801	NM_011801	Mm.279437
1416743_at	Uap1	UDP-N-acetylglucosamine pyrophosphorylase 1	1	172	P	0.239	37.37	A	2.408	393.3	P	0.0747	12.29	A	1.353	246.2	P	0.805	127.1	P	0.206	35.55	A	0.323	53.66	A	0.265	64.01	A	0.416	98.07	A	NM_133806	NM_133806	Mm.27969
1416744_at	Uap1	UDP-N-acetylglucosamine pyrophosphorylase 1	1.409	28.28	A	0.441	8.051	A	0.228	4.35	A	0.318	6.106	A	0.591	12.56	A	1.845	34	A	1.97	39.63	A	0.894	17.33	A	0.432	12.2	A	1.269	34.92	A	NM_133806	NM_133806	Mm.27969
1416745_x_at	Uap1	UDP-N-acetylglucosamine pyrophosphorylase 1	1.329	35.74	A	0.893	21.85	A	0.723	18.45	A	0.302	7.771	A	1.107	31.48	A	0.666	16.43	A	0.817	22	A	0.556	14.43	A	0.355	13.41	A	1.551	57.14	A	NM_133806	NM_133806	Mm.27969
1416746_at	H2afx	H2A histone family, member X	0.852	454.6	P	1.307	634.7	P	0.145	73.53	A	1	510.1	P	5.364	3027	P	0.605	296.4	P	0.241	128.9	P	0.182	94.07	A	0.0486	36.5	A	0.128	93.42	P	NM_010436	NM_010436	Mm.245931
1416747_at	D15Mgi27	DNA Segment, Chr 15, Mouse Genome Informatics 27	0.584	1398	P	2.47	5382	P	1	2274	P	1.052	2409	P	0.351	888.5	P	0.86	1889	P	0.356	854.6	P	0.255	588.6	P	0.118	398.7	P	0.315	1034	P	NM_134100	NM_134100	Mm.287740
1416748_a_at	Mre11a	meiotic recombination 11 homolog A (S. cerevisiae)	6.806	290.1	P	1.926	74.72	A	1	40.48	A	0.325	13.23	A	0.382	17.22	A	1.994	78	P	2.232	95.35	A	1.755	72.27	A	4.34	260.2	A	21.6	1262	P	NM_018736	NM_018736	Mm.149071
1416749_at	Htra1	HtrA serine peptidase 1	5.582	2798	P	3.676	1677	P	0.0684	32.58	A	0.517	247.6	A	1	530	P	23.56	10836	P	25.14	12624	P	23.9	11571	P	20.45	14414	P	13.04	8957	P	NM_019564	NM_019564	Mm.30156
1416750_at	Oprs1	opioid receptor, sigma 1	0.764	267	A	2.949	937.5	P	1.236	409.8	A	0.0132	4.403	A	0.764	282.3	A	0.631	202.4	A	1.397	488.8	A	0.0225	7.59	A	0.218	107.1	A	0.0691	33.09	A	NM_011014	NM_011014	Mm.425181
1416751_a_at	Ddx20	DEAD (Asp-Glu-Ala-Asp) box polypeptide 20	7.819	501.7	P	1	58.39	A	0.258	15.73	A	2.53	155.2	P	0.753	51.06	A	1.075	63.3	A	0.829	53.29	A	0.254	15.75	A	0.148	13.34	A	1.247	109.6	P	NM_017397	NM_017397	Mm.272826
1416752_at	Ldb3	LIM domain binding 3	1.071	193.2	A	1.098	180.2	A	1	171.3	A	0.372	64.17	A	0.886	169	A	0.948	156.9	A	1.207	218.1	A	0.571	99.51	A	1.017	258	A	0.897	221.6	A	NM_011918	NM_011918	Mm.29733
1416753_at	Prkar1b	protein kinase, cAMP dependent regulatory, type I beta	1	208.2	A	1.472	278.9	P	0.914	180.7	A	1.442	287	P	0.856	188.5	A	0.735	140.5	A	0.778	162.2	A	0.565	113.7	A	1.836	537.4	A	1.039	296.5	M	NM_008923	NM_008923	Mm.306163
1416754_at	Prkar1b	protein kinase, cAMP dependent regulatory, type I beta	1.132	505.2	A	0.995	403.9	A	0.977	413.9	A	1.003	427.8	A	1	471.9	A	1.54	630.9	A	1.493	667.4	A	0.595	256.5	A	0.256	160.4	A	0.32	195.9	A	NM_008923	NM_008923	Mm.306163
1416755_at	Dnajb1	DnaJ (Hsp40) homolog, subfamily B, member 1	0.881	4076	P	0.0605	254.6	P	1.599	7026	P	1	4423	P	1.064	5206	P	1.448	6148	P	0.0101	46.75	A	2.092	9349	P	2.145	13956	P	0.798	5057	P	AK002290	NM_018808	Mm.282092
1416756_at	Dnajb1	DnaJ (Hsp40) homolog, subfamily B, member 1	0.891	58.4	A	1	59.64	A	5.222	325	P	50.69	3176	P	0.843	58.41	A	2.233	134.3	A	1.561	102.5	A	2.417	153	P	2.063	190.1	A	8.164	733.1	P	AK002290	NM_018808	Mm.282092
1416757_at	Zwilch	Zwilch, kinetochore associated, homolog (Drosophila)	0.163	4.86	A	0.99	26.87	A	1.01	28.6	A	0.373	10.63	A	34.03	1073	P	1.025	28.04	A	0.238	7.101	A	0.687	19.78	A	1.131	47.43	A	0.259	10.58	A	BC027435	NM_026507	Mm.335237
1416758_at	Arhgap27	Rho GTPase activating protein 27; synonyms: MGC62780, 2310069I04Rik; isoform 1 is encoded by transcript variant 1; Mus musculus Rho GTPase activating protein 27 (Arhgap27), transcript variant 1, mRNA.	0.486	170.7	A	1	319.5	A	1.057	352.5	A	1.23	412.9	P	0.936	347.4	P	1.202	387.2	A	0.993	349.2	P	0.287	97.38	A	1.5	740.5	A	0.585	281.2	P	NM_133715	XM_618932 ; XM_618933
1416759_at	Mical1	microtubule associated monoxygenase, calponin and LIM domain containing 1	0.0103	8.222	A	0.0644	46.56	A	5.573	4207	P	1	759.9	P	0.0118	9.878	A	3.238	2362	P	4.337	3454	P	3.508	2694	P	0.0859	95.97	A	2.482	2704	P	NM_138315	NM_138315	Mm.290431
1416760_at	Galntl1	UDP-N-acetyl-alpha-D-galactosamine:polypeptide N-acetylgalactosaminyltransferase-like 1	20.6	4180	P	0.156	28.78	A	1	192.7	A	0.0687	13.33	A	4.561	978.5	P	38.49	7169	P	40.52	8238	P	19.32	3787	P	0.642	183.3	A	8.777	2441	P	NM_134045	XM_283069	Mm.308296
1416761_at	Hsd11b2	hydroxysteroid 11-beta dehydrogenase 2	1	195.6	P	6.382	1136	P	0.847	157.3	P	1.002	187.2	P	0.606	125.4	P	1.795	322.1	P	1.466	287.2	P	1.647	311.2	P	0.603	165.9	P	1.122	300.7	P	BC014753	NM_008289	Mm.5079
1416762_at	S100a10	S100 calcium binding protein A10 (calpactin)	0.169	9.774	A	0.211	11.1	A	1.682	92.38	A	0.318	17.57	A	6.915	422.9	P	49.81	2644	P	89.18	5167	P	105.8	5912	P	57.74	4696	P	49.21	3900	P	NM_009112	NM_009112	Mm.1
1416763_at	Cdc123	cell division cycle 123 homolog (S. cerevisiae)	0.573	95.5	A	1	151.8	M	0.681	107.9	A	4.48	714.5	P	3.384	596.9	P	8.722	1335	P	0.805	134.5	A	0.334	53.9	A	0.682	159.9	A	0.642	146.8	A	NM_133837	NM_133837	Mm.181490
1416764_at	Fis1	fission 1 (mitochondrial outer membrane) homolog (yeast)	1	8494	P	1.258	9726	P	0.871	7026	P	1.047	8503	P	0.725	6512	P	1.387	10815	P	1.014	8631	P	0.429	3519	P	0.884	10565	P	0.739	8602	P	NM_025562	NM_025562	Mm.25849
1416765_s_at	MGI:1913699	mitochondria-associated protein involved in granulocyte-macrophage colony-stimulating factor signal transduction	1	7124	P	1.376	8918	P	0.727	4918	P	1.163	7923	P	0.465	3506	P	1.428	9337	P	0.546	3897	P	1.242	8548	P	1.332	13346	P	0.699	6826	P	NM_025571	NM_025571	Mm.354760
1416766_at	Mosc2	MOCO sulphurase C-terminal domain containing 2	1.12	4345	P	1	3530	P	0.123	452.8	P	1.386	5139	P	0.529	2171	P	0.863	3073	P	2.054	7983	P	0.819	3070	P	1.426	7780	P	0.87	4622	P	NM_133684	NM_133684	Mm.177724
1416767_a_at	1110003E01Rik	RIKEN cDNA 1110003E01 gene	2.284	641.9	P	1	255.8	P	0.571	152.4	P	2.471	664.1	P	0.398	118.4	P	4.703	1213	P	6.997	1970	P	6.054	1644	P	0.177	69.88	A	1.705	656.7	P	NM_133697	NM_133697	Mm.10709
1416768_at	1110003E01Rik	RIKEN cDNA 1110003E01 gene	1.713	443.2	P	1	235.5	P	0.579	142.4	P	1.884	466.2	P	0.349	95.48	P	3.336	792.4	P	5.104	1323	P	5.028	1257	P	0.441	160.4	P	1.145	405.9	P	NM_133697	NM_133697	Mm.10709
1416769_s_at	Atp6v0b	ATPase, H+ transporting, lysosomal V0 subunit B	1.18	7037	P	0.997	5411	P	1.622	9184	P	0.863	4918	P	1	6304	P	2.031	11116	P	1.8	10752	P	1.874	10796	P	1.331	11161	P	0.985	8050	P	NM_033617	NM_033617	Mm.207052
1416770_at	Stk25	serine/threonine kinase 25 (yeast)	0.411	58.27	A	1.272	164.1	P	2.642	355.7	P	0.722	97.84	A	1	149.9	P	1.272	165.5	A	0.791	112.3	A	1.003	137.4	A	1.435	286	A	1.259	244.6	A	NM_021537	NM_021537	Mm.28761
1416771_at	Trappc3	trafficking protein particle complex 3	1	3996	P	0.503	1829	P	1.47	5577	P	1.414	5401	P	0.85	3593	P	1.561	5726	P	0.0254	101.7	A	1.99	7684	P	2.061	11583	P	0.338	1849	P	BC003736	NM_013718	Mm.8392
1416772_at	Cpt2	carnitine palmitoyltransferase 2	0.133	84.05	A	0.0861	49.38	A	8.66	5180	P	8.15	4908	P	1	666.1	P	5.712	3302	P	0.592	373.9	A	0.0715	43.54	A	0.238	210.5	P	6.523	5631	P	NM_009949	NM_009949	Mm.307620
1416773_at	Wee1	wee 1 homolog (S. pombe)	1	37.56	A	0.992	33.93	A	29.05	1036	P	0.49	17.59	A	32.73	1300	P	1.808	62.34	A	198.7	7478	P	1.273	46.21	A	1.772	93.6	A	47.67	2454	P	NM_009516	NM_009516	Mm.287173
1416774_at	Wee1	wee 1 homolog (S. pombe)	1	24.23	A	0.72	15.87	A	1.905	43.84	A	0.452	10.48	A	2.382	61.03	A	0.201	4.462	A	4.407	107	P	5.919	138.5	M	2.543	86.65	A	3.122	103.7	A	NM_009516	NM_009516	Mm.287173
1416775_at	2310004L02Rik	RIKEN cDNA 2310004L02 gene	1	671.3	A	2.021	1235	A	1.475	940.4	A	0.142	91.33	A	0.0258	18.29	A	0.273	168.1	A	6.376	4289	P	0.139	89.91	A	2.856	2697	P	0.347	319.6	A	NM_025504	NM_025504	Mm.159956
1416776_at	Crym	crystallin, mu	1	29.27	A	1.84	49.01	M	0.695	19.3	A	1.706	47.72	A	0.817	25.27	A	0.861	23.13	P	1.964	57.59	A	3.075	86.94	A	3.325	136.9	P	1.569	62.91	P	NM_016669	NM_016669	Mm.9114
1416777_at	Ceacam12	CEA-related cell adhesion molecule 12	0.992	32.6	A	0.14	4.184	A	2.054	64.07	M	0.731	22.97	A	1.008	35	A	0.206	6.197	A	2.967	97.65	P	0.5	15.86	A	1.155	53.36	A	0.821	36.94	A	NM_026087	NM_026087	Mm.46089
1416778_at	Sdpr	serum deprivation response	0.32	9.278	A	0.485	12.78	A	0.154	4.241	A	1	27.69	A	1.181	36.16	A	0.309	8.223	A	0.14	4.073	A	0.177	4.947	A	0.308	12.56	A	1.056	41.92	A	BE197945	NM_138741	Mm.398690
1416779_at	Sdpr	serum deprivation response	0.0214	1.924	A	0.0519	4.243	A	0.168	14.36	A	0.0911	7.828	A	1.832	174	P	0.0374	3.083	A	0.207	18.63	A	0.0405	3.515	A	0.213	26.94	A	0.0238	2.93	A	BE197945	NM_138741	Mm.398690
1416780_at	Pfkm	phosphofructokinase, muscle	0.545	3913	P	1.089	7114	P	1	6817	P	1.075	7377	P	0.54	4099	P	1.402	9237	P	1.452	10445	P	1.199	8318	P	1.179	11901	P	0.758	7458	P	NM_021514	NM_021514	Mm.272582
1416781_at	Praf2	PRA1 domain family 2	1.065	3632	P	1	3104	P	1.253	4058	P	0.493	1607	P	0.516	1861	P	1.463	4580	P	0.102	346.9	A	0.0158	52.08	A	0.734	3518	P	0.331	1546	P	NM_138602	NM_138602	Mm.28850
1416782_s_at	Praf2	PRA1 domain family 2	1	7568	P	1.046	7203	P	1.232	8853	P	0.631	4568	P	0.504	4034	P	1.309	9090	P	0.319	2423	P	0.266	1944	P	0.644	6851	P	0.289	2996	P	NM_138602	NM_138602	Mm.28850
1416783_at	Tac1	tachykinin 1	1	34.93	A	0.756	24.04	A	1.005	33.31	A	0.662	22.1	A	1.085	40.07	A	1.531	49.09	A	0.98	34.3	A	0.453	15.29	A	1.684	82.69	A	1.094	52.37	A	NM_009311	NM_009311	Mm.1440
1416784_at	Pgk2	phosphoglycerate kinase 2	1	57.13	A	0.365	18.96	A	1.479	80.26	A	0.602	32.87	A	1.184	71.51	A	2.663	139.6	A	1.145	65.53	A	2.943	162.4	A	2.558	205.5	A	1.181	92.42	A	NM_031190	NM_031190	Mm.717
1416785_at	Kcnip1	Kv channel-interacting protein 1	2.049	288	P	0.704	90.11	A	1	133.5	M	9.863	1325	P	0.625	92.91	M	1.364	175.9	P	12.41	1748	P	0.929	126.2	A	1.057	208.9	P	0.765	147.3	M	NM_027398	NM_027398	Mm.252514
1416786_at	Acvr1	activin A receptor, type 1	1.616	77.36	A	2.171	94.59	A	0.267	12.12	A	0.169	7.742	A	0.384	19.45	A	0.865	38.03	A	1.051	50.43	A	1.46	67.55	A	1.788	120.4	A	2.643	173.4	A	NM_007394	NM_007394	Mm.689
1416787_at	Acvr1	activin A receptor, type 1	1.195	84.38	P	0.754	48.49	A	1	67.08	A	1.247	84.21	M	0.739	55.18	A	1.755	113.8	A	1.927	136.4	P	0.253	17.24	A	1.863	185.1	P	2.082	201.5	M	NM_007394	NM_007394	Mm.689
1416788_a_at	Idh3g	isocitrate dehydrogenase 3 (NAD+), gamma	1	7396	P	1.084	7296	P	0.828	5815	P	1.07	7566	P	0.691	5403	P	1.534	10410	P	0.983	7285	P	1.44	10285	P	1.037	10781	P	0.871	8828	P	NM_008323	NM_008323	Mm.14825
1416789_at	Idh3g	isocitrate dehydrogenase 3 (NAD+), gamma	1.059	6774	P	1	5819	P	0.684	4154	P	1.129	6902	P	0.688	4653	P	1.503	8818	P	0.988	6332	P	1.614	9972	P	0.503	4522	P	0.924	8092	P	NM_008323	NM_008323	Mm.14825
1416790_a_at	Tdg; EG545124	thymine DNA glycosylase; synonyms: Jza1, JZA-3, E130317C12Rik; isoform 2 is encoded by transcript variant 2; Mus musculus thymine DNA glycosylase (Tdg), transcript variant 2, mRNA.; predicted gene, EG545124	0.66	1182	P	0.168	273.4	P	1	1702	P	1.046	1793	P	2.065	3915	P	0.0799	131.4	P	1.522	2734	P	0.0507	87.73	A	0.0187	47.03	A	0.0925	227.2	P	NM_011561	NM_011561 ; NM_172552 ; XM_485951 ; XM_619343	Mm.347607
1416791_a_at	Nxf1	nuclear RNA export factor 1 homolog (S. cerevisiae)	1	2436	P	0.976	2164	P	0.798	1845	P	1.25	2909	P	1.778	4579	P	3.834	8570	P	2.788	6803	P	1.933	4548	P	0.043	147.3	A	0.904	3016	P	BC005594	NM_016813	Mm.7271
1416792_at	Ppm1g	protein phosphatase 1G (formerly 2C), magnesium-dependent, gamma isoform	0.745	2369	P	0.0285	82.32	M	1	3018	P	1.317	4003	P	1.161	3900	P	1.054	3074	P	0.0336	107.1	A	0.0253	77.58	A	0.173	773.3	P	0.0646	281.2	P	NM_008014	NM_008014	Mm.14501
1416793_at	Arl6ip2	ADP-ribosylation factor-like 6 interacting protein 2; synonyms: Aip-2, AA407293, AV334690, 2010110I21Rik; isoform 2 is encoded by transcript variant 2; ARL-6 interacting protein-2; ADP-ribosylation-like factor 6 interacting protein 2; Mus musculus ADP-ribosylation factor-like 6 interacting protein 2 (Arl6ip2), transcript variant 2, mRNA.	1	84.09	P	0.671	51.38	P	1.323	105.6	P	1.128	90.7	P	0.808	71.87	P	2.131	164.5	P	1.686	142.1	P	1.716	139.4	P	0.907	107.3	A	1.23	141.8	P	NM_019717	NM_019717 ; NM_178050	Mm.436682
1416794_at	Arl6ip2	ADP-ribosylation factor-like 6 interacting protein 2; synonyms: Aip-2, AA407293, AV334690, 2010110I21Rik; isoform 2 is encoded by transcript variant 2; ARL-6 interacting protein-2; ADP-ribosylation-like factor 6 interacting protein 2; Mus musculus ADP-ribosylation factor-like 6 interacting protein 2 (Arl6ip2), transcript variant 2, mRNA.	0.186	7.828	A	1.601	61.31	A	0.611	24.39	A	1.156	46.48	A	0.844	37.56	A	0.355	13.7	A	2.549	107.4	A	1.06	43.1	A	0.356	21.05	A	0.181	10.45	A	NM_019717	NM_019717 ; NM_178050	Mm.436682
1416795_at	Cryl1	crystallin, lambda 1	2.033	233.1	P	1	104.4	A	0.903	98.38	A	47.54	5212	P	0.336	40.72	A	0.479	50.41	A	1.355	155.7	P	57.74	6396	P	59.43	9584	P	8.796	1382	P	NM_030004	NM_030004	Mm.25539
1416796_at	Nck2	non-catalytic region of tyrosine kinase adaptor protein 2	1	61.75	A	0.611	34.37	A	0.648	37.99	A	1.876	110.8	A	1.302	85	P	1.367	77.47	A	1.921	118.8	A	1.359	81.06	A	1.262	109.6	A	0.861	72.86	A	NM_010879	NM_010879	Mm.439923
1416797_at	Nck2	non-catalytic region of tyrosine kinase adaptor protein 2	0.538	14.24	A	1.183	28.52	A	3.536	88.93	A	0.671	16.99	A	1	28	A	7.413	180.2	A	5.975	158.5	A	2.542	65.02	A	2.615	97.38	A	0.792	28.72	A	NM_010879	NM_010879	Mm.439923
1416798_a_at	Nme4	expressed in non-metastatic cells 4, protein	13.72	406.4	P	0.836	22.53	A	0.459	12.91	A	1	28.32	A	11.57	362.5	P	5.358	145.7	A	2.6	77.18	A	2.635	75.4	A	2.434	101.4	A	2.878	116.8	A	NM_019731	NM_019731	Mm.41787
1416799_at	Trpm7	transient receptor potential cation channel, subfamily M, member 7	1	190.5	P	0.985	170.7	P	2.174	393.2	P	1.093	199.1	P	0.196	39.58	P	1.594	278.7	P	0.878	167.6	P	0.185	34.07	P	0.389	104.2	P	0.48	125.4	P	AV320241	NM_021450	Mm.244705
1416800_at	Trpm7	transient receptor potential cation channel, subfamily M, member 7	0.279	18.57	A	1.43	86.56	A	2.222	140.3	A	0.279	17.76	A	1	70.35	A	4.28	261.3	M	0.536	35.7	A	2.584	166.1	A	2.306	215.7	A	1.224	111.6	A	AV320241	NM_021450	Mm.244705
1416801_at	Trpm7	transient receptor potential cation channel, subfamily M, member 7	0.988	23.55	A	0.628	13.62	A	1.779	40.24	A	1.039	23.65	A	1	25.19	A	0.923	20.17	A	1.689	40.32	A	0.32	7.359	A	0.849	28.44	A	1.287	42.01	A	AV320241	NM_021450	Mm.244705
1416802_a_at	Cdca5	cell division cycle associated 5	8.899	894.9	P	0.914	83.67	A	1	95.5	P	0.844	81.14	P	29.22	3107	P	2.282	210.6	P	2.125	214.1	P	0.636	61.82	A	2.462	348.2	P	0.812	111.9	P	NM_026410	NM_026410	Mm.23526
1416803_at	Fkbp7	FK506 binding protein 7	1	83.51	P	3.967	301.5	P	0.977	77.51	P	2.668	213	P	0.719	63.51	A	27.38	2099	P	1.302	108.9	A	5.901	476.1	P	44.96	5281	P	4.128	472.5	P	NM_010222	NM_010222	Mm.24720
1416804_at	Ehbp1l1	EH domain binding protein 1-like 1	0.954	62.95	A	0.27	16.21	A	1.046	65.52	A	1.197	75.49	A	1	69.76	A	0.382	23.12	A	0.309	20.42	A	0.893	56.93	A	1.713	158.9	A	0.788	71.23	P	NM_053252	NM_053252	Mm.210447
1416805_at	1110032E23Rik	RIKEN cDNA 1110032E23 gene	1	280.5	P	0.848	216.5	P	5.275	1405	P	4.247	1139	P	0.581	172.4	P	0.218	56.1	A	0.158	44.4	A	0.0931	25.24	A	0.189	74.55	A	0.0698	26.82	A	NM_133187	NM_133187	Mm.435461
1416806_at	Fdxr	ferredoxin reductase	0.461	168.5	P	1	333	P	1.061	368.8	P	9.156	3203	P	0.803	310.7	P	14	4702	P	0.426	156	P	14	4949	P	7.761	3994	P	0.381	191.1	P	NM_007997	NM_007997	Mm.4719
1416807_at	Rpl36a	ribosomal protein L36a	1.012	5907	P	1.255	6669	P	1	5544	P	0.987	5511	P	0.842	5201	P	0.889	4762	P	0.0961	562.4	P	0.186	1049	P	0.0264	217.1	A	0.681	5452	P	NM_019865	NM_019865	Mm.286408
1416808_at	Nid1	nidogen 1	0.966	2229	P	1.958	4109	P	1.225	2682	P	1	2205	P	0.649	1583	P	0.0527	111.6	A	0.0366	84.68	A	0.333	741.2	P	0.455	1474	P	0.129	408.9	P	X14480	NM_010917	Mm.4691
1416809_at	Cyp3a11	cytochrome P450, family 3, subfamily a, polypeptide 11	1.642	38.36	P	1.703	36.22	P	1	22.19	A	0.842	18.81	A	0.879	21.71	A	1.898	40.7	P	1.305	30.56	A	0.883	19.94	A	1.083	35.58	A	1.311	41.99	A	BC010528	NM_007818	Mm.332844
1416810_at	Mea1	male enhanced antigen 1	1.005	6070	P	1	5494	P	1.366	7829	P	0.93	5366	P	0.851	5433	P	1.301	7207	P	1.661	10047	P	0.895	5220	P	1.5	12738	P	0.676	5593	P	BC013344	NM_010787	Mm.329083
1416811_s_at	Ctla2a	cytotoxic T lymphocyte-associated protein 2 alpha	0.779	89.08	A	0.872	90.69	P	1.14	123.8	A	1.349	147.4	P	1	120.9	P	0.148	15.48	A	1.983	227.1	P	0.522	57.67	A	0.953	153.1	A	14.4	2256	P	NM_007796	NM_007796	Mm.30144
1416812_at	Tia1	cytotoxic granule-associated RNA binding protein 1	0.392	432.3	P	1.231	1237	P	0.239	250.9	A	1.973	2082	P	1	1167	P	1.377	1395	P	4.189	4633	P	1.081	1152	P	0.49	760.1	P	0.461	697	P	BG518542	NM_011585	Mm.423551
1416813_at	Tia1	cytotoxic granule-associated RNA binding protein 1	0.398	240.1	P	1.623	891.9	P	1	573.3	P	0.546	315.1	P	1.661	1060	P	0.477	264.1	P	1.098	664.2	P	1.345	784.4	P	0.124	105.2	A	0.261	216	P	BG518542	NM_011585	Mm.423551
1416814_at	Tia1	cytotoxic granule-associated RNA binding protein 1	0.377	346.5	P	1	837.1	P	0.658	574.9	P	1.755	1544	P	1.132	1101	P	0.334	281.6	P	1.323	1219	P	4.222	3751	P	0.193	250.2	P	1.958	2468	P	BG518542	NM_011585	Mm.423551
1416815_s_at	Bub3	budding uninhibited by benzimidazoles 3 homolog (S. cerevisiae)	0.92	4550	P	0.962	4332	P	1	4698	P	1.253	5926	P	1.109	5803	P	0.369	1676	P	0.598	2963	P	0.0478	228.3	P	0.839	5839	P	0.471	3194	P	BE986800	NM_009774	Mm.927
1416816_at	Nek7	NIMA (never in mitosis gene a)-related expressed kinase 7	NO DATA	NO DATA	NO DATA	NO DATA	NO DATA	NO DATA	NO DATA	NO DATA	NO DATA	NO DATA	NO DATA	NO DATA	NO DATA	NO DATA	NO DATA	NO DATA	NO DATA	NO DATA	NO DATA	NO DATA	NO DATA	NO DATA	NO DATA	NO DATA	NO DATA	NO DATA	NO DATA	NO DATA	NO DATA	NO DATA	NM_021605	NM_021605	Mm.143817
1416817_at	Nek7	NIMA (never in mitosis gene a)-related expressed kinase 7	1	39.59	A	1.318	47.47	A	0.225	8.449	A	0.874	33.08	A	0.234	9.794	A	0.266	9.659	A	1.103	43.75	A	0.595	22.75	A	0.967	53.83	A	0.154	8.347	A	NM_021605	NM_021605	Mm.143817
1416818_at	Parva	parvin, alpha	1.494	46.46	A	0.247	6.977	A	0.506	14.92	A	0.212	6.312	A	0.276	9.057	A	0.343	9.799	A	0.185	5.761	A	1.542	46.31	A	0.472	20.66	A	0.374	15.92	A	NM_020606	NM_020606	Mm.143763
1416819_at	Cdc37	cell division cycle 37 homolog (S. cerevisiae)	1.109	8705	P	0.0675	482.2	A	1	7451	P	1.029	7720	P	0.875	7264	P	1.316	9479	P	1.429	11235	P	1.234	9357	P	0.0123	136.3	A	0.463	4982	P	AK013255	NM_016742	Mm.32331
1416820_at	Cdc37	cell division cycle 37 homolog (S. cerevisiae)	0.723	42.73	A	1	53.76	A	1.138	63.82	A	0.261	14.74	A	6.801	424.8	P	1.183	64.13	A	0.16	9.451	A	1.327	75.73	A	1.182	98.2	A	1.009	81.65	A	AK013255	NM_016742	Mm.32331
1416821_at	Es2el	expressed sequence 2 embryonic lethal	1	1658	P	0.0459	69.34	A	0.29	456.8	P	3.974	6300	P	1.181	2071	P	5.455	8301	P	0.105	174.8	A	0.669	1072	P	1.004	2342	A	1.662	3776	P	BC013711	NM_022408	Mm.256480
1416822_at	Es2el	expressed sequence 2 embryonic lethal	0.0173	11.9	A	0.0156	9.799	A	2.232	1458	P	1.594	1049	P	0.406	295.2	A	7.967	5032	P	0.0158	10.89	A	0.197	130.7	A	0.0202	19.55	A	0.0158	14.92	A	BC013711	NM_022408	Mm.256480
1416823_a_at	Osbpl1a	oxysterol binding protein-like 1A	0.401	38.83	A	1	88.19	A	0.704	64.82	A	1.106	102.4	A	3.053	312.8	P	2.075	184.5	P	0.673	65.3	A	1.102	103.2	A	9.68	1319	P	9.295	1234	P	NM_020573	NM_207530	Mm.259470
1416824_at	B230118H07Rik	RIKEN cDNA B230118H07 gene	1	6066	P	1.471	8122	P	0.964	5552	P	1.112	6448	P	0.879	5636	P	1.036	5766	P	1.305	7934	P	1.407	8247	P	1	8532	P	0.72	5988	P	NM_026592	NM_026592	Mm.31263
1416825_at	Snta1	syntrophin, acidic 1	0.781	3650	P	0.896	3812	P	1.028	4563	P	1.218	5446	P	1	4944	P	1.587	6812	P	1.484	6950	P	1.866	8427	P	1.069	7028	P	0.938	6009	P	NM_009228	NM_009228	Mm.1541
1416826_a_at	Trfp	Trf (TATA binding protein-related factor)-proximal protein homolog (Drosophila)	0.632	1455	P	0.0293	61.35	A	3.738	8167	P	2.206	4853	P	1	2433	P	4.248	8971	P	0.01	3.182	A	1.626	3614	P	0.0106	34.15	A	0.67	2113	P	NM_020048	NM_020048	Mm.440560
1416827_at	Tbxas1	thromboxane A synthase 1, platelet	1	52.42	A	1.415	67.52	A	0.609	30.29	A	0.335	16.76	A	3.389	187.9	A	1.267	60.95	A	0.897	47.12	A	1.017	51.52	A	0.69	50.9	A	0.557	40.01	A	NM_011539	NM_011539	Mm.4054
1416828_at	LOC545465	similar to synaptosomal-associated protein 25 isoform SNAP25A	0.429	56.43	P	0.221	26.38	A	0.0163	2.031	A	1.571	197.4	P	4.203	584.1	P	0.0181	2.189	A	0.0357	4.698	A	0.0105	1.333	A	5.979	1105	P	8.695	1566	P	BC018249	XM_619816
1416829_at	Atp5b	ATP synthase, H+ transporting mitochondrial F1 complex, beta subunit	0.858	5148	P	1.017	5553	P	1	5696	P	1.182	6780	P	0.855	5422	P	0.959	5280	P	1.016	6104	P	1.297	7514	P	1.27	10711	P	0.553	4546	P	NM_016774	NM_016774	Mm.238973
1416830_at	0610031J06Rik	RIKEN cDNA 0610031J06 gene	1	2766	P	0.0641	161.3	A	1.1	2890	P	2.386	6309	P	0.417	1221	P	2.273	5772	P	3.428	9501	P	3.17	8470	P	2.512	9773	P	1.063	4028	P	NM_020003	NM_020003	Mm.439922
1416831_at	Neu1	neuraminidase 1	4.523	1741	P	1	350.3	P	0.218	79.72	A	0.162	59.47	A	1.517	617.2	P	3.84	1356	P	0.383	147.7	A	0.194	72.07	A	0.19	102.7	A	0.795	419.1	A	AI649303	NM_010893	Mm.8856
1416832_at	Slc39a8	solute carrier family 39 (metal ion transporter), member 8	0.803	974.8	P	2.406	2657	P	0.703	810.4	P	2.364	2742	P	1	1283	P	0.01	5.755	A	0.396	480.9	P	2.431	2850	P	0.0841	143.6	A	0.0394	65.54	A	NM_026228	NM_026228	Mm.30239
1416833_at	Keg1	kidney expressed gene 1	1.174	26.29	A	0.0568	1.158	A	1.539	32.72	A	0.486	10.4	A	0.826	19.54	A	1.207	24.79	A	1.882	42.21	P	2.676	57.86	A	1.625	51.16	A	1.233	37.8	A	NM_029550	NM_029550	Mm.218561
1416834_x_at	Ndufb2	NADH dehydrogenase (ubiquinone) 1 beta subcomplex, 2	1.493	911.8	P	1	556	P	0.443	257.1	P	0.089	52	A	1.475	953	P	2.72	1525	P	0.145	88.82	A	0.251	148.3	A	0.555	476.9	P	0.0629	52.69	A	NM_026612	NM_026612	Mm.29415
1416835_s_at	Amd2; Amd1	S-adenosylmethionine decarboxylase 2; S-adenosylmethionine decarboxylase 1	2.714	2915	P	0.0275	26.85	A	2.769	2825	P	0.108	110.8	A	1	1136	P	3.119	3076	P	9.497	10222	P	0.0965	100.2	A	6.336	9573	P	0.313	461	P	NM_009665	NM_007444 ; NM_009665 ; XM_483892	Mm.253533
1416836_at	Lrp10	low-density lipoprotein receptor-related protein 10	1	2364	P	1.763	3794	P	1.594	3579	P	0.0808	182.5	P	0.67	1676	P	1.031	2236	P	1.752	4150	P	0.156	355.7	P	1.613	5364	P	0.244	789.2	P	BC011058	NM_022993	Mm.28465
1416837_at	Bax	Bcl2-associated X protein	1	1117	P	0.266	269.9	P	2.915	3090	P	3.307	3530	P	0.742	876.6	P	0.894	916.1	P	0.531	594.3	P	0.737	794.7	P	0.295	463.5	P	0.164	250.8	A	BC018228	NM_007527	Mm.19904
1416838_at	Mut	methylmalonyl-Coenzyme A mutase	1.109	4735	P	0.986	3829	P	1	4053	P	1.495	6101	P	0.585	2641	P	1.4	5486	P	0.82	3507	P	0.849	3500	P	1.509	9057	P	0.814	4761	P	NM_008650	NM_008650	Mm.259884
1416839_at	Mut	methylmalonyl-Coenzyme A mutase	0.775	21.31	A	0.322	8.048	A	1.225	31.96	A	0.184	4.835	A	0.103	3.004	A	11.2	282.6	P	0.434	11.95	A	0.26	6.896	A	1.291	49.89	A	0.215	8.091	A	NM_008650	NM_008650	Mm.259884
1416840_at	Mid1ip1	Mid1 interacting protein 1 (gastrulation specific G12-like (zebrafish))	1	3477	P	1.328	4202	P	0.621	2052	P	1.496	4973	P	0.849	3123	P	1.94	6190	P	1.95	6794	P	1.765	5927	P	1.709	8355	P	1.09	5194	P	NM_026524	NM_026524	Mm.29429
1416841_at	1110059E24Rik	RIKEN cDNA 1110059E24 gene	1.285	6695	P	0.541	2563	P	1.036	5127	P	0.904	4502	P	1	5509	P	1.593	7617	P	0.347	1813	P	0.311	1564	P	1.423	10425	P	0.772	5513	P	NM_025423	NM_025423	Mm.272430
1416842_at	Gstm5	glutathione S-transferase, mu 5	0.887	7351	P	1.151	8683	P	1.008	7935	P	1	7927	P	0.701	6150	P	1.186	9025	P	1.315	10927	P	1.104	8845	P	0.176	2049	P	0.678	7701	P	NM_010360	NM_010360	Mm.282351
1416843_at	Pde6d	phosphodiesterase 6D, cGMP-specific, rod, delta	1.022	1251	P	0.301	335.1	P	1.349	1568	P	1	1171	P	0.127	165	P	0.962	1082	P	0.0789	96.8	A	0.951	1125	P	0.884	1523	P	0.119	199.2	P	NM_008801	NM_008801	Mm.12925
1416844_at	Prmt2	protein arginine N-methyltransferase 2	1.132	2257	P	0.01	9.955	A	0.704	1332	P	1.604	3057	P	0.868	1830	P	2.004	3668	P	0.01	15.8	A	1.893	3646	P	2.458	6893	P	0.45	1228	P	NM_133182	NM_133182	Mm.32020
1416845_at	Tmem132a	transmembrane protein 132A	1	224.5	A	0.225	45.9	A	0.745	158.9	A	1.001	214.9	A	9.095	2159	P	0.0769	15.85	A	7.67	1725	P	0.637	138.2	A	0.102	32.17	A	1.866	573.9	P	NM_133804	NM_133804	Mm.27387
1416846_a_at	Pdzrn3	PDZ domain containing RING finger 3	1	496.3	P	3.928	1774	P	2.429	1145	P	0.981	465.3	P	0.918	481.8	P	0.0649	29.58	A	0.0713	35.43	A	0.109	52.3	P	0.0759	52.96	P	0.0709	48.22	P	NM_018884	NM_018884	Mm.321654
1416847_s_at	Oas1d; Oas1e	2'-5' oligoadenylate synthetase 1D; 2'-5' oligoadenylate synthetase 1E	0.148	2.806	A	0.991	17.05	A	1.577	28.31	A	1.009	18.23	A	0.583	11.65	A	0.462	8.014	A	0.871	16.49	A	1.013	18.5	A	0.744	19.79	A	0.417	10.81	A	NM_133893	NM_133893 ; NM_145210	Mm.247620; Mm.379383
1416848_at	Ubl5	ubiquitin-like 5	1	5877	P	1.103	5900	P	1.037	5788	P	0.895	5029	A	0.76	4723	P	0.84	4529	P	0.544	3206	P	0.288	1635	M	0.254	2097	A	0.661	5321	A	NM_025401	NM_025401	Mm.390165
1416849_at	Zcd1	zinc finger, CDGSH-type domain 1	0.751	1006	P	1.915	2334	P	0.765	972.3	P	1.249	1599	P	1	1416	P	0.899	1105	P	0.058	77.75	A	1.378	1782	P	0.923	1738	P	0.203	372.8	P	NM_134007	NM_134007	Mm.254114
1416850_s_at	Zcd1	zinc finger, CDGSH-type domain 1	1.059	4198	P	1.22	4402	P	0.881	3317	P	1	3790	P	0.843	3536	P	0.824	2998	P	2.116	8406	P	1.639	6279	P	0.718	4001	P	0.254	1379	P	NM_134007	NM_134007	Mm.254114
1416851_at	St13	suppression of tumorigenicity 13	1	31.56	A	1.138	32.68	A	0.658	19.73	A	3.959	119.5	A	0.589	19.67	A	2.03	58.8	A	4.002	126.6	A	1.535	46.81	A	1.528	67.81	A	0.498	21.56	A	NM_133726	NM_133726	Mm.180337
1416852_a_at	Ncdn	neurochondrin	0.212	77.21	A	1	331.3	P	3.346	1157	P	0.0361	12.57	A	2.529	973.4	P	0.0737	24.63	A	0.434	158.3	A	1.068	375.5	A	0.0536	27.44	A	0.46	229.6	A	BC017126	NM_011986	Mm.439843
1416853_at	Ncdn	neurochondrin	1	148.2	P	0.91	122.7	M	5.168	727.3	P	0.136	19.25	A	4.323	677.4	P	0.225	30.55	A	1.162	172.5	A	2.377	340.3	P	0.22	45.82	A	0.669	135.8	P	BC017126	NM_011986	Mm.439843
1416854_at	Slc34a2	solute carrier family 34 (sodium phosphate), member 2	1.675	25.16	A	0.372	5.081	A	1	14.26	A	0.974	13.99	A	0.326	5.178	A	1.274	17.56	A	1.655	24.9	A	0.644	9.352	A	0.732	15.46	A	1.066	21.94	A	NM_011402	NM_011402	Mm.284891
1416855_at	Gas1	growth arrest specific 1	0.429	53.5	A	1.536	174.3	P	0.692	81.88	A	1.147	136.7	P	1	131.8	A	5.076	580.8	P	1.829	228.5	P	1.592	191.8	P	3.383	593.1	P	2.442	417.2	P	BB550400	NM_008086	Mm.22701
1416856_at	3230401D17Rik	RIKEN cDNA 3230401D17 gene	0.745	43.9	A	2.198	117.9	P	1	55.96	A	0.767	43.24	A	54.79	3414	P	97.75	5287	P	64.83	3828	P	118.1	6725	P	0.898	74.44	A	6.607	533.6	P	BC005579	NM_025699	Mm.25119
1416857_at	Sdf2	stromal cell derived factor 2	3.752	2539	P	2.065	1272	P	0.985	632.7	P	1	646.9	P	0.898	642.8	P	4.172	2591	P	1.28	867.7	P	2.958	1934	P	0.0323	30.72	A	0.926	859.1	P	NM_009143	NM_009143	Mm.390372
1416858_a_at	Fkbp3	FK506 binding protein 3	0.88	8170	P	1.118	9448	P	1	8816	P	1.004	8915	P	0.749	7348	P	1.228	10463	P	1.281	11912	P	1.125	10093	P	1.19	15539	P	0.689	8768	P	NM_013902	NM_013902	Mm.28480
1416859_at	Fkbp3	FK506 binding protein 3	0.997	7011	P	1.32	8446	P	1	6679	P	1.02	6860	P	0.864	6424	P	1.285	8296	P	1.418	9991	P	1.213	8243	P	1.207	11935	P	0.746	7194	P	NM_013902	NM_013902	Mm.28480
1416860_s_at	Ing1	inhibitor of growth family, member 1	0.482	967.7	P	1	1826	P	0.834	1589	P	1.766	3388	P	1.346	2855	P	0.326	599.9	P	0.0331	66.58	P	0.0396	76.75	P	0.919	2593	P	0.345	949.6	P	BC016573	NM_011919	Mm.25709
1416861_at	Stam	signal transducing adaptor molecule (SH3 domain and ITAM motif) 1	5.31	1562	P	2.795	748	P	0.703	196.3	A	1	281.2	P	0.834	259.4	P	3.519	949.9	P	0.277	81.71	P	12.03	3417	P	2.78	1150	P	2.26	910.8	P	NM_011484	NM_011484	Mm.273174
1416862_at	Stam	signal transducing adaptor molecule (SH3 domain and ITAM motif) 1	1	23.59	A	1.59	34.15	A	0.56	12.54	A	0.074	1.67	A	0.271	6.761	A	5.274	114.2	P	4.474	105.7	P	0.211	4.81	A	0.213	7.056	A	6.766	218.7	P	NM_011484	NM_011484	Mm.273174
1416863_at	Abhd8	abhydrolase domain containing 8	1.129	281.4	A	0.959	217.6	A	1.051	248.9	A	0.979	233.5	A	1	263.7	A	0.892	204.2	A	0.813	203.1	A	1.036	249.6	A	2.219	778.1	M	0.404	138.1	A	NM_022419	NM_022419	Mm.276383
1416864_at	Surf6	surfeit gene 6	1	247.3	P	0.352	79.3	A	0.603	141.6	P	16.22	3834	P	2.37	619.7	P	0.627	142.4	A	0.0656	16.26	A	0.175	41.79	A	0.54	187.7	A	0.583	197.7	P	NM_009298	NM_009298	Mm.245577
1416865_at	Fgd1	FYVE, RhoGEF and PH domain containing 1	3.247	6121	P	0.0488	83.69	A	3.045	5452	P	0.709	1278	P	1	1994	P	0.14	242.5	A	2.466	4659	P	0.348	633.6	P	0.102	270.6	P	0.0896	231.6	P	BC011462	NM_008001	Mm.219461
1416866_at	Bet1	blocked early in transport 1 homolog (S. cerevisiae)	1	276.2	P	2.536	637.3	P	2.372	622.1	P	0.671	177.2	P	0.941	274.7	P	2.534	642.2	P	3.084	853.2	P	3.982	1062	P	2.919	1134	P	0.554	209.7	P	NM_009748	NM_009748	Mm.286457
1416867_at	Bet1	blocked early in transport 1 homolog (S. cerevisiae)	0.361	442.4	A	2.826	3150	P	0.118	137.5	A	1.245	1458	P	1	1295	P	0.234	263.4	A	0.959	1177	P	0.372	440.2	P	0.0702	121	A	0.902	1515	P	NM_009748	NM_009748	Mm.286457
1416868_at	Cdkn2c	cyclin-dependent kinase inhibitor 2C (p18, inhibits CDK4)	0.0216	25	A	0.01	6.74	A	1.978	2174	P	0.0114	12.63	A	3.212	3930	P	0.01	7.753	A	1.776	2058	P	0.0127	14.18	A	0.01	9.418	A	0.01	7.78	A	BC027026	NM_007671	Mm.1912
1416869_x_at	Lime1	Lck interacting transmembrane adaptor 1	20.51	1262	A	1	55.98	A	0.432	25.25	A	0.416	24.44	A	24.84	1616	P	0.506	28.57	A	0.558	34.38	A	0.481	28.57	A	37.29	3226	P	14.5	1222	P	NM_023684	NM_023684	Mm.440138
1416870_at	Dnalc4	dynein, axonemal, light chain 4	1.694	1175	P	1	631.6	P	3.574	2355	P	0.164	108.9	A	0.637	467.3	P	0.52	331.2	A	5.211	3623	P	0.617	413.7	P	0.403	393.5	P	0.465	442.5	P	NM_017470	NM_017470	Mm.288159
1416871_at	Adam8	a disintegrin and metallopeptidase domain 8	0.557	31.84	A	1	52.07	A	0.302	16.39	A	1.197	65.48	A	1.058	64.02	A	2.517	132.2	A	0.384	21.99	A	1.16	64.13	A	1.275	102.6	A	0.982	76.98	A	NM_007403	NM_007403	Mm.15969
1416872_at	Tspan6	tetraspanin 6	1	4283	P	1.531	5969	P	0.896	3645	P	1.011	4141	P	0.741	3354	P	0.787	3094	P	0.655	2809	P	0.412	1706	P	1.124	6771	P	0.709	4164	P	NM_019656	NM_019656	Mm.46701
1416873_a_at	Cdk2	cyclin-dependent kinase 2; synonym: A630093N05Rik; isoform 1 is encoded by transcript variant 1; Mus musculus cyclin-dependent kinase 2 (Cdk2), transcript variant 1, mRNA.	1.982	536.8	P	0.348	85.73	P	1	257.2	P	0.163	42.19	A	1.639	469.6	P	0.437	108.8	P	0.874	237.3	P	1.156	302.5	P	0.205	78.07	A	0.301	111.6	P	NM_016756	NM_016756 ; NM_183417	Mm.111326
1416874_a_at	Paf1	Paf1, RNA polymerase II associated factor, homolog (S. cerevisiae)	0.563	3831	P	1.065	6593	P	1	6458	P	1.121	7289	P	0.777	5587	P	0.495	3088	P	0.886	6037	P	0.795	5224	P	0.13	1244	P	0.0556	518.4	P	NM_019458	NM_019458	Mm.7916
1416875_at	Parvg	parvin, gamma	0.868	9.635	A	1.038	10.48	A	0.894	9.423	A	0.962	10.21	A	0.584	6.848	A	1.015	10.34	A	0.7	7.777	A	8.082	86.63	A	0.985	15.37	A	1.577	23.98	A	NM_022321	NM_022321	Mm.251356
1416876_at	Parvg	parvin, gamma	1.056	149.5	A	1	128.8	A	0.877	117.8	A	1.427	193.1	A	0.594	88.93	A	1.774	230.4	A	2.471	350.3	A	1.158	158.4	A	1.027	204.3	A	0.925	179.3	A	NM_022321	NM_022321	Mm.251356
1416877_a_at	Mrpl51	mitochondrial ribosomal protein L51	0.91	6765	P	1.061	7179	P	1.01	7128	P	1	7107	P	0.742	5833	P	1.365	9311	P	0.993	7399	P	0.048	344.5	A	0.841	8792	P	0.622	6335	P	AI594880	NM_025595	Mm.138749
1416878_at	Mrpl51	mitochondrial ribosomal protein L51	0.69	46.37	A	1	61.16	A	1.357	86.61	A	1.375	88.32	P	0.278	19.74	A	0.695	42.89	A	1.266	85.21	A	0.0985	6.395	A	1.379	130.3	A	1.278	117.7	A	AI594880	NM_025595	Mm.138749
1416879_at	Mrpl51	mitochondrial ribosomal protein L51	0.376	10.59	A	1.077	27.56	A	0.274	7.327	A	3.066	82.43	A	0.923	27.46	A	1.558	40.23	A	0.236	6.662	A	0.559	15.2	A	0.353	13.97	A	0.414	15.97	A	AI594880	NM_025595	Mm.138749
1416880_at	Mcl1	myeloid cell leukemia sequence 1	0.0742	386.5	P	1	4738	P	1.381	6826	P	1.268	6312	P	0.846	4658	P	1.371	6550	P	1.214	6331	P	1.764	8874	P	0.387	2830	P	0.459	3276	P	BC003839	NM_008562	Mm.1639
1416881_at	Mcl1	myeloid cell leukemia sequence 1	0.587	37.43	A	53.81	3121	P	1.156	69.98	A	1	60.93	A	0.675	45.52	A	0.197	11.51	A	0.735	46.91	A	0.0816	5.025	A	0.255	22.83	A	21.79	1903	P	BC003839	NM_008562	Mm.1639
1416882_at	Rgs10	regulator of G-protein signalling 10	9.293	1509	P	1	147.8	M	0.898	138.4	P	0.605	93.97	P	3.445	591.4	P	0.968	144.2	M	0.762	124	P	0.744	116.7	P	0.958	218.7	A	4.197	933.8	P	NM_026418	NM_026418	Mm.18635
1416883_at	Clptm1	cleft lip and palate associated transmembrane protein 1	0.96	1027	P	1.1	1071	P	0.729	740	P	1.021	1043	P	1	1131	P	1.691	1659	P	0.996	1066	P	1.762	1820	P	1.832	2754	P	0.711	1042	P	NM_019649	NM_019649	Mm.290960
1416884_at	Cbx3; EG382769; EG544944	chromobox homolog 3 (Drosophila HP1 gamma); predicted gene, EG382769; predicted gene, EG544944	0.96	5522	P	1.269	6640	P	0.741	4048	P	1.206	6633	P	1	6081	P	0.822	4338	P	0.89	5129	P	0.743	4126	P	0.868	7017	P	0.5	3942	P	BC018354	NM_007624 ; XM_356668 ; XM_619114	Mm.393602
1416885_at	1110038F14Rik	RIKEN cDNA 1110038F14 gene	1	1701	P	0.139	214.9	A	1.494	2414	P	1.804	2933	P	0.853	1534	P	0.0852	133.1	A	1.869	3186	P	0.738	1213	P	0.786	1880	P	0.805	1877	P	NM_054099	NM_054099	Mm.440229
1416886_at	MGI:1927354	nuclear DNA binding protein	0.701	16.64	A	1.701	36.75	A	1	22.54	A	0.492	11.16	A	6.447	161.8	P	0.383	8.341	A	0.16	3.794	A	1.015	23.28	A	1.233	41.17	A	10.28	334.3	P	NM_020558	NM_020558	Mm.287982
1416887_at	MGI:1927354	nuclear DNA binding protein	0.918	103.4	P	1.599	163.9	A	2.318	247.9	A	0.991	106.7	P	1	119.1	A	1.415	146.3	P	1.376	155.3	P	1.533	166.8	A	1.053	166.9	A	0.845	130.4	P	NM_020558	NM_020558	Mm.287982
1416888_at	Fadd	Fas (TNFRSF6)-associated via death domain	2.836	1188	P	0.345	131.4	A	0.425	169.2	P	7.259	2907	P	1	443	P	0.475	182.5	A	0.324	136.2	A	0.53	214.3	A	0.661	389.3	A	0.615	353	P	BC021400	NM_010175	Mm.5126
1416889_at	Tnni2	troponin I, skeletal, fast 2	1.101	381.6	P	1.054	332.5	A	0.925	304.4	A	1	331.2	A	0.948	347.5	A	0.858	272.9	A	1.115	387	A	1.763	590.2	P	1.16	565.3	A	0.654	310.3	P	NM_009405	NM_009405	Mm.39469
1416890_at	Wdr74	WD repeat domain 74	1.874	3307	P	0.0119	19.14	A	0.0531	89.03	A	2.912	4913	P	1	1866	P	0.0182	29.55	A	0.0886	156.6	M	3.737	6373	P	0.0193	47.9	A	0.185	447.3	P	NM_134139	NM_134139	Mm.29627
1416891_at	Numb	numb gene homolog (Drosophila)	0.589	26.98	A	1	41.72	A	1.547	67.32	A	1.173	51.42	A	0.475	23.03	A	1.3	54.67	A	1.593	73.15	A	0.175	7.74	A	0.241	15.5	A	2.022	127	A	U70674	NM_010949	Mm.4390
1416892_s_at	3110001A13Rik	RIKEN cDNA 3110001A13 gene	1	2244	P	0.88	1797	P	0.83	1769	P	1.231	2641	P	1.469	3485	P	0.255	525.2	P	2.122	4771	P	2.836	6147	P	1.508	4758	P	1.576	4846	P	BC021353	NM_025626	Mm.277864
1416893_at	3110001A13Rik	RIKEN cDNA 3110001A13 gene	1.198	83.89	P	1	63.71	A	1.214	80.69	P	0.388	25.97	A	0.714	52.86	P	0.378	24.3	A	0.833	58.39	A	0.227	15.37	A	1.015	99.92	A	0.536	51.38	A	BC021353	NM_025626	Mm.277864
1416894_at	1500019G21Rik	RIKEN cDNA 1500019G21 gene	0.486	1417	P	0.189	500.5	A	1.119	3100	P	1.403	3913	P	1	3084	P	0.364	974.8	P	3.452	10087	P	0.491	1384	P	0.0658	269.8	A	0.944	3775	P	NM_024172	NM_024172	Mm.6803
1416895_at	Efna1	ephrin A1	1.169	159.5	A	1	124.1	A	0.896	116	A	3.383	441.1	P	0.402	58	A	0.795	99.49	A	0.248	33.9	A	1.159	152.7	A	1.219	233.9	A	0.555	103.7	A	D38146	NM_010107	Mm.15675
1416896_at	Rps6ka1	ribosomal protein S6 kinase polypeptide 1	1.568	160.7	A	1	93.28	A	0.496	48.23	A	1.19	116.6	A	0.211	22.82	A	1.225	115.3	A	0.573	58.82	A	0.76	75.26	A	0.961	138.5	A	24.39	3426	P	NM_009097	NM_009097	Mm.301827
1416897_at	Parp9	poly (ADP-ribose) polymerase family, member 9	1.386	104.5	A	0.132	9.049	A	0.609	43.62	A	1.386	99.91	A	0.614	48.96	A	1.454	100.6	A	50.41	3809	P	0.328	23.88	A	1.104	117	A	10.68	1103	P	NM_030253	NM_030253	Mm.49074
1416898_a_at	Irf3	interferon regulatory factor 3	1	1123	P	2.255	2305	P	0.853	909.7	P	0.415	445.4	P	2.012	2389	P	1.083	1116	P	1.385	1558	P	4.05	4394	P	1.602	2529	P	0.962	1480	P	NM_016849	NM_016849	Mm.3960
1416899_at	Utf1	undifferentiated embryonic cell transcription factor 1	0.389	11.47	A	4.696	126.1	A	1	28.03	A	0.817	23.06	A	2.209	68.94	A	6.101	165.3	A	7.575	224	A	0.846	24.11	A	1.105	45.84	A	0.538	21.76	A	NM_009482	NM_009482	Mm.10205
1416900_s_at	Gdf1; Lass1	growth differentiation factor 1; longevity assurance homolog 1 (S. cerevisiae)	1	74.34	A	2.071	140.1	A	2.302	162.5	A	0.351	24.94	A	0.298	23.41	A	2.765	188.7	A	0.192	14.32	A	4.89	351.2	A	3.587	374.9	A	0.28	28.53	A	NM_138647	NM_008107 ; NM_138647	Mm.258280
1416901_at	Npc2	Niemann Pick type C2	0.889	7309	P	1.168	8741	P	1.028	8029	P	1	7862	P	0.748	6503	P	1.216	9182	P	1.295	10667	P	1.232	9788	P	1.213	14029	P	0.675	7605	P	BC007190	NM_023409	Mm.282556
1416902_a_at	Cox5b	cytochrome c oxidase, subunit Vb	0.977	4832	P	1.3	5848	P	1	4695	P	1.191	5629	P	0.695	3634	P	1.661	7535	P	0.516	2555	P	0.233	1114	P	0.484	3363	P	0.437	2958	P	NM_009942	NM_009942	Mm.180182
1416903_at	Nucb1	nucleobindin 1	1.227	2319	P	0.0331	56.97	A	0.0119	21.37	A	2.754	4975	P	1	1998	P	0.0847	146.9	A	0.0167	31.61	A	0.912	1665	P	0.0678	180.1	A	1.336	3461	P	NM_008749	NM_008749	Mm.258923
1416904_at	Mbnl1	muscleblind-like 1 (Drosophila)	1.34	1830	P	0.0852	105.9	P	0.556	720.5	P	1.392	1818	P	1	1444	P	3.848	4824	P	2.329	3188	P	4.157	5486	P	1.332	2559	P	1.47	2752	P	NM_020007	NM_020007	Mm.255723
1416905_at	Guca2a	guanylate cyclase activator 2a (guanylin)	0.696	13.22	A	0.9	15.56	A	2.412	43.52	A	8.569	155.7	A	1	20.09	A	8.757	152.7	A	16.32	310.7	A	1.173	21.53	A	1.722	46.01	A	2.925	76.17	A	NM_008190	NM_008190	Mm.2614
1416906_at	Anapc5	anaphase-promoting complex subunit 5	0.572	3161	P	0.84	4226	P	1.326	6958	P	1.257	6639	P	1	5844	P	1.751	8881	P	0.0344	190.2	A	0.136	725.7	P	0.01	44.33	A	0.707	5358	P	NM_021505	NM_021505	Mm.332667
1416907_at	Tsn	translin	1	3005	P	0.713	1949	P	1.658	4730	P	1.216	3495	P	0.694	2204	P	0.287	791.6	P	0.015	45.05	A	0.0154	44.75	P	0.0106	44.64	A	0.102	420	P	BB818311	NM_011650	Mm.426637
1416908_s_at	Tsn	translin	0.871	4705	P	1.319	6484	P	1.165	5976	P	1	5165	P	0.796	4548	P	0.34	1684	P	0.0692	374.4	A	0.0621	324	P	0.0308	234	A	0.628	4651	P	BB818311	NM_011650	Mm.426637
1416909_at	1810008A14Rik	RIKEN cDNA 1810008A14 gene	0.38	1359	P	1.139	3704	P	0.803	2724	P	1	3415	P	1.009	3810	P	2.631	8627	P	0.0216	77.27	A	0.943	3256	P	0.471	2367	P	0.904	4423	P	NM_025457	NM_025457	Mm.28924
1416910_at	Dnajc15	DnaJ (Hsp40) homolog, subfamily C, member 15	1	6675	P	1.557	9461	P	1.365	8653	P	0.973	6207	P	0.872	6153	P	1.598	9791	P	0.01	13.53	A	1.583	10209	P	0.795	7460	P	0.797	7290	P	NM_025384	NM_025384	Mm.248046
1416911_a_at	6330407G11Rik	RIKEN cDNA 6330407G11 gene	1	2915	P	1.85	4906	P	0.791	2190	P	1.312	3655	P	0.734	2262	P	0.464	1241	P	0.557	1626	P	0.0493	138.7	P	0.0195	79.76	P	0.979	3909	P	NM_023423	NM_023423	Mm.27903
1416912_at	6330407G11Rik	RIKEN cDNA 6330407G11 gene	1	3065	P	1.787	4986	P	0.603	1754	P	1.418	4154	P	0.635	2059	P	0.453	1275	P	0.459	1410	P	0.0369	109.2	P	0.0568	244.7	P	0.906	3806	P	NM_023423	NM_023423	Mm.27903
1416913_at	Es1	esterase 1	1	94.31	A	2.232	191.6	A	1.052	94.2	A	0.292	26.28	A	0.974	97.09	A	1.028	88.94	A	1.524	144	A	2.661	242.4	A	1.255	166.5	A	1.309	169.2	A	NM_007954	NM_007954	Mm.88078
1416914_s_at	Mtvr2	mammary tumor virus receptor 2; synonyms: MMTV, 1110021A21Rik; isoform 1 is encoded by transcript variant 1; Mus musculus mammary tumor virus receptor 2 (Mtvr2), transcript variant 1, mRNA.	1.39	2153	P	1.097	1547	P	0.311	458	P	1	1481	P	0.994	1628	P	0.01	10.85	A	0.943	1464	P	0.261	390.3	P	0.0353	76.96	A	0.284	603.4	P	NM_023166	NM_023166 ; NM_181452	Mm.391142
1416915_at	Msh6	mutS homolog 6 (E. coli)	0.01	1.701	A	1.49	375.2	P	3.487	916.4	P	0.341	90.19	P	0.51	149.4	P	0.0691	17.55	A	4.47	1240	P	7.453	1993	P	0.0172	6.689	A	0.523	198.5	P	U42190	NM_010830	Mm.18210
1416916_at	Elf3	E74-like factor 3	0.609	51.55	A	0.722	55.57	A	1.106	88.82	A	1.331	107.6	A	1	89.45	A	1.047	81.32	A	0.556	47.14	A	0.329	26.9	A	1.26	149.9	A	0.8	92.74	A	NM_007921	NM_007921	Mm.441439
1416917_at	1700123O20Rik	RIKEN cDNA 1700123O20 gene	1	1385	P	0.209	263.1	P	0.115	151.2	P	2.638	3493	P	1.054	1544	P	1.819	2312	P	1.815	2519	P	2.22	2972	P	0.024	46.84	A	0.431	818.3	P	NM_021437	NM_021437	Mm.197509
1416918_at	Dlg3	discs, large homolog 3 (Drosophila)	0.01	5.469	A	0.323	194.3	A	0.457	287.1	P	1.543	976.8	P	2.378	1665	P	0.273	165.7	A	0.0563	37.36	A	0.115	73.25	A	3.202	2981	P	0.546	495.6	P	NM_016747	NM_016747	Mm.4615
1416919_a_at	Nphp1	nephronophthisis 1 (juvenile) homolog (human)	1.22	297.5	P	0.246	54.59	A	1	231.5	A	0.536	124.9	A	4.293	1107	P	0.605	135.5	A	0.739	180.5	M	0.348	82.07	A	0.594	203.6	A	0.644	215.2	P	NM_016902	NM_016902	Mm.210766
1416920_at	Rbm4	RNA binding motif protein 4	1.734	1453	P	0.658	502	P	1.857	1478	P	0.26	208.4	P	1	886.5	P	0.319	245.2	P	0.295	248.2	P	0.183	148.3	A	0.274	323.2	P	0.267	307.1	P	NM_009032	NM_009032	Mm.426069
1416921_x_at	Aldoa	aldolase 1, A isoform	0.799	5954	P	1	6781	P	1.053	7451	P	1.074	7651	P	0.668	5266	P	1.333	9118	P	1.335	9965	P	1.169	8417	P	1.226	12850	P	0.731	7465	P	NM_007438	NM_007438	Mm.275831
1416922_a_at	Bnip3l	BCL2/adenovirus E1B interacting protein 3-like	0.802	2104	P	1.796	4286	P	1	2490	P	1.6	4012	P	0.828	2296	P	0.444	1068	P	2.058	5406	P	1.257	3185	P	2.821	10401	P	1.221	4386	P	AK018668	NM_009761	Mm.29820
1416923_a_at	Bnip3l	BCL2/adenovirus E1B interacting protein 3-like	0.786	2861	P	1.844	6107	P	1.55	5357	P	0.449	1562	P	1	3848	P	0.01	29.98	A	0.847	3088	P	0.722	2538	P	1.39	7112	P	1.239	6178	P	AK018668	NM_009761	Mm.29820
1416924_at	Bri3	brain protein I3	1.074	709.5	P	1.167	701.7	P	1	627.5	P	0.0595	37.57	A	0.192	134	M	0.296	179.5	A	0.0381	25.19	A	5.348	3414	P	0.235	218.8	A	1.098	994.5	P	NM_018772	NM_018772	Mm.38011
1416925_at	Kpnb1	karyopherin (importin) beta 1	1	934	P	0.89	756.3	P	2.548	2260	P	0.833	743.4	P	1.064	1051	P	4.825	4136	P	0.0186	17.39	A	0.0112	10.07	A	0.189	248.6	A	1.764	2258	P	NM_008379	NM_008379	Mm.251013
1416926_at	Trp53inp1	transformation related protein 53 inducible nuclear protein 1	0.548	17.43	A	1.049	30.37	A	1.358	41.02	A	0.673	20.47	A	1	33.64	A	38.36	1120	P	1.52	48.44	A	1.034	31.77	A	1.868	83.56	A	0.941	41.01	A	AW495711	NM_021897	Mm.28708
1416927_at	Trp53inp1	transformation related protein 53 inducible nuclear protein 1	0.846	32.74	A	1	35.23	A	2.059	75.69	A	0.323	11.97	A	1.515	62	A	1.206	42.83	A	1.266	49.12	A	1.834	68.59	A	1.581	86.05	A	1.718	91.16	P	AW495711	NM_021897	Mm.28708
1416928_at	Rbm12	RNA binding motif protein 12; synonyms: SWAN, AI852903, MGC30712, MGC38279, mKIAA0765, 5730420G12Rik, 9430070C08Rik; Mus musculus RNA binding motif protein 12 (Rbm12), transcript variant 2, mRNA.	4.429	1056	P	0.214	46.43	A	1	226.4	P	0.424	96.56	P	5.406	1363	P	0.0836	18.3	A	3.062	731.4	P	0.0976	22.48	A	4.054	1359	P	6.16	2013	P	NM_029397	NM_029397 ; NM_170598	Mm.27660
1416929_at	Rbm12	RNA binding motif protein 12; synonyms: SWAN, AI852903, MGC30712, MGC38279, mKIAA0765, 5730420G12Rik, 9430070C08Rik; Mus musculus RNA binding motif protein 12 (Rbm12), transcript variant 2, mRNA.	0.442	15.08	A	0.512	15.9	A	6.076	196.8	P	3.924	128	P	1	36.07	P	0.667	20.9	A	31.1	1063	P	0.58	19.1	A	0.388	18.61	A	0.105	4.893	A	NM_029397	NM_029397 ; NM_170598	Mm.27660
1416930_at	Ly6d	lymphocyte antigen 6 complex, locus D	0.995	203.1	P	1.82	338.1	P	1.079	209.2	A	1	195.1	M	0.653	141	A	1.291	241.8	P	1.299	265.6	M	1.305	257.4	M	0.619	177.8	P	0.728	203.6	P	NM_010742	NM_010742	Mm.878
1416931_at	Nif3l1	Ngg1 interacting factor 3-like 1 (S. pombe)	1.164	222.6	P	0.914	159.2	A	0.736	133.8	A	1	182.9	P	14.08	2848	P	0.912	160.2	A	2.438	467.3	P	22.22	4107	P	0.962	258.8	A	1.493	391.3	P	NM_022988	NM_022988	Mm.340248
1416932_at	Cog2	component of oligomeric golgi complex 2	1	2027	P	1.001	1847	A	0.299	575.1	P	0.0196	37.92	A	1.086	2329	P	0.118	219.3	A	0.0111	22.65	A	0.01	17.04	A	0.0791	225.5	A	0.0163	45.34	A	BC011435	NM_029746	Mm.240108
1416933_at	Por	P450 (cytochrome) oxidoreductase	1	1139	P	0.0293	30.31	A	2.9	3136	P	1.823	1984	P	0.854	1028	P	1.608	1680	P	2.471	2819	P	0.977	1074	P	1.655	2650	P	1.083	1690	P	NM_008898	NM_008898	Mm.3863
1416934_at	Mtm1	X-linked myotubular myopathy gene 1	1.118	69.13	P	2.756	155.2	P	0.968	56.88	P	1	59.14	P	0.392	25.63	P	0.835	47.4	A	0.655	40.58	P	1.301	77.74	P	0.789	68.6	P	1.356	115	P	NM_019926	NM_019926	Mm.274981
1416935_at	Trpv2	transient receptor potential cation channel, subfamily V, member 2	0.78	20.7	A	1	24.15	A	1.082	27.27	A	1.045	26.52	A	0.862	24.19	A	3.787	92.22	A	7.091	188.5	A	1.019	26.12	A	1.602	59.77	A	2.029	73.79	A	NM_011706	NM_011706	Mm.288064
1416936_at	Aatk	apoptosis-associated tyrosine kinase	1.144	23.42	A	6.8	126.7	A	0.91	17.69	A	0.815	15.95	A	1	21.65	A	17.11	321.6	A	2.018	41.39	A	1.212	23.96	A	1.028	29.61	A	13.8	387.2	A	NM_007377	NM_007377	Mm.6826
1416937_at	Gabarap	gamma-aminobutyric acid receptor associated protein	0.989	6780	P	1.352	8437	P	1	6511	P	1.113	7293	P	0.634	4600	P	1.303	8199	P	1.455	9993	P	1.136	7528	P	1.159	11173	P	0.732	6877	P	BC024621	NM_019749	Mm.272460
1416938_at	Chchd1	coiled-coil-helix-coiled-coil-helix domain containing 1	1.026	4464	P	1.291	5113	P	1	4131	P	0.548	2278	P	0.688	3165	P	0.261	1043	P	0.6	2616	P	0.409	1719	P	0.563	3448	P	0.135	805.9	P	NM_025366	NM_025366	Mm.246996
1416939_at	Ppa1	pyrophosphatase (inorganic) 1	2.37	2884	P	3.538	3917	P	1	1155	P	0.217	252.8	P	0.631	812	P	0.0918	102.5	P	0.0721	87.87	A	0.204	239.8	P	2.781	4759	P	0.0963	160.5	A	NM_026438	NM_026438	Mm.28897
1416940_at	Ppif	peptidylprolyl isomerase F (cyclophilin F)	2.375	324.5	P	0.405	50.32	A	1	129.7	A	2.456	320.7	M	0.862	124.5	A	11.64	1459	P	0.92	125.8	A	1.241	163.7	A	1.033	198.4	A	0.922	172.5	A	NM_134084	NM_134084	Mm.41656
1416941_s_at	Eif4h	eukaryotic translation initiation factor 4H	1	6078	P	1.136	6286	P	0.989	5706	P	1.15	6684	P	0.867	5571	P	0.893	4984	P	1.026	6251	P	0.992	5826	P	1.116	9536	P	0.583	4857	P	NM_033561	NM_033561	Mm.27955
1416942_at	MGI:1933403	type 1 tumor necrosis factor receptor shedding aminopeptidase regulator	1.368	38.27	A	0.518	13.19	A	1	26.56	A	74.25	1986	P	0.995	29.42	A	1.209	31.04	A	0.695	19.47	A	87.32	2360	P	2.436	95.83	A	1.726	66.18	A	NM_030711	NM_030711	Mm.83526
1416943_at	Ube2e1	ubiquitin-conjugating enzyme E2E 1, UBC4/5 homolog (yeast)	1	2056	P	1.117	2090	P	1.276	2491	P	0.778	1530	P	0.619	1346	P	1.649	3111	P	1.741	3586	P	0.895	1777	P	0.0365	105.6	A	0.746	2102	P	NM_009455	NM_009455	Mm.4429
1416944_a_at	Tlk2	tousled-like kinase 2 (Arabidopsis)	0.205	476.3	P	1.085	2297	P	1.621	3580	P	0.981	2181	P	1	2459	P	0.0757	161.5	P	0.01	11.48	A	0.0545	122.5	A	0.01	11.76	A	0.243	775.5	P	NM_011903	NM_011903	Mm.126976
1416945_at	Ptov1	prostate tumor over expressed gene 1	1.383	5817	P	0.963	3687	P	1	3994	P	1.067	4290	P	0.821	3651	P	2.084	8045	P	0.474	1996	P	0.608	2469	P	0.217	1286	P	0.624	3598	P	NM_133949	NM_133949	Mm.42855
1416946_a_at	Acaa1a; Acaa1b	acetyl-Coenzyme A acyltransferase 1A; acetyl-Coenzyme A acyltransferase 1B	1.715	3172	P	0.0146	24.64	A	1	1757	P	2.321	4106	P	0.525	1027	P	0.116	197.5	P	0.01	5.027	A	3.135	5603	P	0.255	664.7	P	1.134	2875	P	NM_130864	NM_130864 ; NM_146230	Mm.205266; Mm.379402
1416947_s_at	Acaa1a; Acaa1b	acetyl-Coenzyme A acyltransferase 1A; acetyl-Coenzyme A acyltransferase 1B	1.315	4629	P	0.607	1943	P	1	3342	P	1.554	5229	P	0.388	1443	P	1.402	4528	P	0.314	1107	P	2.083	7083	P	0.316	1566	P	0.874	4213	P	NM_130864	NM_130864 ; NM_146230	Mm.205266; Mm.379402
1416948_at	Mrpl23	mitochondrial ribosomal protein L23	1.007	5080	P	1.228	5637	P	0.55	2634	P	1	4822	P	0.76	4054	P	0.412	1906	P	0.393	1989	P	0.326	1587	P	0.26	1844	P	0.34	2348	P	NM_011288	NM_011288	Mm.12144
1416949_s_at	Slc39a7	solute carrier family 39 (zinc transporter), member 7	1	8116	P	0.01	10.93	A	1.03	7938	P	1.136	8812	P	0.431	3699	P	1.254	9344	P	0.0687	558.7	P	0.927	7272	P	1.399	15968	P	0.544	6054	P	NM_008202	NM_008202	Mm.18556
1416950_at	Tnfaip8	tumor necrosis factor, alpha-induced protein 8	0.0879	100.9	A	0.01	5.71	A	1.192	1299	P	1.15	1262	P	0.85	1031	P	4.058	4275	P	1.664	1914	P	0.0401	44.43	A	2.971	4796	P	1.467	2308	P	NM_134131	NM_134131	Mm.27740
1416951_a_at	Atp6v1d	ATPase, H+ transporting, lysosomal V1 subunit D	4.026	3436	P	4.674	3630	P	0.483	391.4	P	1	815.9	P	0.981	885.2	P	3.429	2686	P	0.169	144.3	P	1.965	1620	P	0.186	223.6	P	1.921	2246	P	NM_023721	NM_023721	Mm.311549
1416952_at	Atp6v1d	ATPase, H+ transporting, lysosomal V1 subunit D	2.916	4268	P	3.453	4599	P	0.547	760.8	P	1	1399	P	0.754	1167	P	2.497	3353	P	0.0398	58.36	A	1.67	2361	P	0.0923	190	P	1.549	3107	P	NM_023721	NM_023721	Mm.311549
1416953_at	Ctgf	connective tissue growth factor	1	11.83	A	1.086	11.69	A	0.583	6.548	A	0.882	9.98	A	0.883	11.05	A	0.911	9.898	A	1.259	14.92	A	0.848	9.692	A	1.424	23.7	A	0.602	9.761	A	NM_010217	NM_010217	Mm.393058
1416954_at	Slc25a10	solute carrier family 25 (mitochondrial carrier, dicarboxylate transporter), member 10	23.53	4066	P	0.589	92.62	A	0.604	99.13	A	1	165.2	A	18.77	3429	P	53.89	8546	P	0.295	51.09	A	49.12	8200	P	7.501	1823	P	10	2369	P	BC003222	NM_013770	Mm.3991
1416955_at	Slc25a10	solute carrier family 25 (mitochondrial carrier, dicarboxylate transporter), member 10	3.701	151.1	A	1	37.15	A	60.45	2343	P	0.772	30.15	A	0.607	26.2	A	0.738	27.65	A	4.96	202.9	A	0.548	21.63	A	0.705	40.48	A	9.27	518.6	A	BC003222	NM_013770	Mm.3991
1416956_at	Kcnab2	potassium voltage-gated channel, shaker-related subfamily, beta member 2	0.6	51.67	A	0.766	59.98	A	2.359	192.8	M	1.118	91.99	A	1	91.03	A	1.024	80.93	A	0.81	69.84	A	1.756	146	A	2.411	291.8	P	0.509	60	A	U31908	NM_010598	Mm.388924
1416957_at	Pou2af1	POU domain, class 2, associating factor 1	0.138	1.545	A	0.456	4.661	A	0.698	7.442	A	0.794	8.514	A	1	11.87	A	1.794	18.48	A	0.119	1.341	A	1.813	19.65	A	1.542	24.33	A	0.197	3.028	A	NM_011136	NM_011136	Mm.897
1416958_at	Nr1d2	nuclear receptor subfamily 1, group D, member 2	0.863	470.1	P	6.257	3101	P	0.212	109.4	P	3.643	1897	P	1	575.9	P	2.509	1254	P	11.68	6374	P	12	6316	P	6.212	4757	P	3.529	2634	P	NM_011584	NM_011584	Mm.26587
1416959_at	Nr1d2	nuclear receptor subfamily 1, group D, member 2	1	16.79	A	1.659	25.34	A	0.748	11.93	A	0.932	14.96	A	1.203	21.36	A	0.541	8.329	A	2.267	38.14	A	1.183	19.18	A	1.059	24.99	A	0.288	6.628	A	NM_011584	NM_011584	Mm.26587
1416960_at	B3gat3	beta-1,3-glucuronyltransferase 3 (glucuronosyltransferase I)	0.95	1362	P	1	1304	P	0.18	244.6	A	2.059	2821	P	1.705	2584	P	0.133	175	M	2.284	3280	P	1.184	1639	P	0.239	482.2	P	0.634	1245	P	NM_024256	NM_024256	Mm.259
1416961_at	Bub1b	budding uninhibited by benzimidazoles 1 homolog, beta (S. cerevisiae)	1.339	57.28	A	1	38.95	A	0.809	32.87	A	0.54	22.08	A	31.55	1428	P	3.285	129	A	1.748	74.94	A	0.363	15	A	0.478	28.79	A	0.271	15.87	A	NM_009773	NM_009773	Mm.29133
1416962_at	Rcc1	regulator of chromosome condensation 1	0.605	61.05	A	1	91.84	P	0.159	15.23	A	4.812	464.3	P	6.282	670.3	P	0.161	14.88	A	27.25	2755	P	1.037	101.1	A	0.254	36.11	A	0.7	96.77	A	NM_133878	NM_133878	Mm.255045
1416963_at	Ubadc1	ubiquitin associated domain containing 1	1	1848	P	0.258	434	P	3.007	5276	P	0.959	1695	P	1.627	3180	P	1.389	2356	P	0.726	1345	P	0.81	1446	P	0.338	879.6	P	0.618	1565	P	NM_133835	NM_133835	Mm.247824
1416964_at	Eefsec	eukaryotic elongation factor, selenocysteine-tRNA-specific	1	530.3	P	0.0465	22.42	A	1.85	931.5	P	0.369	187.1	A	2.041	1144	P	0.0397	19.34	A	0.315	167.3	A	0.264	135.1	A	0.0469	34.99	A	1.599	1162	P	NM_023060	NM_023060	Mm.333237
1416965_at	Pcsk1n	proprotein convertase subtilisin/kexin type 1 inhibitor	0.906	168.9	A	1.155	195.9	A	0.821	145.3	A	1.448	257.9	A	1	197.1	P	1.394	238.4	P	1.184	221.1	P	0.866	155.9	A	0.542	142.1	A	0.817	208.6	P	AF181560	NM_013892	Mm.4881
1416966_at	Slc22a8	solute carrier family 22 (organic anion transporter), member 8	0.726	29	A	2.102	76.46	A	0.833	31.62	A	1.423	54.38	A	1	42.27	A	0.326	11.96	A	6.728	269.4	P	1.614	62.34	A	0.539	30.27	A	19.29	1056	P	BC014762	NM_031194	Mm.285294
1416967_at	Sox2	SRY-box containing gene 2	1	5305	P	1.266	6113	P	0.819	4128	P	1.006	5104	P	0.772	4330	P	1.362	6630	P	1.211	6438	P	1.359	6965	P	0.696	5196	P	0.76	5524	P	U31967	NM_011443	Mm.65396
1416968_a_at	Hsd3b7	hydroxy-delta-5-steroid dehydrogenase, 3 beta- and steroid delta-isomerase 7	0.108	249.2	P	1.985	4174	P	1.563	3428	P	0.01	7.155	A	0.437	1068	P	0.0906	192.2	A	0.01	4.601	A	0.267	595.7	P	0.01	21.71	A	0.786	2490	P	NM_133943	NM_133943	Mm.157103
1416969_at	Gtse1	G two S phase expressed protein 1	0.328	28.48	A	0.625	49.36	A	1.358	111.8	A	1	82.9	A	1.325	121.5	A	0.614	48.9	A	1.623	141	A	0.883	74.01	A	2.948	359.5	A	0.188	22.34	A	NM_013882	NM_013882	Mm.20858
1416970_a_at	Cox7a2	cytochrome c oxidase, subunit VIIa 2	0.968	8067	P	1.219	9245	P	1.098	8690	P	1	7969	P	0.792	6985	P	1.311	10032	P	1.221	10200	P	1.077	8671	P	1.038	12164	P	0.692	7906	P	NM_009945	NM_009945	Mm.152627
1416971_at	Cox7a2	cytochrome c oxidase, subunit VIIa 2	0.926	7419	P	1.331	9710	P	1.063	8088	P	1	7661	P	0.856	7254	P	1.358	9990	P	1.136	9120	P	0.812	6287	P	0.795	8953	P	0.63	6913	P	NM_009945	NM_009945	Mm.152627
1416972_at	Nhp2l1	NHP2 non-histone chromosome protein 2-like 1 (S. cerevisiae)	1.253	2624	P	1.125	2144	P	0.287	571.3	P	0.956	1914	P	1	2215	P	1.77	3403	P	0.267	561.4	P	1.305	2642	P	0.0636	187.4	P	0.503	1445	P	NM_011482	NM_011482	Mm.299312
1416973_at	EG434401	predicted gene, EG434401	1.255	4357	P	0.464	1466	P	1.546	5096	P	1	3319	P	0.812	2981	P	0.427	1361	P	0.0943	328.1	A	0.248	831.6	P	0.277	1353	P	0.634	3016	P	NM_011482	XM_486217	Mm.390130
1416974_at	Stam2	signal transducing adaptor molecule (SH3 domain and ITAM motif) 2	1.614	1539	P	0.315	273.5	P	5.006	4533	P	0.0215	19.57	A	1	1008	P	0.0249	21.77	A	0.0396	37.82	A	0.0328	30.19	A	0.0317	42.55	A	0.0903	118.1	A	BB125321	NM_019667	Mm.263639
1416975_at	Stam2	signal transducing adaptor molecule (SH3 domain and ITAM motif) 2	0.76	51.04	A	4.934	301.7	A	1	63.8	A	1.229	78.96	A	0.682	48.46	A	3.778	232.9	A	1.26	84.84	A	0.625	40.58	A	1.518	143.5	A	0.618	56.93	A	BB125321	NM_019667	Mm.263639
1416976_at	Stam2	signal transducing adaptor molecule (SH3 domain and ITAM motif) 2	0.538	10.01	A	0.188	3.187	A	0.701	12.39	A	1.299	23.1	A	6.652	130.9	P	0.557	9.504	A	0.479	8.932	A	1.442	25.92	A	0.165	4.309	A	0.196	4.997	A	BB125321	NM_019667	Mm.263639
1416977_at	Stam2	signal transducing adaptor molecule (SH3 domain and ITAM motif) 2	0.797	66.12	A	1.553	117.2	P	1.385	109.1	M	0.656	52.01	A	1	87.74	P	1.715	130.6	P	0.265	22	A	1.978	158.5	P	1.056	123.2	A	5.095	579.3	P	BB125321	NM_019667	Mm.263639
1416978_at	Fcgrt	Fc receptor, IgG, alpha chain transporter	9.391	1530	P	0.609	90.29	A	0.199	30.77	A	37.95	5913	P	1	172.3	A	14.76	2208	P	41.64	6799	P	0.92	144.9	A	41.13	9426	A	28.76	6423	P	NM_010189	NM_010189	Mm.3303
1416979_at	Pomp	proteasome maturation protein	1.394	6405	P	1.893	7917	P	0.687	2997	P	0.757	3325	P	1	4860	P	1.741	7342	P	1.446	6659	P	1.826	8105	P	0.758	4899	P	0.926	5834	P	NM_025624	NM_025624	Mm.332855
1416980_at	Mettl7b	methyltransferase like 7B	1.038	35.97	A	2.094	66.05	A	0.414	13.61	A	0.962	31.88	A	0.261	9.569	A	0.146	4.653	A	0.368	12.76	A	0.839	28.11	A	0.436	21.24	A	0.215	10.19	A	NM_027853	NM_027853	Mm.337232
1416981_at	Foxo1	forkhead box O1	0.686	964.4	P	1	1280	P	2.283	3049	P	0.329	442.9	P	1.401	2083	P	1.606	2073	P	1.201	1692	P	1.609	2186	P	0.567	1122	P	0.989	1906	P	AI462296	NM_019739	Mm.29891
1416982_at	Foxo1	forkhead box O1	0.343	56.51	A	1	150	A	0.758	118.7	P	3.916	617.2	P	1.692	295	P	6.131	927.7	P	10.41	1720	P	6.318	1006	P	0.701	162.5	A	3.746	846.3	P	AI462296	NM_019739	Mm.29891
1416983_s_at	Foxo1	forkhead box O1	0.554	1283	P	3.283	6918	P	1.838	4042	P	1	2214	P	0.516	1263	P	3.559	7563	P	3.459	8025	P	1.894	4237	P	0.774	2521	P	0.184	582.7	P	AI462296	NM_019739	Mm.29891
1416984_at	Mrps18a	mitochondrial ribosomal protein S18A	1	3412	P	0.0855	265.4	A	1.906	6176	P	1.441	4702	P	0.841	3033	P	2.681	8396	P	0.01	15.32	A	2.505	8258	P	0.0202	96.88	A	0.116	543	P	NM_026768	NM_026768	Mm.287443
1416985_at	Sirpa	signal-regulatory protein alpha	0.989	3862	P	1	3553	P	1.197	4437	P	1.035	3864	P	0.953	3935	P	2.432	8714	P	2.424	9480	P	2.499	9427	P	2.153	11821	P	1.311	7015	P	AB018194	NM_007547	Mm.1682
1416986_a_at	Sirpa	signal-regulatory protein alpha	0.398	22.71	A	0.346	17.97	A	1	54.15	A	1.386	75.57	A	1.115	67.25	A	35.74	1871	P	44.19	2525	P	0.514	28.29	A	0.178	14.31	A	0.955	74.6	A	AB018194	NM_007547	Mm.1682
1416987_at	Elp4	elongation protein 4 homolog (S. cerevisiae)	7.944	185.5	P	1.129	23.99	A	0.871	19.31	A	0.0844	1.883	A	0.862	21.28	A	0.44	9.44	A	0.239	5.584	A	0.143	3.224	A	0.253	8.302	A	0.101	3.242	A	NM_023876	NM_023876	Mm.33870
1416988_at	Msh2	mutS homolog 2 (E. coli)	0.47	399.5	P	1	773.1	P	0.372	300	A	2.32	1884	P	1.079	969.3	P	0.0765	59.64	A	0.418	355.8	A	0.01	4.23	A	0.116	138.5	A	0.343	399.2	P	NM_008628	NM_008628	Mm.4619
1416989_at	Vps53	vacuolar protein sorting 53 (yeast)	1	468.5	P	0.845	360.3	P	2.383	1060	P	9.482	4247	P	0.761	376.9	P	2.225	956.8	P	1.344	630.9	P	1.331	602.5	P	4.115	2711	P	0.597	383.1	P	NM_026664	NM_026664	Mm.46397
1416990_at	Rxrb	retinoid X receptor beta	1	2741	P	0.35	872.2	P	1.464	3812	P	0.01	25.15	A	1.526	4424	P	0.01	10.67	A	0.0206	56.59	A	1.352	3580	P	0.0127	48.88	A	0.207	775.9	P	BC019432	NM_011306	Mm.1243
1416991_at	Mto1	mitochondrial translation optimization 1 homolog (S. cerevisiae)	0.892	611	P	1.236	770.2	P	0.983	639.4	P	3.064	2006	P	1	724.1	P	7.356	4623	P	0.364	249.4	P	0.149	98.61	P	8.818	8491	P	1.524	1430	P	NM_026658	NM_026658	Mm.291779
1416992_at	Mfng	manic fringe homolog (Drosophila)	0.242	20.14	A	1.771	133.9	A	1	78.9	A	0.986	78.31	A	13.43	1180	P	0.413	31.46	A	2.561	213.2	A	1.964	157.6	A	2.451	286.4	A	1.055	120.1	A	NM_008595	NM_008595	Mm.149235
1416993_at	Cog4	component of oligomeric golgi complex 4	4.682	1058	P	1	205.6	P	0.294	63.01	A	7.035	1520	P	0.508	121.4	P	1.116	231.4	M	0.388	87.92	A	28.96	6322	P	19.09	6065	P	0.19	58.88	A	NM_133973	NM_133973	Mm.272930
1416994_at	Ttc1	tetratricopeptide repeat domain 1	0.733	27.57	A	2.19	75	A	1.51	53.96	A	0.932	33.53	A	1	39.8	A	0.732	25.27	A	2.207	83.23	A	1.954	71.06	A	12.97	686.4	M	2.13	109.8	A	NM_133795	NM_133795	Mm.271974
1416995_at	Pacsin3	protein kinase C and casein kinase substrate in neurons 3; synonyms: AW413130, 4921507A02Rik, 6330413E15Rik; Mus musculus protein kinase C and casein kinase substrate in neurons 3 (Pacsin3), mRNA.	0.984	242.8	A	0.988	222	A	1.273	298.2	A	2.009	474	P	1	261	A	11.58	2622	P	12.26	3032	P	3.685	878.5	P	0.194	67.16	A	6.306	2133	P	NM_030880	NM_028733 ; NM_030880	Mm.236650
1416996_at	Tbc1d8	TBC1 domain family, member 8	0.935	117.7	A	0.377	43.18	A	12.74	1523	P	1.263	152	A	1	133.1	A	0.792	91.49	A	1.665	210	A	1.133	137.8	A	1.327	234.9	A	0.803	138.5	A	BC005421	NM_018775	Mm.387293
1416997_a_at	Hap1	huntingtin-associated protein 1	0.231	387.5	P	1.482	2258	P	1	1590	P	0.999	1599	P	1.651	2924	P	0.052	79.88	A	0.0527	88.43	A	0.0605	97.87	P	0.052	122.4	P	0.0572	131.2	P	NM_010404	NM_010404 ; NM_177981	Mm.281700
1416998_at	Rrs1	RRS1 ribosome biogenesis regulator homolog (S. cerevisiae)	1.217	46.43	P	1	34.72	A	0.718	26.01	A	0.388	14.13	A	11.55	466	P	0.0877	3.071	A	6.004	229.5	P	1.058	39	A	1.126	60.44	A	15.1	789.7	P	NM_021511	NM_021511	Mm.29061
1416999_at	Smpd2	sphingomyelin phosphodiesterase 2, neutral	1	1670	P	1.523	2315	P	0.061	96.77	A	2.785	4445	P	0.0104	18.41	A	5.965	9141	P	5.016	8391	P	2.658	4287	P	4.232	9936	P	2.38	5445	P	NM_009213	NM_009213	Mm.953
1417000_at	Abtb1	ankyrin repeat and BTB (POZ) domain containing 1	4.275	97.34	A	0.528	10.94	A	97.45	2107	A	1	21.77	A	0.734	17.68	A	1.524	31.84	A	0.961	21.93	A	1.859	40.89	A	1.829	58.56	A	6.186	193	A	NM_030251	NM_030251	Mm.166858
1417001_a_at	D4Wsu53e	DNA segment, Chr 4, Wayne State University 53, expressed	0.575	1182	P	1.398	2615	P	1.105	2155	P	1	1964	P	0.406	881.5	P	0.635	1197	P	1.815	3737	P	1.437	2853	P	1.309	3782	P	0.765	2155	P	BE447520	NM_023665	Mm.331964
1417002_at	0610012G03Rik	RIKEN cDNA 0610012G03 gene	0.14	97.66	A	6.903	4394	P	1	664.2	P	0.134	89.43	A	1.128	834.5	P	0.134	85.92	A	0.494	346.5	A	0.615	415.4	A	0.09	88.53	A	0.301	288.1	A	BC021536	NM_025320	Mm.347369
1417003_at	0610012G03Rik	RIKEN cDNA 0610012G03 gene	1.303	58.65	A	0.805	32.98	A	1.195	51.04	A	0.202	8.693	A	0.314	14.92	A	3.097	127.9	A	3.795	171.1	A	2.065	89.75	A	0.967	61.2	A	0.274	16.9	A	BC021536	NM_025320	Mm.347369
1417004_at	Tsg101	tumor susceptibility gene 101	0.0998	90.79	A	0.11	91.43	A	2.234	1929	P	1	869.7	P	3.319	3192	P	0.14	116.7	A	5.276	4808	P	2.525	2219	P	0.302	386.7	P	2.606	3248	P	NM_021884	NM_021884	Mm.241334
1417005_at	Klc1	kinesin light chain 1; synonyms: Kns2, AI874768; isoform 1A is encoded by transcript variant a; kinesin 2 60/70kDa; Mus musculus kinesin light chain 1 (Klc1), transcript variant a, mRNA.	0.181	129.2	P	0.631	410	P	3.834	2599	P	1	682.4	P	4.319	3260	P	0.151	99.18	P	0.0951	68.03	A	0.0997	68.72	A	0.967	970.7	P	3.51	3433	P	AU079968	NM_001025358 ; NM_001025359 ; NM_001025360 ; NM_001025361 ; NM_001025362 ; NM_001025363 ; NM_008450	Mm.278357
1417006_at	Commd4	COMM domain containing 4	0.887	4254	P	1.114	4861	P	1	4553	P	1.274	5839	P	0.874	4430	P	1.664	7320	P	0.01	34.83	A	0.01	27.26	A	1.442	9719	P	0.845	5550	P	NM_025417	NM_025417	Mm.41687
1417007_a_at	Vps4b	vacuolar protein sorting 4b (yeast)	2.202	1796	P	0.719	533.8	P	0.572	443.4	P	1	779.8	P	1.336	1152	P	0.156	116.6	P	0.889	726.5	P	4.737	3733	P	3.897	4470	P	0.73	815.9	P	NM_009190	NM_009190	Mm.18705
1417008_at	Crat	carnitine acetyltransferase	1.213	3188	P	1	2393	P	0.813	2029	P	0.176	441.5	A	1.05	2920	P	2.489	6006	P	2.88	7588	P	1.274	3237	P	0.0376	139.2	A	1.378	4964	P	BC006668	NM_007760	Mm.20396
1417009_at	C1r	complement component 1, r subcomponent	0.743	9.89	A	1.174	14.21	A	0.656	8.292	A	0.791	10.07	A	1	14.07	A	1.287	15.72	A	3.661	48.81	A	1.058	13.6	A	1.248	23.36	A	0.726	13.23	A	NM_023143	NM_023143	Mm.333375
1417010_at	Zfp238	zinc finger protein 238; synonym: RP58; isoform 2 is encoded by transcript variant 2; Mus musculus zinc finger protein 238 (Zfp238), transcript variant 2, mRNA.	1.443	2326	P	0.277	406.3	P	1	1531	P	0.233	359.3	P	1.378	2349	P	0.83	1228	P	0.792	1280	P	0.0409	63.74	P	0.097	220	P	0.484	1069	P	NM_013915	NM_001012330 ; NM_013915	Mm.330700
1417011_at	Sdc2	syndecan 2	1	516.9	P	0.01	2.688	A	0.142	69.78	A	2.037	1007	P	0.0103	5.639	A	10.17	4825	P	4.516	2339	P	7.071	3531	P	5.703	4146	P	3.452	2445	P	AU021035	NM_008304	Mm.234266
1417012_at	Sdc2	syndecan 2	0.0265	11.29	A	7.669	2972	P	1.915	774.7	P	0.0845	34.43	A	0.0203	9.139	A	0.0136	5.301	A	0.0453	19.34	A	0.0196	8.081	A	0.0155	9.303	A	0.0167	9.766	A	AU021035	NM_008304	Mm.234266
1417013_at	Hspb8	heat shock protein 8	7.573	89.85	A	1.647	17.79	A	1	11.27	A	0.983	11.15	A	0.799	10.03	A	0.939	10.23	A	2.163	25.71	A	1.377	15.79	A	72.33	1207	P	1.041	16.92	A	AF250139	NM_030704	Mm.21549
1417014_at	Hspb8	heat shock protein 8	0.333	31.56	A	0.655	56.47	A	1.361	122.5	A	1.145	103.8	A	1	100.2	A	1.606	139.7	A	2.845	270.3	A	1.151	105.4	A	1.218	162.4	A	0.201	26.11	A	AF250139	NM_030704	Mm.21549
1417015_at	Rassf3	Ras association (RalGDS/AF-6) domain family 3	1.009	140.2	P	1.298	164.1	A	0.536	70.67	A	1	132.8	P	0.326	47.84	A	1.024	130.5	A	1.32	183.7	A	1.15	154.3	P	0.928	181.3	A	0.568	108.2	A	BB703307	NM_138956	Mm.41265
1417016_at	Mapkapk5	MAP kinase-activated protein kinase 5	1.327	451.6	P	1	309.8	A	2.148	694.6	P	0.739	240.4	P	0.699	251.8	P	0.708	221.1	A	0.998	340.5	A	0.451	148.4	A	0.755	361.5	A	0.624	291.2	A	NM_010765	NM_010765	Mm.272206
1417017_at	Cyp17a1	cytochrome P450, family 17, subfamily a, polypeptide 1	0.332	6.52	A	0.751	13.42	A	0.734	13.68	A	1.249	23.44	A	2.129	44.2	A	0.736	13.26	A	1.549	30.46	A	0.697	13.21	A	0.86	23.75	A	0.333	8.951	A	NM_007809	NM_007809	Mm.1262
1417018_at	Efemp2	epidermal growth factor-containing fibulin-like extracellular matrix protein 2	13.34	1885	P	0.808	103.9	A	1	134.1	A	0.621	83.9	A	3.609	539	P	0.591	76.64	A	6.049	856.1	P	0.585	79.84	A	0.478	94.93	A	0.406	78.53	A	NM_021474	NM_021474	Mm.276367
1417019_a_at	Cdc6	cell division cycle 6 homolog (S. cerevisiae); synonym: CDC18L; isoform a is encoded by transcript variant 1; CDC18(S.pombe); cell division cycle 18 homolog (S.pombe)-like; Mus musculus cell division cycle 6 homolog (S. cerevisiae) (Cdc6), transcript variant 1, mRNA.	1.096	20.31	A	0.367	6.193	A	1	17.61	A	0.823	14.6	A	0.481	9.429	A	2.401	40.85	A	1.946	36.15	A	7.905	141.6	P	2.368	61.74	A	0.566	14.37	A	NM_011799	NM_001025779 ; NM_011799	Mm.20912
1417020_at	Spata4	spermatogenesis associated 4	0.915	12.33	A	0.345	4.236	A	0.488	6.249	A	0.664	8.563	A	1.085	15.47	A	0.528	6.537	A	0.481	6.494	A	1.96	25.53	A	0.163	3.083	A	0.861	15.9	A	NM_133711	NM_133711	Mm.45833
1417021_a_at	Spo11	sporulation protein, meiosis-specific, SPO11 homolog (S. cerevisiae)	1.42	127.2	A	0.712	58.04	A	1	85.09	A	1.255	107.5	A	0.765	72.46	A	1.094	89.97	A	0.695	62.37	A	0.663	57.41	A	0.36	45.35	A	0.661	81.23	A	NM_012046	NM_012046	Mm.23495
1417022_at	Slc7a3	solute carrier family 7 (cationic amino acid transporter, y+ system), member 3	0.573	40.67	A	6.919	446.6	P	0.719	48.46	A	1.705	115.6	P	1	75.01	A	1.689	109.9	P	1.062	75.5	A	1.255	86	P	1.454	145.1	A	1.63	158.5	P	NM_007515	NM_007515	Mm.5140
1417023_a_at	Fabp4	fatty acid binding protein 4, adipocyte	0.476	43.46	P	1.072	89.11	P	2.07	179.6	P	1	87.36	P	0.664	64.19	P	0.548	45.98	P	0.905	82.86	P	0.788	69.54	P	0.591	75.99	A	0.462	57.8	A	NM_024406	NM_024406	Mm.582
1417024_at	Hars	histidyl-tRNA synthetase	0.875	4024	P	1.132	4736	P	0.89	3887	P	1.405	6178	P	1	4862	P	1.38	5825	P	0.758	3492	P	0.493	2191	P	0.876	5662	P	0.335	2110	P	BC020088	NM_008214	Mm.10528
1417025_at	H2-Eb1	histocompatibility 2, class II antigen E beta	0.943	17.73	A	1	17.11	A	0.898	16.04	A	1.597	28.7	A	1.079	21.46	A	1.842	31.79	A	3.644	68.65	A	2.018	36.66	A	1.911	50.54	A	1.079	27.81	A	NM_010382	NM_010382	Mm.22564
1417026_at	Pfdn1	prefoldin 1	0.817	3926	P	1.35	5908	P	1.115	5090	P	1	4596	P	0.727	3694	P	0.849	3747	P	0.915	4407	P	1.198	5563	P	1.173	7927	P	0.497	3273	P	BC024693	NM_026027	Mm.30184
1417027_at	Trim2	tripartite motif protein 2	0.778	2877	P	1.927	6482	P	1.192	4182	P	0.134	473.6	P	1	3908	P	2.095	7106	P	2.211	8186	P	0.0362	129.1	P	1.229	6386	P	1.175	5949	P	BB283676	NM_030706	Mm.44876
1417028_a_at	Trim2	tripartite motif protein 2	1.268	72.44	A	0.698	36.28	A	0.307	16.68	A	1.46	79.73	A	1	60.42	A	1.633	85.63	A	1.534	87.84	A	1.848	102	A	1.273	102.3	A	0.534	41.82	A	BB283676	NM_030706	Mm.44876
1417029_a_at	Trim2	tripartite motif protein 2	1.253	372.1	P	0.839	226.8	P	0.835	235.4	A	1.075	305.2	P	1	313.9	M	0.985	268.3	A	0.362	107.6	A	0.858	246.1	A	0.947	395.5	A	0.543	220.7	A	BB283676	NM_030706	Mm.44876
1417030_at	2310028N02Rik	RIKEN cDNA 2310028N02 gene	1	23.37	A	0.559	11.88	A	1.441	31.99	A	18.72	418.4	P	0.62	15.32	A	1.065	22.85	A	1.422	33.29	A	1.002	22.63	A	1.81	59.49	A	0.638	20.45	A	NM_025864	NM_025864	Mm.236300
1417031_at	2310028N02Rik	RIKEN cDNA 2310028N02 gene	0.387	4.57	A	0.936	10.04	A	0.685	7.674	A	0.488	5.5	A	1.064	13.27	A	0.984	10.65	A	1.094	12.92	A	3.238	36.89	A	1.315	21.81	A	0.773	12.49	A	NM_025864	NM_025864	Mm.236300
1417032_at	Ube2g2	ubiquitin-conjugating enzyme E2G 2	0.0433	17.52	A	0.49	180.3	A	8.333	3200	P	1	386.7	A	1.696	725.4	P	5.893	2188	P	0.23	93.15	A	0.712	278.2	M	0.108	61.26	A	4.668	2587	P	AF296657	NM_019803	Mm.24433
1417033_at	Ube2g2	ubiquitin-conjugating enzyme E2G 2	0.918	51.61	A	0.45	23.01	A	1.606	85.69	A	1	53.73	A	1.493	88.74	A	1.36	70.17	A	1.088	61.29	A	1.697	92.13	A	1.165	92.1	A	1.179	90.8	A	AF296657	NM_019803	Mm.24433
1417034_at	Trappc6a	trafficking protein particle complex 6A	3.573	2233	P	0.814	462.7	A	0.0169	10.01	A	2.425	1448	P	1	660.7	P	0.0413	23.66	A	9.989	6253	P	0.0251	15.17	A	0.0562	49.41	A	3.049	2611	P	NM_025960	NM_025960	Mm.44213
1417035_at	Sac3d1	SAC3 domain containing 1	0.0733	152.7	A	1.661	3151	P	1.375	2721	P	1	1992	P	0.594	1309	P	0.0895	171.1	A	0.141	293.6	A	0.0649	130.7	A	0.151	441.5	A	0.0513	146.4	A	BI134670	NM_133678	Mm.303924
1417036_at	Sac3d1	SAC3 domain containing 1	0.262	22.79	A	1	79.08	A	2.215	182.8	A	1.15	95.53	A	0.774	71.09	A	1.23	98.06	A	2.41	209.8	A	1.851	155.4	A	1.212	148.2	A	0.323	38.41	A	BI134670	NM_133678	Mm.303924
1417037_at	Orc6l	origin recognition complex, subunit 6-like (S. cerevisiae)	2.591	594.2	P	1	208.7	P	0.181	39.32	A	1.539	337.4	P	0.62	150.4	P	0.969	204.1	P	0.395	90.72	A	0.23	51.06	A	0.384	123.9	A	1.162	365.3	P	NM_019716	NM_019716	Mm.29709
1417038_at	2009-09-09	septin 9	0.756	1718	P	1.047	2165	P	1.243	2682	P	0.802	1742	P	1	2403	P	0.01	18.63	A	0.0123	27.93	A	0.0168	36.78	A	0.0111	35.54	A	0.01	10.64	A	NM_017380	NM_017380	Mm.38450
1417039_a_at	Cul7	cullin 7	0.0954	266.1	P	0.0492	124.8	A	1.653	4377	P	2.187	5830	P	1	2948	P	0.0724	185.4	M	0.0585	163.3	A	0.0522	140.5	A	1.078	4227	P	0.102	390.9	P	NM_025611	NM_025611	Mm.329078
1417040_a_at	Bok	Bcl-2-related ovarian killer protein	1.27	4028	P	0.0463	133.5	A	0.117	350.8	A	1.738	5269	P	1	3353	P	0.103	299.3	P	2.893	9192	P	3.107	9519	P	0.154	687.8	P	1.188	5165	P	NM_016778	NM_016778	Mm.3295
1417041_at	Rpo1-1	RNA polymerase 1-1	0.388	1804	P	1.736	7350	P	0.486	2147	P	1.243	5529	P	1	4918	P	0.0139	59.26	A	0.468	2180	P	0.0108	48.3	A	1.326	8673	P	0.395	2518	P	NM_009085	NM_009085	Mm.3458
1417042_at	Slc37a4	solute carrier family 37 (glucose-6-phosphate transporter), member 4	1.652	1715	P	1	945.1	P	0.785	774.1	P	1.116	1108	P	0.478	524.8	M	2.296	2188	P	0.109	113.3	A	0.255	256.3	A	0.0302	44.15	A	0.801	1140	P	NM_008063	NM_008063	Mm.30087
1417043_at	Lcat	lecithin cholesterol acyltransferase	1	4518	P	1.119	4601	P	0.578	2481	P	1.177	5085	P	0.495	2367	P	1.677	6955	P	0.889	4025	P	1.901	8295	P	1.815	11528	P	1.075	6654	P	NM_008490	NM_008490	Mm.1593
1417044_at	Lcmt1	leucine carboxyl methyltransferase 1	1	2521	P	2.187	5018	P	0.12	287.5	A	2.254	5431	P	0.821	2188	P	0.01	7.84	A	0.0979	247.3	P	0.0526	128.1	A	0.495	1755	P	0.487	1684	P	NM_025304	NM_025304	Mm.260527
1417045_at	Bid	BH3 interacting domain death agonist	0.853	26.04	A	3.313	92.06	A	1	29	A	0.578	16.87	A	1.846	59.61	A	2.166	60.7	A	3.357	102.7	A	2.385	70.36	A	3.315	142.4	A	33.43	1399	P	NM_007544	NM_007544	Mm.235081
1417046_at	Tusc4	tumor suppressor candidate 4	1	304.8	A	0.333	92.47	A	0.206	59.64	A	13.98	4073	P	7.708	2484	P	0.926	259	P	20.15	6153	P	0.894	263.2	P	2.909	1247	P	3.542	1479	P	NM_018879	NM_018879	Mm.11337
1417047_at	Prom2	prominin 2; synonyms: Prom-rp, AI507243, MGC31164; isoform 2 is encoded by transcript variant 2; prominin-related protein; Mus musculus prominin 2 (Prom2), transcript variant 2, mRNA.	0.546	9.563	A	0.751	11.96	A	3.027	50.35	A	1.094	18.32	A	0.906	16.78	A	0.686	11.02	A	1.307	22.94	A	1.449	24.51	A	1.138	28.03	A	0.864	20.73	A	AF269062	NM_138750 ; NM_178047	Mm.34171
1417048_at	Prom2	prominin 2; synonyms: Prom-rp, AI507243, MGC31164; isoform 2 is encoded by transcript variant 2; prominin-related protein; Mus musculus prominin 2 (Prom2), transcript variant 2, mRNA.	1.303	99.16	P	0.947	65.59	P	1.167	84.27	P	1	72.73	P	0.514	41.38	P	0.97	67.73	A	1.243	94.78	P	1.769	130	A	1.161	124.3	P	0.54	56.24	A	AF269062	NM_138750 ; NM_178047	Mm.34171
1417049_at	Rhd	Rh blood group, D antigen	0.432	26.1	A	1	55.02	A	1.678	96.31	A	1.568	90.66	A	0.837	53.53	A	0.861	47.79	A	0.762	46.13	A	0.518	30.25	A	1.912	162.6	A	0.388	32.12	A	AF069311	NM_011270	Mm.195461
1417050_at	C1qtnf4	C1q and tumor necrosis factor related protein 4	0.896	166.3	A	1	169	P	1.232	217.2	A	1.271	225.6	A	0.58	113.8	A	0.754	128.4	M	0.447	83.22	A	0.954	171.1	M	1.888	492.9	A	0.543	138.1	A	NM_026161	NM_026161	Mm.258993
1417051_at	Pcdh8	protocadherin 8	0.308	3.504	A	0.643	6.653	A	0.991	10.7	A	15.69	170.6	P	1	12.02	A	0.115	1.204	A	0.939	10.7	A	0.354	3.89	A	0.37	5.918	A	0.217	3.374	A	NM_021543	NM_021543	Mm.390715
1417052_at	Psmb3	proteasome (prosome, macropain) subunit, beta type 3	0.991	5348	P	1.267	6219	P	1	5122	P	1.053	5428	P	0.685	3906	P	1.064	5267	P	1.403	7584	P	0.877	4568	P	0.01	12.8	A	0.619	4573	P	BC014783	NM_011971	Mm.21874
1417053_at	Phb	prohibitin	3.093	1984	P	0.82	478.5	P	0.0785	47.8	A	1	613.2	P	2.151	1459	P	2.289	1347	P	0.718	461.2	A	0.987	611.8	A	0.703	634	P	1.29	1134	P	AK010619	NM_008831	Mm.263862
1417054_a_at	0610009D07Rik	RIKEN cDNA 0610009D07 gene	1	6467	P	1.341	7894	P	1.15	7060	P	0.981	6063	P	0.695	4756	P	0.537	3186	P	1.078	6984	P	1.229	7680	P	0.959	8723	P	0.473	4193	P	NM_025323	NM_025323	Mm.102627
1417055_at	0610009D07Rik	RIKEN cDNA 0610009D07 gene	1	3936	P	1.303	4668	P	1.087	4062	P	0.954	3588	P	0.811	3374	P	0.674	2435	P	1.213	4785	P	1.231	4680	P	0.999	5531	P	0.513	2769	P	NM_025323	NM_025323	Mm.102627
1417056_at	Psme1	proteasome (prosome, macropain) 28 subunit, alpha	0.76	6090	P	1.204	8782	P	1.043	7935	P	1	7660	P	0.699	5925	P	1.213	8920	P	1.028	8249	P	1.095	8476	P	0.01	8.306	A	0.478	5249	P	NM_011189	NM_011189	Mm.830
1417057_a_at	Ppid; Lamp3	peptidylprolyl isomerase D (cyclophilin D); lysosomal-associated membrane protein 3	0.221	184.5	P	1	758.2	P	1.042	824.6	P	1.522	1212	P	0.906	798	P	1.461	1117	P	0.974	812.8	P	0.941	757.1	P	3.266	3827	P	0.749	854.9	P	BC011499	NM_026352 ; NM_177356	Mm.295252; Mm.258059
1417058_a_at	Krtcap2	keratinocyte associated protein 2	1	7733	P	1.289	9069	P	1.004	7376	P	0.93	6875	P	0.792	6478	P	0.887	6298	P	0.329	2551	P	0.585	4373	P	0.535	5817	P	0.369	3906	P	NM_025327	NM_025327	Mm.177991
1417059_at	Krtcap2	keratinocyte associated protein 2	0.996	6656	P	1.345	8176	P	1.036	6570	P	1	6386	P	0.845	5969	P	0.782	4797	P	0.266	1778	P	0.498	3214	P	0.352	3306	P	0.361	3307	P	NM_025327	NM_025327	Mm.177991
1417060_at	Ppp1r11	protein phosphatase 1, regulatory (inhibitor) subunit 11	18.71	5705	P	0.216	60.07	A	0.154	44.64	A	25.64	7472	P	1	322.4	P	24.21	6774	P	0.19	57.94	A	0.0659	19.41	A	0.0373	16	A	3.091	1291	P	NM_029632	NM_029632	Mm.46176
1417061_at	Slc40a1	solute carrier family 40 (iron-regulated transporter), member 1	0.133	10.97	A	1	75.11	A	0.349	27.37	A	2.688	212.1	P	2.123	185.3	P	0.8	60.6	A	0.167	13.83	A	0.115	9.186	A	0.17	19.69	A	0.116	13.14	A	AF226613	NM_016917	Mm.28756
1417062_at	Armc10	armadillo repeat containing 10	0.827	126.7	A	0.222	30.99	A	10.13	1475	P	14.66	2148	P	1	162.1	P	0.58	81.63	A	0.373	57.3	A	0.321	47.57	A	0.567	122.2	A	0.181	37.99	A	NM_026034	NM_026034	Mm.260782
1417063_at	C1qb	complement component 1, q subcomponent, beta polypeptide	1	112.5	A	1.062	108.7	A	1.006	107.4	A	0.876	94.21	A	0.426	50.7	A	0.586	60.5	A	0.832	93.76	A	1.113	120.9	P	1.019	161.2	A	0.524	80.75	A	NM_009777	NM_009777	Mm.2570
1417064_at	Jagn1	jagunal homolog 1 (Drosophila)	0.402	550.4	P	1.134	1415	P	0.197	256.2	P	1	1310	P	1.027	1488	P	1.851	2328	P	2.253	3093	P	0.658	871.6	P	0.0215	41.43	A	0.473	888.1	P	NM_026365	NM_026365	Mm.2053
1417065_at	Egr1	early growth response 1	1	816.9	P	4.907	3648	P	6.717	5211	P	0.932	728.1	P	0.213	184.4	P	0.0876	65.7	A	0.122	99.72	A	0.0934	73.69	A	0.0604	69.45	A	0.0364	40.73	A	NM_007913	NM_007913	Mm.181959
1417066_at	Cabc1	chaperone, ABC1 activity of bc1 complex like (S. pombe)	2.105	136.3	A	0.148	8.734	A	0.497	30.59	A	0.881	54.58	A	1.119	76.62	A	120.9	7189	P	0.731	47.45	A	1.588	99.39	A	0.409	37.24	A	75.54	6705	P	AK014605	NM_023341	Mm.38330
1417067_s_at	Cabc1	chaperone, ABC1 activity of bc1 complex like (S. pombe)	7.122	2091	P	4.095	1094	P	0.952	265.5	P	0.751	210.9	P	1	310.4	P	16.06	4327	P	0.284	83.55	A	4.887	1386	P	4.586	1893	P	9.781	3935	P	AK014605	NM_023341	Mm.38330
1417068_a_at	Ptpn1	protein tyrosine phosphatase, non-receptor type 1	1.369	186.3	A	0.0779	9.647	A	0.0805	10.4	A	0.631	82	A	4.974	715.4	P	0.17	21.17	A	0.159	21.73	A	0.181	23.8	A	0.0699	13.37	A	16.03	2988	P	BC010191	NM_011201	Mm.277916
1417069_a_at	Gmfb	glia maturation factor, beta	0.12	4.833	A	0.0781	2.861	A	1	38.21	A	0.925	35.58	A	2.421	103	P	0.0464	1.715	A	0.241	9.731	A	0.165	6.395	A	0.0675	3.819	A	0.108	5.941	A	BG228815	NM_022023	Mm.87312
1417070_at	Cyp4v3	cytochrome P450, family 4, subfamily v, polypeptide 3	1	85.68	P	0.0743	5.797	A	0.508	41.3	A	32.7	2679	P	0.0601	5.444	A	15.67	1232	P	97.77	8393	P	41.23	3413	P	31.2	3759	P	12.58	1476	P	NM_133969	NM_133969	Mm.245297
1417071_s_at	Cyp4v3	cytochrome P450, family 4, subfamily v, polypeptide 3	1.134	409.5	P	0.0731	24.03	A	0.0212	7.281	A	10.91	3768	P	0.866	330.9	P	6.542	2168	P	25.28	9146	P	11.94	4165	P	11.75	5967	P	5.265	2606	P	NM_133969	NM_133969	Mm.245297
1417072_at	Slc22a6	solute carrier family 22 (organic anion transporter), member 6	1.02	196.6	P	1.495	262.2	P	0.833	152.5	P	0.772	142.3	A	1	203.8	P	1.624	287.3	A	1.948	376.2	A	1.3	242	A	0.384	104	A	0.939	248.1	M	NM_008766	NM_008766	Mm.30090
1417073_a_at	Qk	quaking	1	3804	P	1.182	4091	P	1.228	4436	P	0.88	3199	P	0.601	2418	P	1.279	4467	P	1.25	4764	P	0.963	3538	P	0.682	3651	P	0.597	3111	P	NM_021881	NM_021881	Mm.393282
1417074_at	Ceacam10	CEA-related cell adhesion molecule 10	1	26.42	P	1.031	24.79	A	0.534	13.39	A	1.446	36.51	A	0.695	19.4	A	0.933	22.63	A	0.284	7.528	A	1.058	27	A	1.196	44.44	A	0.362	13.12	A	NM_007675	NM_007675	Mm.30300
1417075_at	2010309E21Rik	RIKEN cDNA 2010309E21 gene	1.964	4452	P	0.107	221	A	2.199	4735	P	1	2168	P	0.589	1412	P	0.571	1188	P	0.027	61.25	A	0.0167	36.47	A	0.019	60.53	A	0.178	551.7	P	NM_025591	NM_025591	Mm.422972
1417076_at	Fabp9	fatty acid binding protein 9, testis	0.809	30.81	A	1	34.64	A	1.44	52.05	A	0.893	32.51	A	1.069	43.02	A	0.513	17.91	A	0.655	24.98	A	1.873	68.87	A	1.746	93.49	A	2.038	106.3	A	NM_027281	NM_011598	Mm.26654
1417077_at	Bcap29	B-cell receptor-associated protein 29	0.853	670.5	P	1	715.6	P	0.041	30.59	A	2.454	1845	P	1.95	1621	P	3.755	2710	P	3.063	2413	P	1.208	917.4	P	3.291	3639	P	1.379	1485	P	NM_007530	NM_007530	Mm.242379
1417078_at	Lgals2	lectin, galactose-binding, soluble 2	0.157	12.18	A	1.029	72.43	A	0.971	71.33	A	1.096	81.02	A	0.111	9.108	A	47.85	3397	P	36.92	2861	P	0.851	63.56	A	0.106	11.5	A	0.973	103.2	A	NM_025622	NM_025622	Mm.390793
1417079_s_at	Lgals2	lectin, galactose-binding, soluble 2	1.335	241.7	A	0.599	98.68	A	0.766	131.7	A	1.809	313.1	M	1	191.5	A	31.35	5211	P	17.93	3253	P	0.754	132	A	1.339	340.9	A	0.356	88.42	A	NM_025622	NM_025622	Mm.390793
1417080_a_at	Ecsit	ECSIT homolog (Drosophila)	4.015	1987	P	0.0383	17.25	A	3.26	1532	P	1	473.3	P	0.5	261.8	A	0.0504	22.91	A	0.15	74.63	A	0.345	165	A	0.0504	35.1	A	0.726	492.7	A	NM_012029	NM_012029	Mm.425568
1417081_a_at	Syngr2	synaptogyrin 2	0.0244	79.55	P	1.516	4496	P	1	3095	P	1.939	6044	P	0.524	1807	P	1.063	3180	P	0.945	3087	P	1.946	6129	P	0.0167	76.34	A	0.234	1045	P	BC004829	NM_009304	Mm.390346
1417082_at	Anp32b	acidic nuclear phosphoprotein 32 family, member B	1.009	6659	P	1	6004	P	1.205	7547	P	0.594	3747	P	0.727	5072	P	0.142	858.7	P	0.059	390.1	P	0.417	2654	P	0.0417	387.1	P	0.235	2128	P	NM_130889	NM_130889	Mm.263913
1417083_at	Sec61b	Sec61 beta subunit	1	6256	P	1.435	8172	P	0.612	3635	P	1.005	6012	P	0.563	3722	P	0.904	5188	P	0.206	1292	P	0.01	22.32	A	0.034	298.9	A	0.456	3911	P	NM_024171	NM_024171	Mm.20188
1417084_at	Eif4ebp2	eukaryotic translation initiation factor 4E binding protein 2	1	1842	P	0.0342	57.28	A	0.0549	96	A	2.05	3610	P	1.441	2806	P	1.376	2325	P	0.0618	114.1	A	0.0791	140.7	P	0.0109	28.11	A	1.043	2632	P	NM_010124	NM_010124	Mm.259516
1417085_at	Akr1c6	aldo-keto reductase family 1, member C6	1	16.48	A	1.942	29.12	A	0.27	4.221	A	0.424	6.676	A	0.64	11.16	A	2.44	36.91	A	3.948	65.18	A	2.297	36.57	A	1.229	28.47	A	1.658	37.44	A	NM_030611	NM_030611	Mm.196666
1417086_at	Pafah1b1	platelet-activating factor acetylhydrolase, isoform 1b, beta1 subunit	0.316	60.49	P	30.62	5343	P	1	182	P	0.123	22.56	A	7.706	1562	P	4.723	831	P	5.84	1122	P	22.07	4087	P	0.433	116.9	P	8.056	2117	P	BE688382	NM_013625	Mm.397111
1417087_at	Glg1	golgi apparatus protein 1	3.483	497.4	P	0.275	35.79	A	0.139	18.8	A	0.0339	4.632	A	1.725	260.4	P	0.103	13.52	A	10.78	1543	P	0.368	50.72	A	0.255	51.3	A	0.0479	9.373	A	BG074127	NM_009149	Mm.276271
1417088_at	Zfp346	zinc finger protein 346	1.224	1342	P	1	997.9	P	0.446	464.7	P	0.0637	66.73	A	1.884	2185	P	3.236	3256	P	1.615	1774	P	0.141	149.2	A	0.0162	24.97	A	0.829	1245	P	AW493043	NM_012017	Mm.22795
1417089_a_at	Ckmt1	creatine kinase, mitochondrial 1, ubiquitous	3.692	104.2	A	1.095	28.13	A	1	26.81	A	0.543	14.66	A	0.348	10.37	A	1.347	34.89	A	2.329	65.86	A	0.863	23.54	A	0.291	11.55	A	1.453	56.21	A	NM_009897	NM_009897	Mm.252145
1417090_at	Rcn1	reticulocalbin 1	1	4743	P	1.291	5574	P	1.666	7504	P	0.0996	451.5	P	0.842	4222	P	0.0165	71.76	P	0.173	822.1	P	1.395	6391	P	0.679	4531	P	0.62	4027	P	NM_009037	NM_009037	Mm.4876
1417091_at	Chuk	conserved helix-loop-helix ubiquitous kinase	2.126	1517	P	1	649.4	P	0.844	571.8	P	1.253	854.8	P	0.823	620.9	P	0.941	616.3	P	1.038	742.4	P	4.66	3212	P	2.532	2541	P	0.912	891.4	P	NM_007700	NM_007700	Mm.3996
1417092_at	Pthr1	parathyroid hormone receptor 1	1	1093	P	0.0981	97.59	A	1.445	1500	P	1.469	1536	P	0.973	1125	P	3.05	3061	P	1.957	2144	P	0.642	678.4	P	0.0724	111.4	A	0.364	545.3	P	BC013446	NM_011199	Mm.3542
1417093_a_at	Gtf2h4	general transcription factor II H, polypeptide 4	0.937	96.41	A	1.547	144.9	A	0.852	83.3	A	1.776	174.8	A	1	108.8	A	1.611	152.2	A	1.161	119.7	A	1.411	140.3	M	0.316	45.79	A	0.446	62.88	A	NM_010364	NM_010364	Mm.10182
1417094_at	Acot7	acyl-CoA thioesterase 7	0.501	714.3	M	4.75	6159	P	0.156	211.4	A	1	1362	P	1.344	2024	P	0.0777	101.6	A	0.125	177.8	P	0.147	202.9	A	0.0244	48.93	A	1.197	2338	P	NM_133348	NM_133348	Mm.296191
1417095_a_at	Hspa14	heat shock protein 14	0.362	150.6	P	2.001	757.8	P	0.53	209.5	P	1	397.8	P	1.416	623	P	7.486	2859	P	0.601	250.4	P	0.359	144.4	P	0.01	0.602	A	1.669	951.9	P	NM_015765	NM_015765	Mm.89341
1417096_at	Rrp15	ribosomal RNA processing 15 homolog (S. cerevisiae)	7.868	3087	P	0.246	87.84	A	0.581	216.5	A	1	375	P	1.136	471.3	A	0.722	259.9	A	0.454	178.3	P	0.436	165.3	A	0.442	244.1	A	0.393	211.4	A	NM_026041	NM_026041	Mm.289841
1417097_at	Mecr	mitochondrial trans-2-enoyl-CoA reductase	1.314	2171	P	0.185	277.8	A	0.01	13.67	A	1.883	2974	P	1	1748	P	2.913	4418	P	0.12	198.1	A	0.0171	27.36	A	0.319	741.5	A	0.953	2157	P	NM_025297	NM_025297	Mm.192706
1417098_s_at	Mecr	mitochondrial trans-2-enoyl-CoA reductase	1	3425	P	0.0896	279.4	P	0.0575	187	P	1.424	4661	P	1.101	3989	P	1.896	5960	P	0.0511	175.2	A	0.0298	98.48	A	0.0609	293.1	A	0.631	2963	P	NM_025297	NM_025297	Mm.192706
1417099_at	Ftsj1	FtsJ homolog 1 (E. coli)	1.185	2835	P	1.688	3674	P	1	2271	P	0.748	1710	P	0.881	2228	P	2.033	4463	P	0.0421	100.8	A	0.286	660.1	P	0.0733	246.6	A	0.0667	218.6	P	NM_133991	NM_133991	Mm.327529
1417100_at	Cd320	CD320 antigen	1.918	5589	P	2.872	7616	P	1	2767	P	0.233	649	P	0.66	2034	P	2.354	6294	P	0.0458	133.8	A	3.004	8456	P	0.01	18.2	A	1.529	6105	P	AV336016	NM_019421	Mm.11175
1417101_at	Hspa2	heat shock protein 2; synonyms: 70kDa, HSP70.2, HSP70A2, Hsp70-2, MGC7795, MGC58299; heat shock protein, 70 kDa 2; heat shock 70kDa protein 2; Mus musculus heat shock protein 2 (Hspa2), transcript variant 1, mRNA.	1	239.5	P	0.401	87.34	A	12.38	2815	P	0.489	112	A	1.095	277.1	P	19.26	4232	P	24.14	5792	P	23.43	5419	P	18.57	6253	P	11.19	3673	P	BC004714	NM_001002012 ; NM_008301	Mm.296181
1417102_a_at	Ndufb5	NADH dehydrogenase (ubiquinone) 1 beta subcomplex, 5	1	7401	P	1.249	8413	P	1.049	7369	P	0.963	6816	P	0.73	5711	P	1.043	7084	P	0.847	6282	P	0.817	5845	P	0.935	9733	P	0.601	6092	P	BC025155	NM_025316	Mm.28058
1417103_at	Ddt	D-dopachrome tautomerase	1	4303	P	1.337	5236	P	1.084	4428	P	0.479	1970	P	0.56	2548	P	0.331	1308	P	0.133	574.1	P	0.108	450.7	P	0.0275	166.6	A	0.106	622.3	P	NM_010027	NM_010027	Mm.298947
1417104_at	Emp3	epithelial membrane protein 3	11.51	2785	P	18.05	3974	P	0.0889	20.43	A	0.724	167.6	A	1	255.9	A	0.827	183.7	A	0.257	62.39	A	0.878	205.3	A	0.143	48.67	A	3.01	998	M	BC001999	NM_010129	Mm.20829
1417105_at	Trappc2l	trafficking protein particle complex 2-like	0.421	1463	P	2.003	6336	P	0.662	2185	P	1.097	3646	P	1	3675	P	1.502	4790	P	1.458	5077	P	0.709	2381	P	0.0324	158.2	A	0.808	3848	P	NM_021502	NM_021502	Mm.38746
1417106_at	Tpd52l2	tumor protein D52-like 2	1.782	2036	P	3.832	3983	P	0.48	520.7	P	0.999	1090	P	1	1208	P	1.946	2040	P	3.525	4034	P	1.079	1190	P	0.0885	142.1	A	0.419	656.5	P	NM_025482	NM_025482	Mm.136648
1417107_at	Tpd52l2	tumor protein D52-like 2	1.964	2270	P	1.01	1063	P	0.0932	102.2	P	0.478	528.6	P	1	1222	P	0.129	137.2	A	0.0467	54.12	A	0.01	10.95	A	0.492	799.9	P	0.222	352.2	P	NM_025482	NM_025482	Mm.136648
1417108_at	Klc4	kinesin light chain 4	2.679	3041	P	0.0219	22.64	A	0.473	509.6	P	1.14	1237	P	1	1200	P	4.915	5119	P	1.267	1441	P	2.346	2572	P	0.0172	27.5	A	1.275	1984	P	NM_029091	NM_029091	Mm.279599
1417109_at	Tinagl	tubulointerstitial nephritis antigen-like	0.368	16.79	A	1.528	63.5	A	1	43.35	A	0.33	14.38	A	1.136	54.83	A	1.904	79.79	A	1.052	48.14	A	2.293	101.1	A	4.456	286.1	A	1.093	68.37	A	BC005738	NM_023476	Mm.15801
1417110_at	Man1a	mannosidase 1, alpha	1	22.14	A	0.214	4.32	A	0.271	5.69	A	1.711	36.21	A	0.623	14.6	A	0.0916	1.861	A	0.395	8.765	A	0.303	6.486	A	0.227	7.063	A	0.655	19.89	A	BB070019	NM_008548	Mm.117294
1417111_at	Man1a	mannosidase 1, alpha	0.321	10.33	A	2.201	64.53	P	1	30.59	A	1.167	35.95	A	0.374	12.75	A	0.0965	2.854	A	1.805	58.27	A	0.721	22.43	A	3.576	162	P	1.006	44.4	P	BB070019	NM_008548	Mm.117294
1417112_at	Arl2bp	ADP-ribosylation factor-like 2 binding protein; synonyms: Bart1, AI482273, AI849834, 1700010P10Rik, 1700027H16Rik, 6330544B05Rik; isoform 2 is encoded by transcript variant 2; ADP-ribosylation-like 2 binding protein; Mus musculus ADP-ribosylation factor-like 2 binding protein (Arl2bp), transcript variant 2, mRNA.	0.852	2856	P	1	3049	P	1.195	3801	P	1.172	3755	P	0.88	3117	P	0.616	1894	P	0.458	1536	P	0.507	1640	P	0.734	3459	P	0.615	2824	P	NM_024191	NM_024191 ; NM_024269	Mm.393247
1417113_at	Gmcl1	germ cell-less homolog 1 (Drosophila)	0.577	19.82	A	15.5	484.8	P	1.242	40.52	A	0.758	24.91	A	0.115	4.18	A	0.256	8.07	A	8.498	292.6	P	18.92	628	P	18.12	875.6	P	14.21	669.1	P	AF163665	NM_011818	Mm.321452
1417114_at	Gmcl1	germ cell-less homolog 1 (Drosophila)	0.0795	3.695	A	1.721	72.79	A	0.279	12.31	A	0.268	11.89	A	5.596	275	P	0.086	3.668	A	0.648	30.17	A	0.522	23.45	A	0.817	53.37	A	0.416	26.48	A	AF163665	NM_011818	Mm.321452
1417115_at	Map3k12	mitogen activated protein kinase kinase kinase 12	0.462	44.74	A	1.538	135.5	A	0.0902	8.288	A	58.06	5374	P	0.111	11.36	A	0.0665	5.91	A	0.62	60.17	A	0.209	19.54	A	0.119	16.23	A	31.73	4209	P	NM_009582	NM_009582	Mm.172897
1417116_at	Slc6a8	solute carrier family 6 (neurotransmitter transporter, creatine), member 8	1.266	4545	P	0.496	1619	P	1.41	4807	P	1	3432	P	0.557	2116	P	1.459	4808	P	2.173	7814	P	1.375	4766	P	0.0818	412.8	P	0.544	2674	P	BG069516	NM_133987	Mm.274553
1417117_at	Cstf1	cleavage stimulation factor, 3' pre-RNA, subunit 1	1	67.62	A	3.266	201	P	1.507	96.79	A	0.4	25.89	A	0.965	68.97	A	2.185	135.6	M	1.845	125	P	3.315	216.5	P	0.286	27.16	A	0.894	82.84	A	NM_024199	NM_024199	Mm.26944
1417118_a_at	Ard1	N-acetyltransferase ARD1 homolog (S. cerevisiae)	1	3666	P	1.062	3542	P	1.057	3678	P	0.813	2850	P	0.794	3079	P	1.481	4983	P	0.373	1372	P	0.0149	52.7	A	0.0378	194.8	A	0.136	684.3	P	NM_019870	NM_019870	Mm.305796
1417119_at	Zfpl1	zinc finger like protein 1	1.908	265.2	P	0.991	125.4	A	1	132	A	0.223	29.62	A	1.561	229.5	P	3.042	388.1	A	1.619	225.5	A	0.931	125.1	A	1.798	351.4	A	1.146	218.4	A	NM_024231	NM_024231	Mm.289471
1417120_at	D4Wsu114e	DNA segment, Chr 4, Wayne State University 114, expressed	0.559	1141	P	0.0112	20.77	A	2.129	4127	P	1	1951	P	2.113	4561	P	0.0111	20.8	A	0.0994	203.3	A	0.01	16.91	A	2.216	6360	P	0.494	1382	P	NM_133873	NM_001025365 ; NM_133873	Mm.250504
1417121_at	Gabra6	gamma-aminobutyric acid (GABA-A) receptor, subunit alpha 6	1.583	41.76	A	0.748	17.95	A	0.256	6.421	A	1.067	26.91	A	0.933	26.03	A	1.04	25.18	A	1.536	40.6	M	1.589	40.5	A	0.23	8.52	A	1.604	58.01	A	NM_008068	NM_008068	Mm.4915
1417122_at	Vav3	vav 3 oncogene; synonyms: AA986410, MGC27838, A530094I06Rik; isoform 2 is encoded by transcript variant 2; Mus musculus vav 3 oncogene (Vav3), transcript variant 2, mRNA.	NO DATA	NO DATA	NO DATA	NO DATA	NO DATA	NO DATA	NO DATA	NO DATA	NO DATA	NO DATA	NO DATA	NO DATA	NO DATA	NO DATA	NO DATA	NO DATA	NO DATA	NO DATA	NO DATA	NO DATA	NO DATA	1.027	10.27	A	2.453	24.53	A	1.556	15.56	A	BC027242	NM_020505 ; NM_146139	Mm.282257
1417123_at	Vav3	vav 3 oncogene; synonyms: AA986410, MGC27838, A530094I06Rik; isoform 2 is encoded by transcript variant 2; Mus musculus vav 3 oncogene (Vav3), transcript variant 2, mRNA.	0.539	31.94	A	1.546	83.45	A	0.151	8.507	A	0.96	54.44	A	1.04	65.21	A	0.141	7.697	A	0.389	23.12	A	0.492	28.2	A	0.154	12.84	A	0.15	12.18	A	BC027242	NM_020505 ; NM_146139	Mm.282257
1417124_at	Dstn	destrin	1	4941	P	1.43	6432	P	0.941	4416	P	1.085	5125	P	0.676	3535	P	0.545	2472	P	1.464	7250	P	1.109	5292	P	0.73	5075	P	0.625	4231	P	NM_019771	NM_019771	Mm.28919
1417125_at	Ahcy	S-adenosylhomocysteine hydrolase	0.327	937.8	P	0.056	146.3	A	1	2725	P	1.594	4373	P	1.319	4002	P	0.01	18.35	A	0.0101	28.91	A	0.01	22.39	A	0.01	22.83	A	0.209	823.3	P	NM_016661	NM_016661	Mm.371964
1417126_a_at	Rpl22l1	ribosomal protein L22 like 1	1	4213	P	1.43	5482	P	1.288	5153	P	0.802	3232	P	0.788	3510	P	0.163	631.6	P	0.248	1049	P	0.213	868.3	P	0.0132	78.28	A	0.106	613.4	P	NM_026517	NM_026517	Mm.371630
1417127_at	Msx1	homeo box, msh-like 1	0.802	12.05	A	1.392	19.03	A	0.792	11.3	A	1.213	17.42	A	1	15.88	A	1.056	14.56	A	1.162	17.48	A	1.065	15.46	A	1.1	23.23	A	0.503	10.34	A	BC016426	NM_010835	Mm.256509
1417128_at	Plekho1	pleckstrin homology domain containing, family O member 1	0.186	108.4	A	0.285	151.1	A	1	553.6	P	3.32	1850	P	2.883	1778	P	0.0155	8.311	A	0.061	35.62	A	0.273	154	A	0.149	122.3	A	1.055	842.8	P	NM_023320	NM_023320	Mm.29475
1417129_a_at	Mrg1	myeloid ecotropic viral integration site-related gene 1	0.821	27.29	A	1.134	34.3	A	1.571	49.59	A	1	31.77	A	0.613	21.54	A	0.286	8.732	A	1.14	37.97	A	0.977	31.35	A	1.05	49.08	A	0.273	12.41	A	U68384	NM_010825	Mm.247566
1417130_s_at	Angptl4	angiopoietin-like 4	3.286	4693	P	0.651	846.7	P	0.881	1194	P	1	1365	P	1.742	2632	P	0.0163	21.39	A	0.01	12.71	A	0.185	255.9	A	0.139	279.5	A	0.0136	26.65	A	NM_020581	NM_020581	Mm.196189
1417131_at	Cdc25a	cell division cycle 25 homolog A (S. pombe)	0.8	43.62	A	0.173	8.601	A	1	51.81	A	0.178	9.298	A	9.896	570.9	P	27.68	1386	P	0.253	13.83	A	0.44	23.19	A	0.198	15.21	A	0.675	50.48	A	C76119	NM_007658	Mm.307103
1417132_at	Cdc25a	cell division cycle 25 homolog A (S. pombe)	1.9	834	P	0.0452	18.07	A	1	416.7	P	0.024	10.07	A	2.757	1280	P	0.0184	7.405	A	0.0578	25.43	A	0.114	48.37	A	0.0426	26.29	A	0.349	210	A	C76119	NM_007658	Mm.307103
1417133_at	Pmp22	peripheral myelin protein	1	5585	P	1.449	7365	P	1.444	7661	P	0.666	3554	P	0.934	5514	P	1.397	7161	P	1.484	8305	P	1.613	8705	P	1.385	10876	P	0.977	7475	P	NM_008885	NM_008885	Mm.1237
1417134_at	Srpk2	serine/arginine-rich protein specific kinase 2	0.157	282.7	A	2.374	3901	P	1	1714	P	1.237	2136	P	0.686	1309	P	1.723	2855	P	4.883	8833	P	3.425	5973	P	0.582	1476	P	0.544	1346	P	NM_009274	NM_009274	Mm.288728
1417135_at	Srpk2	serine/arginine-rich protein specific kinase 2	0.01	3.818	A	0.01	4.658	A	1	1634	P	0.01	3.825	A	0.01	2.236	A	0.01	9.037	A	0.01	14.04	A	1.081	1797	P	0.01	14.48	A	0.0173	40.76	A	NM_009274	NM_009274	Mm.288728
1417136_s_at	Srpk2	serine/arginine-rich protein specific kinase 2	0.205	19.69	A	0.0668	5.833	A	11.63	1059	P	0.385	35.32	A	1.615	163.8	A	0.335	29.52	A	0.458	43.98	A	13.73	1273	P	0.172	23.21	A	0.384	50.41	A	NM_009274	NM_009274	Mm.288728
1417137_at	Uck2	uridine-cytidine kinase 2	0.872	76.03	A	2.003	158.9	A	1	82.76	A	1.082	90.15	A	0.423	39	A	1.726	138.1	A	0.433	37.82	A	0.347	29.18	A	0.638	78.17	A	1.298	155	A	NM_030724	NM_030724	Mm.280895
1417138_s_at	Polr2e	polymerase (RNA) II (DNA directed) polypeptide E	1	2501	P	0.324	738.4	P	2.145	5095	P	1.61	3849	P	0.748	1977	P	0.121	277.7	A	0.01	23.81	A	0.577	1394	P	0.767	2696	P	0.0643	220.4	A	NM_025554	XM_282920	Mm.18579
1417139_at	Dsn1	DSN1, MIND kinetochore complex component, homolog (S. cerevisiae)	0.707	51.4	P	0.602	39.86	P	1.454	100.4	P	1	69.54	P	14.04	1080	P	0.632	42.18	A	0.785	57.18	P	0.827	58.08	A	0.84	85.9	P	25.5	2542	P	NM_025853	NM_025853	Mm.25410
1417140_a_at	Ptpn2	protein tyrosine phosphatase, non-receptor type 2	0.495	227.1	P	0.998	416.8	P	2.41	1050	P	1.736	761.5	P	1	485.1	P	0.392	165	P	0.493	226.4	P	0.0721	31.97	P	1.739	1122	P	0.838	527	P	NM_008977	NM_008977	Mm.260433
1417141_at	Igtp	interferon gamma induced GTPase	1	22.71	A	1.286	26.58	A	0.733	15.81	A	0.831	18.04	A	2.257	54.2	A	2.456	51.2	A	314.6	7159	P	2.822	61.92	A	3.48	111.2	A	3.63	113	A	NM_018738	NM_018738	Mm.440768
1417142_at	4932442K08Rik	RIKEN cDNA 4932442K08 gene	0.282	274.1	P	5.075	4487	P	3.415	3150	P	1	928.8	P	0.409	420.4	A	2.211	1972	P	0.412	401.2	A	5.893	5532	P	0.366	500.2	M	0.396	527.5	A	NM_024203	NM_024203	Mm.35039
1417143_at	Edg2	endothelial differentiation, lysophosphatidic acid G-protein-coupled receptor, 2	1.09	2175	P	0.1	181.6	P	2.338	4429	P	1	1907	P	0.288	606.6	P	0.733	1342	P	0.593	1185	P	0.0733	141.2	P	0.119	334.1	A	0.318	869.6	P	U70622	NM_010336	Mm.4772
1417144_at	Tubg1	tubulin, gamma 1	0.635	3163	P	1.272	5768	P	1	4732	P	1.045	4978	P	0.381	2008	P	0.412	1884	P	0.22	1098	P	0.04	192.6	A	0.0763	535	P	0.17	1164	P	NM_134024	NM_134024	Mm.142348
1417145_at	Nfxl1	nuclear transcription factor, X-box binding-like 1	0.593	77.77	P	2.592	309.2	P	0.561	69.78	P	0.0489	6.123	A	1.407	195	P	0.0377	4.537	A	0.441	57.97	P	0.237	29.97	A	4.615	850.7	P	0.159	28.63	A	NM_133921	XM_355673 ; XM_358354	Mm.187453
1417146_at	2410018C20Rik	RIKEN cDNA 2410018C20 gene	20.18	4689	P	1	211.4	A	0.184	40.52	A	0.0786	17.46	A	6.279	1542	P	0.0828	17.66	A	23.64	5502	P	0.447	100.4	A	0.258	84.16	A	0.0432	13.74	A	NM_026423	NM_026423	Mm.278085
1417147_at	B230317C12Rik	RIKEN cDNA B230317C12 gene	1	18.22	A	1.356	22.49	A	0.925	16.01	A	46.77	814.8	P	0.94	18.12	A	32.36	541.2	P	0.898	16.4	A	0.827	14.56	A	1.062	27.23	A	6.64	165.8	A	NM_019833	NM_019833	Mm.279863
1417148_at	Pdgfrb	platelet derived growth factor receptor, beta polypeptide	26.36	2105	P	0.476	34.6	A	1.765	133.8	A	0.388	29.63	A	1	84.45	A	0.175	12.86	A	26.01	2081	A	0.512	39.49	A	4.235	475.7	A	38.33	4195	P	NM_008809	NM_008809	Mm.4146
1417149_at	P4ha2	procollagen-proline, 2-oxoglutarate 4-dioxygenase (proline 4-hydroxylase), alpha II polypeptide	0.0121	9.206	A	0.1	69.14	A	2.795	2013	P	0.0164	11.89	A	1.9	1524	P	1.169	814	P	0.016	12.16	A	1.235	905	P	0.01	7.769	A	0.585	607.9	P	NM_011031	NM_011031	Mm.3705
1417150_at	Slc6a4	solute carrier family 6 (neurotransmitter transporter, serotonin), member 4	0.679	43.43	A	1.46	85.02	A	1.345	81.73	A	1	61.16	A	0.544	36.83	A	0.517	30.34	A	1.485	95.16	A	1.502	92.84	A	0.629	56.55	A	0.688	60.3	A	NM_010484	NM_010484	Mm.300318
1417151_a_at	Ntsr2	neurotensin receptor 2	9.223	160.2	A	313.6	4959	P	0.657	10.83	A	0.956	15.87	A	1	18.37	A	444.5	7088	P	447	7782	P	413.7	6943	P	403.9	9868	P	241	5738	P	NM_008747	NM_008747	Mm.281715
1417152_at	Btbd14a	BTB (POZ) domain containing 14A	1.265	2111	P	0.141	214	A	1	1585	P	2.007	3202	P	0.0767	135.4	A	1.59	2437	P	0.15	250.4	P	0.5	805.7	P	0.175	410.8	A	0.938	2145	P	NM_026495	NM_026495	Mm.131074
1417153_at	Btbd14a	BTB (POZ) domain containing 14A	1	23.63	A	2.486	53.47	A	2.965	66.55	A	0.505	11.42	A	0.488	12.2	A	3.342	72.48	A	1.112	26.33	A	1.581	36.1	A	2.488	82.7	A	0.732	23.72	A	NM_026495	NM_026495	Mm.131074
1417154_at	Slc25a14	solute carrier family 25 (mitochondrial carrier, brain), member 14	1	1373	P	5.1	6371	P	4.611	6011	P	0.384	504	P	0.485	703.7	P	0.429	540.4	P	0.401	551.9	P	0.163	216.6	A	0.138	266.5	A	0.301	566.1	P	NM_011398	NM_011398	Mm.34953
1417155_at	Mycn	v-myc myelocytomatosis viral related oncogene, neuroblastoma derived (avian)	2.68	106.2	A	0.145	5.238	A	0.231	8.681	A	1	37.89	A	0.969	40.62	A	1.511	54.98	A	0.298	11.85	A	0.26	9.971	A	0.276	15.4	A	0.0936	5.086	A	BC005453	NM_008709	Mm.16469
1417156_at	Krt19	keratin 19	0.64	103.6	A	1.288	189.7	A	0.536	82.44	A	1.382	213.7	A	1	171.1	A	1.917	284.8	A	0.708	114.8	A	0.162	25.37	A	1.04	236.6	A	0.813	180.4	A	NM_008471	NM_008471	Mm.439699
1417157_at	Actr10	ARP10 actin-related protein 10 homolog (S. cerevisiae)	1	2993	P	2.097	5714	P	0.137	390.3	A	0.758	2169	P	1.444	4570	P	1.497	4112	P	0.515	1545	P	0.44	1274	P	1.18	4969	P	0.382	1569	P	BC002227	NM_019785	Mm.29317
1417158_at	Zxdc	ZXD family zinc finger C; synonyms: MGC7160, BC003332, A930012H20, B930086F11Rik; isoform 2 is encoded by transcript variant 2; Mus musculus ZXD family zinc finger C (Zxdc), transcript variant 2, mRNA.	25.08	1449	P	1.083	56.95	P	0.711	39.03	A	1	55.25	P	0.256	15.66	A	0.723	38.36	P	1.21	70.08	M	1.202	67.11	M	1.272	103.4	A	0.786	62.29	A	BB238025	NM_030260 ; NM_173002	Mm.100116
1417159_at	Zxdc	ZXD family zinc finger C; synonyms: MGC7160, BC003332, A930012H20, B930086F11Rik; isoform 2 is encoded by transcript variant 2; Mus musculus ZXD family zinc finger C (Zxdc), transcript variant 2, mRNA.	0.431	27.78	A	0.108	6.35	A	3.908	239.3	P	1.118	68.91	A	0.882	60.17	A	0.308	18.23	A	0.586	37.85	A	0.333	20.74	A	0.26	23.55	A	0.285	25.16	A	BB238025	NM_030260 ; NM_173002	Mm.100116
1417160_s_at	Expi	extracellular proteinase inhibitor	0.682	18.98	A	1.134	28.72	A	1	26.42	A	2.035	54.11	A	0.845	24.85	A	1.471	37.55	A	2.638	73.51	A	2.055	55.21	A	3.562	139.4	A	0.587	22.37	A	NM_007969	NM_007969	Mm.1650
1417161_at	Cdk2ap2	CDK2-associated protein 2	1	3774	P	0.024	82.45	A	1.272	4559	P	1.311	4729	P	0.624	2491	P	0.833	2886	P	0.546	2065	P	0.129	470.5	P	1.755	9313	P	0.545	2819	P	NM_026373	NM_026373	Mm.29609
1417162_at	Tmbim1	transmembrane BAX inhibitor motif containing 1	1	4414	P	0.0416	167.2	A	1.086	4552	P	1.511	6376	P	0.0419	195.8	A	1.688	6837	P	1.865	8249	P	1.668	7111	P	1.663	10325	P	0.868	5253	P	BC004752	NM_027154	Mm.261182
1417163_at	Dusp10	dual specificity phosphatase 10	1.244	286.5	A	1	209.6	A	0.9	196.8	A	0.119	26.27	A	1.2	292.2	A	0.931	196.8	A	0.221	50.9	A	0.862	191.7	A	0.257	83.27	A	0.189	59.64	A	NM_022019	NM_022019	Mm.266191
1417164_at	Dusp10	dual specificity phosphatase 10	1.704	184	P	2.085	204.8	P	1	102.5	M	0.87	89.78	P	0.581	66.3	P	1.086	107.6	P	0.604	65.29	P	1.017	106.1	P	1.859	282.1	M	0.761	112.6	P	NM_022019	NM_022019	Mm.266191
1417165_at	Mbd2	methyl-CpG binding domain protein 2	1.397	2412	P	1	1571	P	0.149	244.1	P	1.586	2616	P	0.166	302.9	P	1.433	2270	P	1.65	2853	P	2.794	4658	P	1.711	4152	P	0.971	2295	P	NM_010773	NM_010773	Mm.322
1417166_at	Psip1	PC4 and SFRS1 interacting protein 1	0.869	1199	P	1	1256	P	1.693	2219	P	0.234	308.8	P	1.895	2766	P	0.0302	38.28	A	1.063	1469	P	0.01	11.73	A	0.0546	106	A	0.329	621.9	P	NM_133948	NM_133948	Mm.105331
1417167_at	Exosc5	exosome component 5	1	400.4	P	0.0311	11.34	A	0.0459	17.44	A	5.764	2206	P	3.55	1503	P	2.224	817.2	P	8.118	3257	P	3.891	1505	P	0.0347	19.54	A	2.964	1626	P	NM_138586	NM_138586	Mm.27853
1417168_a_at	Usp2	ubiquitin specific peptidase 2; synonyms: Ubp41, B930035K21Rik; isoform Usp2-45 is encoded by transcript variant 2; ubiquitin specific protease 2; deubiquitinating enzyme; Mus musculus ubiquitin specific peptidase 2 (Usp2), transcript variant 2, mRNA.; isoform Usp2-69 is encoded by transcript variant 3; Mus musculus ubiquitin specific peptidase 2 (Usp2), transcript variant 3, mRNA.	0.58	45.53	A	1	71.43	A	1.553	115.7	A	0.868	65.12	A	8.143	675.8	P	13.81	994.8	P	0.11	8.634	A	24.51	1858	P	13.87	1531	P	1.733	186.4	P	AI553394	NM_016808 ; NM_198091 ; NM_198092	Mm.272770
1417169_at	Usp2	ubiquitin specific peptidase 2; synonyms: Ubp41, B930035K21Rik; isoform Usp2-45 is encoded by transcript variant 2; ubiquitin specific protease 2; deubiquitinating enzyme; Mus musculus ubiquitin specific peptidase 2 (Usp2), transcript variant 2, mRNA.; isoform Usp2-69 is encoded by transcript variant 3; Mus musculus ubiquitin specific peptidase 2 (Usp2), transcript variant 3, mRNA.	1	121.4	A	1.745	192.8	P	0.348	40.07	A	0.357	41.48	A	1.44	184.9	P	0.188	20.97	A	0.124	15.06	A	2.543	298.1	A	0.521	88.91	A	0.218	36.21	A	AI553394	NM_016808 ; NM_198091 ; NM_198092	Mm.272770
1417170_at	Lztfl1	leucine zipper transcription factor-like 1	0.316	6.767	A	0.338	6.587	A	0.851	17.28	A	0.133	2.72	A	1.149	25.98	A	0.77	15.11	A	0.219	4.701	A	0.0975	2.015	A	1.78	53.52	A	0.191	5.601	A	NM_033322	NM_033322	Mm.378263
1417171_at	Itk	IL2-inducible T-cell kinase	0.511	6.75	A	0.427	5.133	A	1.266	15.87	A	0.481	6.067	A	0.734	10.24	A	2.137	25.89	A	0.377	4.987	A	1.145	14.6	A	0.483	8.968	A	0.949	17.16	A	NM_010583	NM_010583	Mm.339927
1417172_at	Ube2l6	ubiquitin-conjugating enzyme E2L 6	1	530.1	P	0.01	2.856	A	0.0143	7.213	A	0.01	4.072	A	0.01	3.849	A	0.313	152.3	A	0.0113	5.998	A	0.0132	6.737	A	0.0128	9.578	A	0.01	5.018	A	BC008238	NM_019949	Mm.38261
1417173_at	Crebl1	cAMP responsive element binding protein-like 1	26.54	473	P	0.617	10	A	0.911	15.43	A	1	17.04	A	12.56	236.8	M	0.761	12.45	A	13.91	248.4	A	22.2	382.2	A	0.388	9.729	A	8.17	199.6	A	BC013534	NM_017406	Mm.4068
1417174_at	1810021J13Rik	RIKEN cDNA 1810021J13 gene	1.263	6500	P	1.131	5300	P	1	4887	P	0.898	4421	P	0.643	3501	P	0.903	4265	P	0.557	2871	P	1.045	5195	P	0.01	20.6	A	0.82	5784	P	NM_025464	NM_025464	Mm.41451
1417175_at	Csnk1e	casein kinase 1, epsilon	0.651	11.53	A	5.907	95.24	A	1	16.82	A	0.476	8.059	A	0.429	8.045	A	0.214	3.472	A	2.03	36.03	A	0.655	11.21	A	0.835	20.81	A	0.353	8.572	A	BE952001	NM_013767	Mm.30199
1417176_at	Csnk1e	casein kinase 1, epsilon	0.383	971.4	P	0.01	5.385	A	1.297	3122	P	1.924	4663	P	0.703	1885	P	0.356	827.7	P	0.01	15.95	A	0.022	53.92	A	0.01	19.51	A	0.135	470.4	P	BE952001	NM_013767	Mm.30199
1417177_at	Galk1	galactokinase 1	0.696	2463	P	1.141	3676	P	1.887	6342	P	1	3383	P	0.84	3145	P	2.879	9350	P	0.757	2685	P	0.206	703.5	P	0.0337	167.8	A	0.749	3633	P	NM_016905	NM_016905	Mm.2820
1417178_at	Gipc2	GIPC PDZ domain containing family, member 2	1	70.82	A	0.871	56.14	A	0.696	46.84	A	1.001	67.76	A	7.854	588.2	P	2.161	140.5	A	0.496	35.2	A	0.0921	6.302	A	2.116	210.8	A	0.256	24.88	A	NM_016867	NM_016867	Mm.97
1417179_at	Tspan5	tetraspanin 5	1.297	4154	P	0.109	316.5	A	0.714	2171	P	1	3062	P	1.113	3770	P	2.55	7498	P	2.606	8364	P	1.799	5568	P	2.028	9137	P	1.197	5257	P	NM_019571	NM_019571	Mm.31927
1417180_at	Pcsk7	proprotein convertase subtilisin/kexin type 7	1	37.63	A	0.65	22.27	A	2.872	102.6	A	31.91	1148	P	0.544	21.63	A	49.67	1715	P	0.765	28.84	A	1.682	61.13	A	0.202	10.69	A	0.135	6.943	A	NM_008794	NM_008794	Mm.3255
1417181_a_at	Kifap3	kinesin-associated protein 3	1.279	697.1	P	8.426	4181	P	1	517.7	P	0.0939	48.95	A	0.0209	12.05	A	0.109	54.54	A	6.697	3658	P	0.118	62.16	A	0.283	216.9	A	0.634	473.3	P	AV213603	NM_010629	Mm.4651
1417182_at	Dnaja2	DnaJ (Hsp40) homolog, subfamily A, member 2	1.521	1992	P	0.0538	64.13	A	0.01	8.056	A	1.121	1404	P	0.879	1217	P	0.0119	14.3	A	1.642	2154	P	1.051	1329	P	2.015	3712	P	0.275	493.9	P	C77509	NM_019794	Mm.279692
1417183_at	Dnaja2	DnaJ (Hsp40) homolog, subfamily A, member 2	0.589	829.2	P	1	1282	P	0.603	807.4	P	1.875	2526	P	1.458	2172	P	3.499	4525	P	1.617	2282	P	1.495	2036	P	2.115	4191	P	0.631	1218	P	C77509	NM_019794	Mm.279692
1417184_s_at	Hbb-b1; Hbb-b2	hemoglobin, beta adult major chain; hemoglobin, beta adult minor chain	0.467	19.97	A	0.635	24.73	A	2.438	98.99	A	1	40.88	A	27.04	1223	P	0.635	24.91	A	0.451	19.33	A	0.485	20.04	A	36.31	2184	P	134.8	7900	P	BC027434	NM_008220 ; NM_016956 ; XM_489729	Mm.288567
1417185_at	Ly6a	lymphocyte antigen 6 complex, locus A	3.649	71.9	A	1	17.93	A	0.815	15.25	A	0.913	17.2	A	2.179	45.4	A	2.685	48.55	A	3.594	70.96	A	0.444	8.449	A	1.563	43.3	A	193.5	5226	P	BC002070	NM_010738	Mm.425949
1417186_at	Hip2	huntingtin interacting protein 2	0.588	630.9	P	1.463	1428	P	1.067	1086	P	0.786	806.4	P	1	1134	P	2.286	2250	P	0.0862	92.59	A	0.921	954.5	P	0.0474	71.54	A	1.502	2208	P	AI551201	NM_016786	Mm.319512
1417187_at	Hip2	huntingtin interacting protein 2	0.64	8.585	A	1	12.22	A	1.177	15	A	0.574	7.369	A	0.922	13.09	A	0.9	11.09	A	0.779	10.48	A	0.991	12.85	A	0.903	17.04	A	0.508	9.35	A	AI551201	NM_016786	Mm.319512
1417188_s_at	Hip2	huntingtin interacting protein 2	1.659	136	P	1	74.58	P	0.198	15.42	A	0.117	9.198	A	0.0316	2.737	A	0.219	16.46	A	0.165	13.56	A	0.0139	1.101	A	0.211	24.37	A	0.666	74.85	P	AI551201	NM_016786	Mm.319512
1417189_at	Psme2	proteasome (prosome, macropain) 28 subunit, beta; synonyms: PA28b, AA589371, AI788882; isoform 1 is encoded by transcript variant 1; protease (prosome, macropain) 28 subunit, beta; Mus musculus proteasome (prosome, macropain) 28 subunit, beta (Psme2), transcript variant 1, mRNA.	0.927	2971	P	1.763	5142	P	1	3044	P	1.119	3430	P	0.502	1702	P	0.121	354.6	A	0.244	783.9	P	0.672	2081	P	0.231	1041	P	0.0648	284.5	A	NM_011190	NM_001029855 ; NM_011190	Mm.371573
1417190_at	Pbef1	pre-B-cell colony-enhancing factor 1	1	68.29	P	10.58	657.7	P	0.333	21.6	A	0.631	41.2	A	7.595	548.4	P	39.04	2447	P	2.69	184	P	0.284	18.75	A	0.456	43.77	A	5.564	520.7	P	AW989410	NM_021524	Mm.202727
1417191_at	Dnajb9	DnaJ (Hsp40) homolog, subfamily B, member 9	1.612	1590	P	0.248	222.3	P	1	936.2	P	1.012	953.9	P	0.069	71.93	P	5.207	4711	P	0.677	669	P	2.996	2853	P	1.007	1396	P	1.403	1895	P	NM_013760	NM_013760	Mm.27432
1417192_at	Tomm70a	translocase of outer mitochondrial membrane 70 homolog A (yeast)	1.366	3818	P	1.063	2705	P	0.01	3.236	A	0.937	2502	P	0.369	1090	P	0.0606	155.4	P	0.01	12.48	A	0.01	2.789	A	0.01	7.481	A	0.489	1874	P	NM_138599	NM_138599	Mm.213292
1417193_at	Sod2	superoxide dismutase 2, mitochondrial	1.564	4134	P	1.602	3853	P	0.429	1076	P	0.814	2057	P	1	2795	P	1.458	3537	P	1.361	3603	P	0.247	631.2	P	0.0803	298.4	P	0.475	1721	P	NM_013671	NM_013671	Mm.290876
1417194_at	Sod2	superoxide dismutase 2, mitochondrial	1	143.6	A	1.288	168.4	A	1.022	139.4	P	0.962	132.2	P	0.785	119.3	A	0.943	124.3	A	1.458	209.8	P	1.246	172.9	A	1.591	321.4	A	0.943	185.6	P	NM_013671	NM_013671	Mm.290876
1417195_at	Wwc2	WW, C2 and coiled-coil domain containing 2	0.01	1.579	A	1.783	1929	P	0.01	5.445	A	0.01	5.381	A	0.217	273.2	P	0.0112	12.19	A	0.01	1.99	A	0.01	4.081	A	0.01	9.551	A	0.23	375.1	P	NM_133791	NM_133791	Mm.235074
1417196_s_at	Wwc2	WW, C2 and coiled-coil domain containing 2	0.01	2.203	A	4.148	2602	P	0.0119	7.795	A	0.0292	19.24	A	1	728.9	P	0.022	13.94	A	0.0157	10.87	A	0.0154	10.23	A	0.01	8.994	A	0.706	666.5	P	NM_133791	NM_133791	Mm.235074
1417197_at	Wwc2	WW, C2 and coiled-coil domain containing 2	6.003	1284	P	0.135	26.28	A	1	203.1	A	14.42	2949	P	0.199	44.93	A	0.355	69.67	A	0.207	44.36	A	0.108	22.31	A	0.52	156.5	A	0.14	41.07	A	NM_133791	NM_133791	Mm.235074
1417198_at	Wwc2	WW, C2 and coiled-coil domain containing 2	1	19.92	A	1.734	31.42	A	0.939	17.75	A	1.029	19.58	A	0.872	18.36	A	1.886	34.48	A	1.062	21.19	A	1.922	36.97	A	1.434	40.17	A	3.028	82.65	A	NM_133791	NM_133791	Mm.235074
1417199_at	Tmem183a	transmembrane protein 183A	0.0908	253.4	P	1.661	4218	P	1	2649	P	1.531	4085	P	0.746	2202	P	0.319	818.1	P	1.242	3472	P	0.497	1340	P	0.205	804.6	P	0.123	469.6	P	AK007779	NM_020588	Mm.393140
1417200_at	Tmem183a	transmembrane protein 183A	0.705	1433	P	1.412	2614	P	1	1931	P	0.205	397.7	P	1.649	3546	P	0.0623	116.2	A	1.094	2229	P	0.0406	79.82	A	0.112	320.8	A	1.352	3767	P	AK007779	NM_020588	Mm.393140
1417201_at	Nt5c2	5'-nucleotidase, cytosolic II	0.595	95.55	A	0.312	45.57	A	1.525	232.7	P	1	153.6	A	11.52	1958	P	8.311	1225	P	27.68	4455	P	1.162	180.4	A	1.813	409.7	P	9.554	2104	P	BI202534	NM_029810	Mm.248652
1417202_s_at	Ube1c	ubiquitin-activating enzyme E1C	0.264	159.4	P	2.618	1441	P	1	574.4	P	0.841	486.2	P	1.264	808.4	P	0.201	111.3	P	0.928	562.7	P	0.14	81.53	A	1.387	1180	P	0.106	88.11	A	NM_011666	NM_011666	Mm.277626
1417203_at	Ethe1	ethylmalonic encephalopathy 1	0.623	2783	P	1.831	7444	P	1	4243	P	1.497	6394	P	0.01	21.2	A	0.01	15.83	A	1.765	7903	P	0.384	1658	P	0.01	30.71	A	0.01	30.97	A	BC010592	NM_023154	Mm.29553
1417204_at	Kdelr2	KDEL (Lys-Asp-Glu-Leu) endoplasmic reticulum protein retention receptor 2	0.981	4051	P	1.104	4148	P	0.786	3080	P	1.157	4567	P	1	4366	P	1.138	4314	P	0.276	1142	P	1.064	4244	P	0.0347	201.6	A	0.418	2368	P	AJ278133	NM_025841	Mm.181880
1417205_at	Kdelr2	KDEL (Lys-Asp-Glu-Leu) endoplasmic reticulum protein retention receptor 2	0.544	96.34	A	1.513	243.7	A	0.899	151.1	A	1	169.2	A	4.061	760	P	1.592	258.6	A	0.187	33.12	A	0.451	77.11	A	0.26	64.6	A	0.134	32.39	A	AJ278133	NM_025841	Mm.181880
1417206_at	Urod	uroporphyrinogen decarboxylase	0.337	267.6	A	0.82	593.3	A	1	754.8	P	2.968	2255	P	2.01	1689	P	0.0869	63.42	A	0.388	309	A	3.758	2886	P	7.25	8104	P	1.828	1992	P	NM_009478	NM_009478	Mm.46484
1417207_at	Dvl2	dishevelled 2, dsh homolog (Drosophila)	1	372.7	P	0.623	211.4	A	9.465	3350	P	1.848	658.6	P	0.583	229.8	A	0.0292	9.992	A	0.138	51.5	A	0.176	63.22	A	0.146	76.68	A	0.0176	9.014	A	BF466091	NM_007888	Mm.5114
1417208_at	Amacr	alpha-methylacyl-CoA racemase	0.514	6.236	A	0.249	2.753	A	1	11.53	A	0.632	7.332	A	0.537	6.889	A	0.389	4.338	A	0.765	9.309	A	1.495	17.53	A	0.413	7.053	A	0.636	10.58	A	NM_008537	NM_008537	Mm.2787
1417209_at	Sertad2	SERTA domain containing 2	5.96	1279	P	8.356	1632	P	0.595	121.1	A	1	205.1	P	0.415	94.07	A	0.215	42.3	A	0.642	138	A	5.099	1057	P	0.582	175.5	A	1.424	418.5	P	NM_021372	NM_021372	Mm.339676
1417210_at	Eif2s3y	eukaryotic translation initiation factor 2, subunit 3, structural gene Y-linked	1	4698	P	1.354	5791	P	1.118	4988	P	0.01	35.69	A	0.01	33.59	A	1.108	4776	P	1.842	8669	P	0.01	38.51	A	0.0118	77.65	A	0.0103	66.44	P	NM_012011	NM_012011	Mm.250909
1417211_a_at	1110032A03Rik	RIKEN cDNA 1110032A03 gene	0.865	6207	P	1.302	8504	P	1.118	7621	P	1	6861	P	0.226	1714	P	0.657	4326	P	0.01	68.08	A	0.0926	642.3	P	0.01	55.24	A	0.821	8075	P	NM_023483	NM_023483	Mm.171374
1417212_at	9530058B02Rik	RIKEN cDNA 9530058B02 gene	4.466	4980	P	6.751	6852	P	0.174	184.2	A	1	1066	P	0.907	1069	P	1.541	1577	P	3.017	3371	P	0.0192	20.64	A	0.0189	29.61	A	1.202	1836	P	NM_026633	NM_026633	Mm.328870
1417213_a_at	Rbm6	RNA binding motif protein 6	1	91.14	M	0.312	25.87	A	1.595	138	P	1.207	105.1	A	0.203	19.55	A	0.126	10.57	A	0.204	18.6	A	1.349	118.8	A	0.862	110.5	A	0.212	26.48	A	BB706030	NM_011251	Mm.139926
1417214_at	Rab27b	RAB27b, member RAS oncogene family	1	147.8	P	0.181	24.28	A	0.3	42.05	A	1.068	150.8	P	1.058	165.3	P	0.265	35.98	A	0.178	26.38	A	0.218	31.17	A	0.232	48.25	M	0.161	32.63	A	BB121269	NM_030554	Mm.246753
1417215_at	Rab27b	RAB27b, member RAS oncogene family	0.961	9.478	A	0.745	6.687	A	1.036	9.704	A	0.949	8.951	A	1	10.43	A	0.888	8.04	A	0.808	7.985	A	0.505	4.81	A	7.103	98.54	A	1.162	15.71	A	BB121269	NM_030554	Mm.246753
1417216_at	Pim2	proviral integration site 2; synonyms: Pim-2, DXCch3; non-AUG (CUG) translation initiation codon; Mus musculus proviral integration site 2 (Pim2), mRNA.	1	143.5	A	0.418	54.61	A	0.28	38.17	A	1.791	245.7	A	3.849	584.1	P	0.402	52.93	A	0.131	18.81	A	0.628	87.04	A	0.0865	17.45	A	3.878	762.5	P	NM_138606	NM_138606 ; NM_145736 ; NM_145737 ; XM_130753	Mm.347478
1417217_at	Magel2	melanoma antigen, family L, 2	0.838	83.15	A	1.375	124.2	A	0.857	80.78	A	1	94.89	A	1.057	110.9	A	1.084	98.79	A	0.265	26.31	A	0.942	90.34	A	0.518	72.28	A	0.123	16.67	A	NM_013779	XM_622091	Mm.45207
1417218_at	2810048G17Rik	RIKEN cDNA 2810048G17 gene	1	16.29	A	0.442	6.551	A	0.838	12.96	A	3.828	59.63	A	0.474	8.163	A	1.967	29.41	A	1.101	17.97	A	0.75	11.8	A	0.405	9.272	A	3.459	77.23	A	NM_133746	NM_133746	Mm.31663
1417219_s_at	Tmsb10	thymosin, beta 10	0.976	3629	P	1.128	3816	P	1	3530	P	0.756	2685	P	1.033	4059	P	0.0293	99.94	A	0.0343	127.8	A	0.0772	277.3	P	0.0321	167.6	A	0.47	2396	P	NM_025284	NM_025284	Mm.3532
1417220_at	Fah	fumarylacetoacetate hydrolase	0.719	24.14	A	1.834	56.01	A	1	31.87	A	0.756	24.25	A	6.955	246.8	P	309.6	9535	P	57.64	1938	P	30.75	996.9	P	124.4	5872	P	126.7	5829	P	NM_010176	NM_010176	Mm.3798
1417221_at	Ppm1a	protein phosphatase 1A, magnesium dependent, alpha isoform	0.166	3.222	A	0.811	14.32	A	1.189	21.89	A	0.113	2.09	A	0.276	5.662	A	0.424	7.539	A	0.0804	1.562	A	0.224	4.201	A	0.276	7.531	A	0.11	2.914	A	BC008595	NM_008910	Mm.261045
1417222_a_at	Tmem123	transmembrane protein 123	1.363	1623	P	1	1083	P	1.383	1563	P	0.917	1044	P	0.57	717.9	P	0.355	387.9	P	0.504	600.9	P	0.01	1.826	A	0.407	680.7	P	0.872	1422	P	NM_133739	NM_133739	Mm.283293
1417223_at	Cd2bp2	CD2 antigen (cytoplasmic tail) binding protein 2	0.168	645	P	0.181	631	A	1	3638	P	1.2	4394	P	1.025	4152	P	0.0701	246.3	P	1.901	7297	P	2.223	8225	P	0.0235	126.7	A	0.721	3784	P	NM_027353	NM_027353	Mm.28050
1417224_a_at	Cd2bp2	CD2 antigen (cytoplasmic tail) binding protein 2	53.81	4825	P	3.257	265.8	A	0.327	27.88	A	1	85.72	A	0.272	25.82	A	0.17	14.01	A	1.315	118.1	A	0.332	28.77	A	0.333	41.97	A	0.124	15.24	A	NM_027353	NM_027353	Mm.28050
1417225_at	Arl6ip5	ADP-ribosylation factor-like 6 interacting protein 5	3.187	413.9	P	1.176	139	A	1	123.3	A	0.59	73.32	A	0.749	102.9	A	1.59	189.5	A	1.293	168.3	A	0.871	109.2	A	1.11	202.7	A	2.747	489	P	NM_022992	NM_022992	Mm.291014
1417226_at	Fbxw4	F-box and WD-40 domain protein 4	1.367	333.6	P	0.711	158	M	1	231.7	P	0.936	218.4	A	1.843	475.5	P	1.283	287.3	A	0.822	201	A	0.819	193	M	1.889	648	P	1.314	439.2	P	NM_013907	NM_013907	Mm.254739
1417227_at	Mccc1	methylcrotonoyl-Coenzyme A carboxylase 1 (alpha)	1	102.1	A	3.452	320.8	P	1.268	122.9	A	0.848	82.76	A	0.886	95.71	M	11.09	1039	P	0.641	65.58	A	0.335	33.02	A	0.925	132.9	A	1.304	182.4	P	NM_023644	NM_023644	Mm.249016
1417228_at	Capn1	calpain 1	9.709	293.2	A	0.812	22.32	A	17.15	491.8	P	1	28.87	A	0.671	21.42	A	2.322	64.35	A	1.137	34.4	A	0.879	25.64	A	0.578	24.55	A	2.635	109	A	AF084459	NM_007600	Mm.6221
1417229_at	Capn1	calpain 1	1	24.18	A	0.587	12.91	A	0.681	15.62	A	2.182	50.44	A	2.776	70.97	A	3.408	75.63	A	0.711	17.23	A	4.839	113	A	0.605	20.58	A	1.594	52.8	A	AF084459	NM_007600	Mm.6221
1417230_at	Ralgps2	Ral GEF with PH domain and SH3 binding motif 2	1.453	84.59	M	1	52.98	A	36.87	2038	P	0.744	41.43	A	0.64	39.4	A	1.503	80.32	P	1.094	63.78	A	2.039	114.7	M	0.847	69.32	A	0.878	70.07	A	NM_023884	NM_023884	Mm.279007
1417231_at	Cldn2	claudin 2	0.0843	4.853	A	1	52.39	A	0.113	6.161	A	0.0726	3.998	A	0.0781	4.756	A	0.0448	2.37	A	1.753	101.1	A	0.0786	4.372	A	0.0606	4.904	A	2.737	215.9	A	NM_016675	NM_016675	Mm.117068
1417232_at	Cldn2	claudin 2	1.241	177.3	A	1.482	192.7	A	1	135.7	P	0.682	93.12	P	0.844	127.5	A	1.545	202.5	A	0.878	125.6	P	1.36	187.7	P	1.633	328.2	M	0.842	164.9	P	NM_016675	NM_016675	Mm.117068
1417233_at	Chchd4	coiled-coil-helix-coiled-coil-helix domain containing 4	14.39	3152	P	0.769	153.2	P	0.96	199.6	P	1	209.4	P	8.203	1900	P	2.047	411.4	P	4.162	913.3	P	0.879	186	P	0.626	192.8	A	2.19	657.3	P	NM_133928	NM_133928	Mm.41622
1417234_at	Mmp11	matrix metallopeptidase 11	1	34.73	A	1.91	60.39	A	1.645	54.25	A	0.48	15.94	A	0.406	14.92	A	0.376	11.99	A	0.51	17.73	A	0.586	19.67	A	0.421	20.54	A	0.261	12.43	A	NM_008606	NM_008606	Mm.4561
1417235_at	Ehd3	EH-domain containing 3	0.763	88.27	A	0.74	77.92	A	1.899	208.7	A	1	110.7	A	1.599	195.7	P	1.332	141.5	A	1.281	148.5	A	3.977	444.7	P	1.219	198.3	A	1.125	178.4	A	BM234719	NM_020578	Mm.18526
1417236_at	Ehd3	EH-domain containing 3	0.444	26.97	A	2.933	162	A	0.594	34.23	A	1	58.02	A	1.795	115.2	A	0.928	51.68	A	0.843	51.24	A	1.812	106.2	A	1.05	89.65	A	0.811	67.46	A	BM234719	NM_020578	Mm.18526
1417237_at	Pld2	phospholipase D2	0.81	1227	P	1	1379	P	1.36	1956	P	2.561	3710	P	0.579	927.8	P	0.0315	43.82	A	1.868	2836	P	0.0105	15.41	A	0.038	81.06	A	0.983	2042	P	NM_008876	NM_008876	Mm.260177
1417238_at	Ewsr1	Ewing sarcoma breakpoint region 1	0.547	339.7	P	0.0562	31.76	A	1.434	845	P	1	593.2	A	1.299	852.4	P	0.0468	26.68	A	0.224	139.3	A	0.0788	47.24	A	0.0331	28.85	A	0.228	194.3	A	NM_007968	NM_007968	Mm.142822
1417239_at	Cetn3	centrin 3	0.679	1905	P	1.19	3039	P	1	2665	P	1.339	3594	P	0.859	2549	P	0.747	1924	P	0.0812	228.4	P	1.335	3620	P	0.0946	373.4	P	0.461	1774	P	BC002162	NM_007684	Mm.12481
1417240_at	Zyx	zyxin	0.231	122.5	P	6.238	3008	P	0.0391	19.66	A	1	506.5	P	3.277	1836	P	0.0448	21.79	A	0.0376	19.95	A	0.128	65.27	A	0.0313	23.32	A	0.0294	21.35	A	NM_011777	NM_011777	Mm.282303
1417241_at	X83328	EST X83328	0.143	153.5	P	1	973.9	P	1.335	1357	P	1.42	1452	P	0.125	140.9	P	0.0228	22.41	A	8.914	9557	P	0.0811	83.83	A	4.761	7165	P	0.904	1326	P	NM_025275	NM_025275	Mm.291901
1417242_at	Eif4a3	eukaryotic translation initiation factor 4A, isoform 3	0.809	5518	P	1.091	6772	P	1	6478	P	1.042	6793	P	0.724	5223	P	1.241	7767	P	0.283	1937	P	1.033	6808	P	0.0697	668.8	P	0.578	5400	P	NM_138669	NM_138669	Mm.197555
1417243_at	2310065K24Rik	RIKEN cDNA 2310065K24 gene	0.957	623.1	P	1	592.6	P	0.179	110.9	A	2.314	1441	P	1.483	1021	P	2.907	1737	P	3.348	2184	P	0.563	354.1	P	2.417	2213	P	6.954	6205	P	NM_028221	NM_028221	Mm.250425
1417244_a_at	Irf7	interferon regulatory factor 7	1.481	200.6	A	0.519	64.02	A	0.797	102.5	A	1	129.5	A	1.589	227.6	A	0.355	44.11	A	2.145	291.1	A	1.936	253.3	A	2.328	443.4	A	1.513	280.8	P	NM_016850	NM_016850	Mm.3233
1417245_at	Gpr180	G protein-coupled receptor 180	1	404.1	P	0.147	54.09	A	0.37	142.1	A	1.704	658.1	P	1.07	457	P	2.112	783.3	P	7.108	2877	P	1.99	776.9	P	4.778	2715	P	0.425	235.1	P	NM_021434	NM_021434	Mm.275411
1417246_at	Pzp	pregnancy zone protein	0.241	7.322	A	1.628	45.05	A	0.229	6.615	A	0.372	10.82	A	0.306	9.826	A	0.151	4.226	A	0.257	7.84	A	0.584	17.15	A	0.113	4.819	A	0.069	2.874	A	NM_007376	NM_007376	Mm.260144
1417247_at	AI597479	expressed sequence AI597479	2.542	1166	P	0.209	87.06	A	1.53	666.5	P	1	438.5	P	0.952	461.7	P	0.757	318.8	P	1.098	504.4	P	2.391	1059	P	0.161	104.2	A	1.629	1024	P	NM_133818	NM_133818	Mm.28817
1417248_at	Ralbp1	ralA binding protein 1	1.162	146.4	P	1.641	188.2	M	1	119.7	P	0.799	96.36	P	0.61	81.27	P	2.574	297.8	P	1.584	200.1	P	1.109	135.1	M	0.501	88.85	A	0.852	147.3	P	NM_009067	NM_009067	Mm.17009
1417249_at	Polm	polymerase (DNA directed), mu	0.148	16.17	A	1.765	175.5	A	2.197	227.9	A	0.235	24.52	A	0.08	9.244	A	0.0653	6.551	A	0.375	41.1	A	2.477	261.4	A	0.179	27.48	A	0.13	19.5	A	NM_017401	NM_017401	Mm.260194
1417250_at	Rnf12	ring finger protein 12	1.148	1413	P	0.143	159.7	A	1	1169	P	0.804	946.1	P	1.416	1843	P	0.122	137.8	A	1.747	2156	P	0.744	885.4	P	0.0227	39.34	A	0.227	382.7	P	NM_013916	NM_011276	Mm.435574
1417251_at	Palmd	palmdelphin	0.341	7.766	A	1	20.74	A	0.48	10.39	A	0.374	8.157	A	1.197	28.85	A	0.495	10.35	A	0.541	12.35	A	0.808	17.8	A	0.387	12.39	A	0.693	21.65	A	NM_023245	NM_023245	Mm.253736
1417252_at	Nt5c	5',3'-nucleotidase, cytosolic	1	358.9	P	0.359	117.2	P	3.215	1096	P	2.042	700.5	P	0.879	333.8	P	2.816	927.7	P	0.344	123.7	A	0.21	72.9	A	0.819	413.3	P	0.719	353.6	P	NM_015807	NM_015807	Mm.390379
1417253_at	Frg1	FSHD region gene 1	1	1246	P	0.162	184	A	1.574	1862	P	0.466	555	P	1.115	1469	P	1.904	2177	P	2.502	3124	P	0.32	385.1	P	0.37	648.1	A	0.694	1184	P	NM_013522	NM_013522	Mm.302275
1417254_at	Spata5	spermatogenesis associated 5	1.323	117.3	A	0.413	33.35	A	13.51	1137	P	0.677	57.34	M	0.0287	2.693	A	0.0898	7.304	A	0.1	8.887	A	0.127	10.86	A	0.0617	7.685	A	0.274	33.26	A	NM_021343	NM_021343	Mm.172679
1417255_at	Wdtc2	intraflagellar transport 140 homolog (Chlamydomonas); synonyms: Wdtc2, AI661311, mKIAA0590; WD and tetratricopeptide repeats 2; Mus musculus intraflagellar transport 140 homolog (Chlamydomonas) (Ift140), mRNA.	1	2754	P	0.553	1385	P	0.0101	26.49	A	1.399	3683	P	1.85	5387	P	3.189	8059	P	4.309	11889	P	0.0424	112.8	A	0.0139	53.94	A	0.571	2156	P	NM_134126	XM_359298	Mm.32802
1417256_at	Mmp13	matrix metallopeptidase 13	NO DATA	NO DATA	NO DATA	NO DATA	NO DATA	NO DATA	NO DATA	NO DATA	NO DATA	NO DATA	NO DATA	NO DATA	NO DATA	NO DATA	NO DATA	NO DATA	NO DATA	NO DATA	NO DATA	NO DATA	NO DATA	NO DATA	NO DATA	NO DATA	NO DATA	NO DATA	NO DATA	NO DATA	NO DATA	NO DATA	NM_008607	NM_008607	Mm.5022
1417257_at	Cel	carboxyl ester lipase	1.254	57.61	A	1.458	60.98	A	0.225	9.796	A	0.746	32.77	A	0.269	13.09	A	0.236	9.933	A	0.123	5.672	A	0.464	20.59	A	0.41	26.52	A	0.2	12.58	A	BC006872	NM_009885	Mm.236017
1417258_at	Cct5	chaperonin subunit 5 (epsilon)	0.99	8188	P	1.101	8284	P	1.068	8387	P	1	7904	P	0.786	6869	P	1.297	9838	P	0.473	3916	P	0.618	4939	P	0.781	9086	P	0.669	7580	P	NM_007637	NM_007637	Mm.282158
1417259_a_at	Capzb	capping protein (actin filament) muscle Z-line, beta	1	3256	P	1.416	4194	P	1.477	4565	P	0.846	2634	P	0.999	3439	P	2.218	6628	P	0.0147	47.95	A	0.163	512.5	P	0.156	715.7	P	0.615	2742	P	NM_009798	NM_009798	Mm.2945
1417260_at	U2af2	U2 small nuclear ribonucleoprotein auxiliary factor (U2AF) 2	0.53	940.3	P	1.003	1619	P	0.179	301	A	1.295	2195	P	1	1874	P	0.189	307.1	M	0.138	244.3	A	0.114	194.7	A	0.053	132.2	A	0.0659	160	A	NM_133671	NM_133671	Mm.360389
1417261_at	Mbtd1	mbt domain containing 1	1.559	1430	P	0.293	244.4	P	0.262	228.1	P	1.341	1175	P	1	969.5	P	0.144	121.3	P	1.14	1047	P	0.655	579.9	P	0.0175	22.51	A	1.24	1559	P	NM_134012	NM_134012	Mm.210334
1417262_at	Ptgs2	prostaglandin-endoperoxide synthase 2	1.107	36.53	A	0.875	26.28	A	1.101	34.5	A	1	31.56	A	0.346	12.07	A	0.919	27.85	A	1.337	44.22	A	1.121	35.76	A	0.962	44.63	P	0.343	15.53	A	M94967	NM_011198	Mm.292547
1417263_at	Ptgs2	prostaglandin-endoperoxide synthase 2	0.121	3.816	A	1	28.6	A	0.147	4.373	A	0.2	6.009	A	0.146	4.846	A	0.147	4.236	A	0.647	20.38	A	0.736	22.35	A	0.126	5.565	A	0.111	4.793	A	M94967	NM_011198	Mm.292547
1417264_at	Coq5	coenzyme Q5 homolog, methyltransferase (yeast)	0.647	676.8	P	0.28	266.6	P	1.668	1657	P	1.346	1346	P	1	1106	P	0.935	897.9	P	0.0516	54.12	A	0.0103	10.43	A	0.0299	44.01	A	0.469	672.8	A	AK014348	NM_026504	Mm.290142
1417265_s_at	Coq5	coenzyme Q5 homolog, methyltransferase (yeast)	4.847	1767	P	0.113	37.45	A	7.295	2524	P	0.414	144.4	P	1	385.4	P	0.575	192.2	M	0.262	95.75	A	0.204	71.83	A	0.371	190.1	A	0.439	219.4	P	AK014348	NM_026504	Mm.290142
1417266_at	Ccl6	chemokine (C-C motif) ligand 6	1	91.84	A	1.058	88.4	A	1.487	129.7	P	0.813	71.37	A	0.333	32.35	A	1.68	141.6	M	1.715	157.8	A	0.609	54.07	A	0.388	50.1	A	1.17	147.2	A	BC002073	NM_009139	Mm.137
1417267_s_at	Fkbp11	FK506 binding protein 11	0.702	185.1	A	1	240.1	P	4.486	1124	P	7.015	1769	P	0.934	260.7	P	1.247	302	A	1.704	450.4	A	0.936	238.7	A	1.404	521	M	0.607	219.5	P	NM_024169	NM_024169	Mm.30729
1417268_at	Cd14	CD14 antigen	0.769	17.73	A	1	20.98	A	5.126	112.2	A	0.653	14.38	A	4.416	107.6	A	1.155	24.43	A	0.963	22.23	A	1.087	24.2	A	1.149	37.25	A	0.427	13.5	A	NM_009841	NM_009841	Mm.3460
1417269_at	Cdk9	cyclin-dependent kinase 9 (CDC2-related kinase)	0.498	1936	P	1	3542	P	0.152	560	P	1.286	4783	P	1.017	4187	P	0.229	819.2	P	0.897	3497	P	0.872	3276	P	0.577	3156	P	0.369	1965	P	NM_130860	NM_130860	Mm.27557
1417270_at	Wdr12	WD repeat domain 12	0.609	82.81	P	1	123.8	P	0.652	84.25	P	1.235	160.6	P	1.612	231.9	P	0.86	107.4	P	1.163	158.5	A	0.982	129.1	P	1.17	223.9	P	0.477	88.88	P	NM_021312	NM_021312	Mm.281079
1417271_a_at	Eng	endoglin	0.939	220.2	A	0.197	41.97	A	1.998	445	P	1	224.2	A	1.189	294.9	A	0.249	53.53	A	1.569	368.7	A	1.018	230.7	A	0.608	200.7	A	1.845	593.1	P	NM_007932	NM_007932	Mm.225297
1417272_at	9130005N14Rik	RIKEN cDNA 9130005N14 gene	0.733	126.2	A	0.123	19.27	A	1.011	165.3	A	4.997	822.5	P	1	182.1	A	0.882	139.3	A	1.014	175	A	0.354	58.87	A	1.557	377	A	1.169	275.8	A	NM_026667	NM_026667	Mm.258545
1417273_at	Pdk4	pyruvate dehydrogenase kinase, isoenzyme 4	2.22	51.51	A	1.165	24.61	A	0.0827	1.821	A	0.835	18.51	A	0.742	18.21	A	0.224	4.764	A	1.614	37.51	A	0.152	3.411	A	0.172	5.618	A	0.617	19.61	A	NM_013743	NM_013743	Mm.235547
1417274_at	Snrpa	small nuclear ribonucleoprotein polypeptide A	1	2391	P	0.389	847.4	P	0.197	446.6	P	1.112	2541	P	1.096	2771	P	1.449	3180	P	0.14	335.4	A	0.01	21.57	A	0.646	2172	P	0.155	508.2	A	NM_015782	NM_015782	Mm.386890
1417275_at	Mal	myelin and lymphocyte protein, T-cell differentiation protein	1	49.01	A	1.423	63.47	P	0.529	24.64	A	1.01	47.33	A	0.953	49.41	A	0.93	41.85	A	1.214	59.61	A	0.839	39.71	A	1.616	111.4	A	1.616	108.5	P	NM_010762	NM_010762	Mm.39040
1417276_at	Tulp2	tubby-like protein 2	4.512	82.15	A	1.494	24.76	A	0.798	13.8	A	1	17.41	A	0.834	16.05	A	0.908	15.17	A	4.713	85.98	A	2.085	36.67	A	2.718	69.59	A	39.29	980.2	A	NM_008807	NM_008807	Mm.439742
1417277_at	Cyp4f16	cytochrome P450, family 4, subfamily f, polypeptide 16	1	3009	P	1.03	2821	P	0.0239	68.3	A	0.299	859.4	P	1.155	3675	P	0.884	2440	P	1.886	5685	P	0.01	27.07	A	0.018	76.13	A	0.157	647.9	P	NM_024442	NM_024442	Mm.30504
1417278_a_at	Nkd1	naked cuticle 1 homolog (Drosophila)	1	155.8	A	1.234	175	A	0.807	119.5	A	0.7	104.3	A	1.052	173.3	A	1.478	211.4	A	1.123	175.4	A	1.35	203.3	A	2.003	438.9	A	0.798	170.5	A	NM_027280	NM_027280	Mm.30219
1417279_at	Itpr1	inositol 1,4,5-triphosphate receptor 1	0.183	3.909	A	1.028	20	A	0.966	19.62	A	0.972	19.88	A	1.809	40.9	A	1.812	35.57	A	5.354	114.7	A	0.647	13.36	A	3.789	113.9	A	13.96	409	P	NM_010585	NM_010585	Mm.227912
1417280_at	Slc17a1	solute carrier family 17 (sodium phosphate), member 1	2.221	78.29	A	1.155	37.04	A	0.879	29.4	A	0.325	10.96	A	1	37.27	A	3.488	112.8	A	2.513	88.73	A	4.11	139.9	A	3.792	187.9	A	1.784	86.14	A	NM_009198	NM_009198	Mm.2656
1417281_a_at	Mmp23	matrix metallopeptidase 23	2.219	52.32	A	1	21.46	A	1.537	34.42	A	0.687	15.48	A	0.907	22.62	A	12.06	261	A	6.787	160.3	A	8.661	197.3	A	7.637	253.3	A	2.902	93.78	A	NM_011985	NM_011985	Mm.29373
1417282_at	Mmp23	matrix metallopeptidase 23	0.984	10.39	A	1.4	13.45	A	0.964	9.663	A	1	10.09	A	0.864	9.648	A	0.948	9.187	A	1.678	17.75	A	1.863	19	A	0.835	12.4	A	1.194	17.27	A	NM_011985	NM_011985	Mm.29373
1417283_at	Lynx1	Ly6/neurotoxin 1	2.758	314.1	P	0.569	58.98	A	3.669	396.7	P	1	108.9	A	0.745	89.74	A	75.46	7886	P	1.49	170	A	1.345	148	A	1.09	174.6	A	3.657	570.6	P	NM_011838	NM_011838	Mm.257067
1417284_at	Mapkap1	mitogen-activated protein kinase associated protein 1	0.532	280.2	A	1.667	799.9	P	1.129	565.3	P	1	503.9	P	0.236	131.7	A	0.154	74.48	A	1.555	821.4	P	2.021	1029	P	0.418	310.2	A	0.795	574.6	P	NM_133841	NM_177345	Mm.270866
1417285_a_at	Ndufa5	NADH dehydrogenase (ubiquinone) 1 alpha subcomplex, 5	0.956	8039	P	1.246	9535	P	1.093	8733	P	1	8041	P	0.779	6933	P	1.352	10436	P	1.305	11001	P	1.023	8313	P	0.437	5168	P	0.687	7920	P	NM_026614	NM_026614	Mm.275780
1417286_at	Ndufa5	NADH dehydrogenase (ubiquinone) 1 alpha subcomplex, 5	0.905	6165	P	1.308	8105	P	1.131	7313	P	1	6511	P	0.827	5958	P	1.285	8033	P	1.466	10003	P	1.113	7325	P	0.359	3436	P	0.759	7082	P	NM_026614	NM_026614	Mm.275780
1417287_at	H13	histocompatibility 13	1.316	5422	P	0.445	1670	P	1.487	5816	P	0.815	3211	P	1	4356	P	1.496	5657	P	0.0579	239	A	0.114	453.8	A	0.481	2786	M	0.85	4797	P	NM_010376	NM_010376	Mm.277327
1417288_at	Plekha2	pleckstrin homology domain-containing, family A (phosphoinositide binding specific) member 2	1.568	61.17	M	0.681	24.19	A	1.44	53.36	A	1	37.3	A	0.617	25.47	A	93.51	3348	P	23.1	902.9	P	0.284	10.72	A	1.276	70.03	A	1.586	84.77	P	NM_031257	NM_031257	Mm.261122
1417289_at	Plekha2	pleckstrin homology domain-containing, family A (phosphoinositide binding specific) member 2	1.317	42.07	A	0.683	19.85	A	0.25	7.579	A	1.795	54.81	A	0.585	19.75	A	3.013	88.33	M	77.47	2479	P	1.327	40.95	A	0.451	20.26	A	0.142	6.211	A	NM_031257	NM_031257	Mm.261122
1417290_at	Lrg1	leucine-rich alpha-2-glycoprotein 1	0.58	97.81	A	1.019	156.3	A	1.137	182	A	1	161.1	A	0.63	112.2	A	0.817	126.4	A	0.943	159.2	P	0.956	155.7	A	0.404	95.83	A	0.7	161.8	A	NM_029796	NM_029796	Mm.348025
1417291_at	Tnfrsf1a	tumor necrosis factor receptor superfamily, member 1a	0.456	22.86	A	1.411	64.4	A	0.491	23.4	A	3.333	159.8	A	1	53.04	A	2.185	100.6	A	1.771	89	A	0.779	37.76	A	0.629	44.34	A	1.74	119.6	A	L26349	NM_011609	Mm.1258
1417292_at	Ifi47	interferon gamma inducible protein 47	0.541	6.156	A	0.954	9.874	A	1.199	12.94	A	0.986	10.72	A	1	12.02	A	0.78	8.139	A	6.171	70.31	A	0.415	4.559	A	1.345	21.51	A	0.677	10.54	A	NM_008330	NM_008330	Mm.24769
1417293_at	Hs6st1	heparan sulfate 6-O-sulfotransferase 1	1	3428	P	1.321	4122	P	0.463	1506	P	1.457	4775	P	0.224	810.7	P	0.0507	159.5	A	0.119	408.3	M	0.0557	184.6	A	0.061	294.1	P	0.14	657.5	P	NM_015818	NM_015818	Mm.439973
1417294_at	Akr7a5	aldo-keto reductase family 7, member A5 (aflatoxin aldehyde reductase)	0.512	1931	P	1	3433	P	0.212	758.1	P	1.185	4274	P	1.205	4809	P	2.228	7715	P	0.105	398.2	A	1.073	3909	P	0.109	579.6	P	0.0541	279.4	A	NM_025337	NM_025337	Mm.287397
1417295_at	Mta1	metastasis associated 1	1.029	443.9	P	0.425	167.1	A	1	409.8	P	0.811	334.8	P	1.14	520.4	P	1.075	425.8	P	0.336	145.4	P	0.76	316.9	P	0.613	372.1	A	0.558	329.9	P	NM_054081	NM_054081	Mm.212577
1417296_at	Atf1	activating transcription factor 1	3.638	497.6	P	0.976	121.5	P	0.435	56.44	P	1	130.8	P	2.946	426.1	P	0.223	28	A	0.044	6.033	A	0.764	101	P	0.348	67	A	0.379	71	P	NM_007497	NM_007497	Mm.676
1417297_at	Itpr3	inositol 1,4,5-triphosphate receptor 3	0.641	12.28	A	0.526	9.176	A	0.949	17.26	A	1.051	19.25	A	1.497	30.32	A	0.724	12.73	A	0.898	17.24	A	0.629	11.64	A	0.863	23.23	A	1.708	44.82	A	NM_080553	NM_080553	Mm.328900
1417298_at	Ebpl	emopamil binding protein-like	0.887	845.4	P	0.0298	25.89	A	1	905.3	P	1.767	1610	P	1.023	1031	P	1.919	1679	P	0.147	140.3	A	0.0285	26.23	A	0.416	557.6	A	0.0954	124.7	A	BC027422	NM_026598	Mm.22758
1417299_at	Nek2	NIMA (never in mitosis gene a)-related expressed kinase 2	0.644	45.94	A	1	64.92	A	1.54	104.3	A	0.968	65.99	P	17.16	1295	P	0.948	62.06	A	0.136	9.708	A	1.335	92.01	P	1.344	134.9	M	0.935	91.43	P	NM_010892	NM_010892	Mm.33773
1417300_at	Smpdl3b	sphingomyelin phosphodiesterase, acid-like 3B	0.771	15.17	A	5.985	107.1	A	1	18.67	A	0.589	11.08	A	1.716	35.68	A	3.386	61.1	A	2.623	51.68	A	3.749	71.21	A	2.844	78.65	A	0.814	21.94	A	NM_133888	NM_133888	Mm.287187
1417301_at	Fzd6	frizzled homolog 6 (Drosophila)	1.437	62.18	A	0.456	17.96	A	1	41.08	A	0.162	6.692	A	0.208	9.532	A	1.492	59.25	A	0.217	9.397	A	28.33	1184	P	9.996	608.1	P	3.442	204	A	NM_008056	NM_008056	Mm.4769
1417302_at	Rcor2	REST corepressor 2	1.019	295.9	A	0.947	250.2	A	0.8	220.6	A	1	277.5	A	1.649	506.2	P	0.798	212.7	A	1.373	399.2	A	0.9	252.6	A	1.58	644.9	A	0.889	353.6	A	NM_054048	NM_054048	Mm.283859
1417303_at	Mvd	mevalonate (diphospho) decarboxylase	1.84	3016	P	0.0909	135.5	A	0.951	1479	P	1.876	2939	P	1	1733	P	0.346	520.7	A	0.0456	74.9	A	0.0562	89.04	A	2.71	6247	P	2.563	5756	P	NM_138656	NM_138656	Mm.28146
1417304_at	Chrd	chordin	1	125.4	A	0.259	29.56	A	0.664	79.05	A	1.15	137.9	A	1.77	234.7	P	0.12	13.81	A	5.839	733.6	A	0.32	38.79	A	0.347	61.14	A	3.381	581.1	A	NM_009893	NM_009893	Mm.20457
1417305_at	Speg	SPEG complex locus	0.895	105.1	A	1.342	143.5	A	0.716	79.92	A	1	112.3	A	1.666	207	A	0.377	40.69	A	0.42	49.42	A	2.097	238	A	0.791	130.7	A	0.261	42.09	A	NM_007463	NM_007463	Mm.275397
1417306_at	Tyk2	tyrosine kinase 2	1	167.2	P	3.076	467.9	P	0.846	134.3	A	7.927	1267	P	0.966	170.7	P	0.605	92.88	A	1.661	278.1	P	1.832	295.8	P	1.507	354.3	P	2.348	537.8	P	NM_018793	NM_018793	Mm.20249
1417307_at	Dmd	dystrophin, muscular dystrophy	1.031	276.3	P	0.575	140.2	P	0.824	209.7	P	1.45	371.8	P	1	283.5	P	1.192	293.2	P	0.505	135.6	P	6.522	1689	P	0.143	53.95	A	1.033	379.6	P	NM_007868	NM_007868	Mm.275608
1417308_at	Pkm2	pyruvate kinase, muscle	1	7152	P	0.998	6495	P	1.214	8246	P	1.193	8156	P	0.915	6924	P	1.231	8082	P	1.175	8422	P	1.272	8786	P	0.489	4921	P	0.765	7501	P	NM_011099	NM_011099	Mm.326167
1417309_at	Tob2	transducer of ERBB2, 2	0.945	48.09	A	2.28	105.7	A	2.197	106.2	A	1	48.67	A	0.768	41.34	A	0.526	24.58	A	6.247	318.6	A	1.22	59.99	A	3.542	253.6	A	0.645	44.99	A	AV174616	NM_020507	Mm.323595
1417310_at	Tob2	transducer of ERBB2, 2	0.749	13.36	A	0.947	15.37	A	2.133	36.15	A	1.386	23.64	A	1	18.87	A	4.523	74.07	A	1.496	26.75	A	2.3	39.65	A	2.373	59.55	A	0.893	21.84	A	AV174616	NM_020507	Mm.323595
1417311_at	Crip2	cysteine rich protein 2	1.135	6339	P	0.134	678.9	P	1.155	6126	P	0.795	4245	P	1	5908	P	0.998	5116	P	0.0325	181.8	A	0.149	804.4	P	0.0772	606.9	P	0.773	5915	P	NM_024223	NM_024223	Mm.133825
1417312_at	Dkk3	dickkopf homolog 3 (Xenopus laevis)	1	932.8	P	0.0228	19.33	A	1.317	1167	P	0.0485	43.22	A	3.264	3219	P	0.012	10.24	A	7.448	6960	P	0.0216	19.5	A	0.0253	33.23	A	4.62	5905	P	AK004853	NM_015814	Mm.55143
1417313_at	Lsm7	LSM7 homolog, U6 small nuclear RNA associated (S. cerevisiae)	1	1233	P	1.091	1223	P	0.503	588.2	P	0.902	1063	P	2.705	3526	P	1.173	1326	P	1.154	1425	A	1.358	1617	A	1.793	3107	P	0.777	1312	M	NM_025349	NM_025349	Mm.379101
1417314_at	Cfb	complement factor B	0.52	9.343	A	1.704	27.87	A	0.72	12.29	A	1.05	18.05	A	0.95	18.05	A	0.602	9.922	A	130.2	2344	P	2.24	38.9	A	1.282	32.39	A	1.327	32.69	A	NM_008198	NM_008198	Mm.653
1417315_at	Gripap1	GRIP1 associated protein 1	7.653	1531	P	0.737	134.3	A	0.102	19.29	A	1	191.3	A	5.329	1127	P	0.483	88.62	A	3.353	672.1	P	0.293	56.6	A	0.0279	7.84	A	2.525	692.4	P	BG864756	NM_207670	Mm.194811
1417316_at	Them2	thioesterase superfamily member 2	1.08	4487	P	1.139	4305	P	0.528	2083	P	1	3971	P	0.541	2375	P	0.865	3297	P	0.202	842.4	P	0.602	2417	P	0.0896	523.1	P	0.422	2401	P	NM_025790	NM_025790	Mm.2125
1417317_s_at	Rpl35a; Inoc1	ribosomal protein L35a; INO80 complex homolog 1 (S. cerevisiae)	1	5566	P	1.332	6746	P	1.222	6457	P	0.986	5245	P	0.798	4697	P	0.883	4509	P	0.439	2448	P	0.266	1432	P	0.795	6221	P	0.329	2510	P	NM_021338	NM_021338 ; NM_026574	Mm.19355; Mm.330496
1417318_at	Dbc1	deleted in bladder cancer 1 (human)	1.794	1323	P	0.0286	19.23	A	0.0138	9.669	A	5.814	4100	P	0.206	161	P	1.805	1222	P	0.049	36.2	A	0.102	72.72	A	0.213	221.1	A	0.311	314.3	P	AB060589	NM_019967	Mm.248788
1417319_at	Pvrl3	poliovirus receptor-related 3; synonyms: AA407785, AU016832, AW538082, 2610301B19Rik, 3000002N23Rik, 4921513D19Rik; isoform beta is encoded by transcript variant beta; nectin-3; Mus musculus poliovirus receptor-related 3 (Pvrl3), transcript variant beta, mRNA.; isoform gamma is encoded by transcript variant gamma; Mus musculus poliovirus receptor-related 3 (Pvrl3), transcript variant gamma, mRNA.	0.644	30.09	A	0.0585	2.488	A	1	44.39	A	0.215	9.603	A	4.488	221.8	P	0.166	7.141	A	0.242	11.34	A	0.678	30.62	A	0.283	18.59	A	0.557	35.67	A	NM_021495	NM_021495 ; NM_021496 ; NM_021497	Mm.328072
1417320_at	Grpel1	GrpE-like 1, mitochondrial	0.795	3479	P	1.876	7475	P	0.306	1270	P	1.402	5865	P	1	4628	P	2.064	8290	P	1.748	7665	P	1.269	5365	P	0.356	2188	P	0.794	4763	P	NM_024478	NM_024478	Mm.21535
1417321_at	D4Wsu132e	DNA segment, Chr 4, Wayne State University 132, expressed	55.19	5360	P	0.321	28.37	A	0.653	60.18	P	1	92.84	P	19.36	1989	P	56.07	4997	P	0.705	68.61	A	21.12	1981	P	0.243	33.18	A	17.35	2309	P	NM_138590	NM_138590	Mm.28207
1417322_at	Dohh	deoxyhypusine hydroxylase/monooxygenase	1.628	306.8	A	2.546	436.5	P	0.403	72.06	A	0.751	135.2	A	1	199.2	A	0.476	82.25	A	0.536	101.2	A	1.288	234.4	A	1.859	492.6	A	1.041	268.7	A	NM_133964	NM_133964	Mm.294975
1417323_at	Psrc1	proline/serine-rich coiled-coil 1	1.458	90.2	A	1	56.3	A	0.569	33.45	A	0.225	13.32	A	23.1	1511	P	1.42	80.62	M	0.852	52.78	A	2.402	143.6	M	1.535	133.6	A	0.969	82.15	A	NM_019976	NM_019976	Mm.389499
1417324_at	Mast2	microtubule associated serine/threonine kinase 2	0.678	3876	P	1.136	5910	P	0.869	4720	P	1.12	6122	P	1	6046	P	1.344	7053	P	0.172	987	P	1.481	8180	P	0.0162	130.6	A	0.816	6396	P	NM_008641	NM_008641	Mm.9287
1417325_at	Btrc	beta-transducin repeat containing protein	0.552	24.17	A	1.904	75.85	A	0.804	33.41	A	1.196	50.08	A	0.121	5.583	A	0.286	11.48	A	0.548	24.04	A	0.188	7.937	A	1.793	110.4	P	0.158	9.475	A	NM_009771	NM_009771	Mm.119717
1417326_a_at	Anapc11	anaphase promoting complex subunit 11 homolog (yeast)	1.378	4568	P	1.045	3154	P	0.758	2387	P	0.715	2265	P	1	3506	P	0.531	1615	P	0.263	874.7	P	0.543	1739	P	0.397	1850	P	0.481	2187	P	NM_025389	NM_025389	Mm.21645
1417327_at	Cav2	caveolin 2	1.231	28.69	A	0.939	19.93	A	1	22.14	A	0.262	5.833	A	0.361	8.893	A	0.822	17.59	A	0.69	16.13	A	0.505	11.37	A	1.59	52.14	A	1.148	36.67	P	NM_016900	NM_016900	Mm.396075
1417328_at	Ercc1	excision repair cross-complementing rodent repair deficiency, complementation group 1	0.852	2770	P	2.628	7774	P	0.559	1725	P	1	3108	P	1.458	5013	P	0.801	2389	P	0.33	1074	P	0.0334	105	P	2.334	10669	P	0.481	2145	P	NM_007948	NM_007948	Mm.280913
1417329_at	Slc23a2	solute carrier family 23 (nucleobase transporters), member 2	0.932	147.8	A	0.449	64.87	P	18.03	2715	P	25.14	3812	P	1	167.7	P	24.78	3607	P	0.846	134.5	A	0.392	60.07	A	22.2	4951	P	1.513	328.8	P	NM_018824	NM_018824	Mm.103581
1417330_at	Slc23a2	solute carrier family 23 (nucleobase transporters), member 2	1	16.37	A	0.539	8.038	A	0.825	12.83	A	2.421	37.9	A	0.241	4.174	A	0.887	13.33	A	1.881	30.86	A	1.315	20.79	A	6.495	149.6	A	0.883	19.81	A	NM_018824	NM_018824	Mm.103581
1417331_a_at	Arl6	ADP-ribosylation factor-like 6	1	563.6	P	0.534	274.1	M	0.226	121.1	A	1.082	583.1	P	1.305	777.7	P	2.437	1261	P	1.333	752.8	P	0.23	125.3	A	2.372	1880	P	0.801	618.7	P	NM_019665	NM_019665	Mm.392505
1417332_at	Rfx2	regulatory factor X, 2 (influences HLA class II expression)	0.563	190.7	P	1.182	364.3	P	0.929	298.7	P	1	323.8	P	7.343	2630	P	8.869	2757	P	18.19	6172	P	19.45	6364	P	1.223	582.6	P	4.708	2185	P	BC004654	NM_009056	Mm.102
1417333_at	Rasa4	RAS p21 protein activator 4; synonyms: GAPL, CAPRI, AA793972, AW112107, BB079060, KIAA0538, mKIAA0538; isoform 1 is encoded by transcript variant 1; Ca2+promoted Ras inactivator; calcium-promoted RAS inactivator; Mus musculus RAS p21 protein activator 4 (Rasa4), transcript variant 1, mRNA.	0.831	78.32	A	1.169	100.2	A	0.719	64.36	A	1	90.08	A	5.338	531.9	P	1.406	121.6	A	74.64	7046	P	0.942	85.74	A	0.345	45.65	A	2.202	284.3	A	NM_133914	XM_355650	Mm.290655
1417334_at	Stk19	serine/threonine kinase 19	1	2251	P	1.493	3059	P	3.042	6502	P	0.334	719.7	P	0.983	2341	P	1.172	2421	P	3.508	7912	P	0.0876	190.4	P	0.274	868.5	P	1.203	3709	P	BC022681	NM_019442	Mm.440064
1417335_at	Sult2b1	sulfotransferase family, cytosolic, 2B, member 1	0.0798	6.626	A	0.0968	7.321	A	1	78.89	A	0.0827	6.572	A	0.0557	4.896	A	0.64	48.83	A	0.163	13.57	A	0.0883	7.088	A	0.305	35.69	A	13.2	1503	P	NM_017465	NM_017465	Mm.271634
1417336_a_at	Sytl4	synaptotagmin-like 4	0.0355	8.161	A	1.925	402.6	P	0.0266	5.803	A	0.0753	16.54	A	0.023	5.601	A	0.0434	9.162	A	0.0127	2.919	A	0.0137	3.045	A	0.0161	5.21	A	0.0844	26.59	A	NM_013757	NM_013757	Mm.38674
1417337_at	Epb4.2	erythrocyte protein band 4.2	1.089	14.33	A	0.0764	0.915	A	0.493	6.161	A	0.911	11.46	A	0.306	4.252	A	0.419	5.065	A	0.908	11.97	A	0.0842	1.071	A	1.719	31.81	A	0.312	5.627	A	U03487	NM_013513	Mm.240051
1417338_at	Epb4.2	erythrocyte protein band 4.2	0.678	53.79	A	1	72.25	A	1.245	93.89	A	1.404	106.6	P	0.599	50.28	A	0.308	22.44	A	1.591	126.5	A	1.141	87.52	A	0.776	86.65	A	0.673	73.21	A	U03487	NM_013513	Mm.240051
1417339_a_at	Dynll1	dynein light chain LC8-type 1	0.939	8670	P	1.179	9910	P	1.056	9263	P	1	8831	P	0.769	7511	P	1.276	10821	P	1.137	10524	P	0.955	8522	P	0.916	11900	P	0.713	9021	P	NM_019682	NM_019682	Mm.256858
1417340_at	Txnl2	thioredoxin-like 2	0.805	5511	P	1.164	7248	P	1	6499	P	1.008	6597	P	0.632	4577	P	1.241	7792	P	0.98	6718	P	0.0623	412.2	P	0.0472	454.4	A	0.451	4231	P	NM_023140	NM_023140	Mm.267692
1417341_a_at	Ppp1r2	protein phosphatase 1, regulatory (inhibitor) subunit 2	1.89	539	P	4.728	1227	P	1	270.9	P	0.0827	22.54	A	0.789	238	P	0.183	48.02	P	0.0377	10.78	A	1.708	470.6	P	0.0729	29.24	A	1.06	414.4	P	NM_025800	NM_025800	Mm.291593
1417342_at	Ppp1r2	protein phosphatase 1, regulatory (inhibitor) subunit 2	1.289	39.03	A	0.446	12.3	A	0.221	6.363	A	1.57	45.44	A	0.711	22.77	A	1.487	41.32	A	1.769	53.66	A	0.994	29.08	A	1.065	45.36	A	1.26	52.29	A	NM_025800	NM_025800	Mm.291593
1417343_at	Fxyd6	FXYD domain-containing ion transport regulator 6	1.345	3653	P	0.719	1779	P	0.704	1817	P	1.361	3535	P	1	2873	P	0.032	79.82	A	0.0192	52.39	A	0.0345	90.43	A	0.0166	63.37	A	0.01	21.99	A	AB032010	NM_022004	Mm.208287
1417344_at	2900064A13Rik	RIKEN cDNA 2900064A13 gene	0.81	1275	P	1.114	1595	P	1	1494	P	1.084	1631	P	0.916	1524	P	2.769	3999	P	1.058	1668	P	1.012	1538	P	0.568	1257	P	0.515	1110	P	BE915256	NM_133749	Mm.268027
1417345_at	2900064A13Rik	RIKEN cDNA 2900064A13 gene	0.644	10.92	A	1.83	28.23	A	1	16.1	A	0.726	11.77	A	2.076	37.2	A	0.257	3.996	A	0.759	12.9	A	0.562	9.197	A	4.434	105.7	A	1.969	45.74	A	BE915256	NM_133749	Mm.268027
1417346_at	Pycard	PYD and CARD domain containing	0.257	28.92	A	4.994	511.3	P	0.947	101.1	A	2.061	221.7	P	1	119	P	2.036	210.2	M	39.76	4482	P	0.533	57.9	M	1.088	172.2	A	5.43	837.2	P	BG084230	NM_023258	Mm.24163
1417347_at	Pycard	PYD and CARD domain containing	0.885	81.01	A	1	83.33	P	1.683	146.3	A	1.472	128.9	A	0.873	84.49	P	1.23	103.4	P	1.593	146.2	P	1.088	96.27	P	1.004	129.3	P	0.754	94.67	A	BG084230	NM_023258	Mm.24163
1417348_at	2310039H08Rik	RIKEN cDNA 2310039H08 gene	6.248	3045	P	2.968	1316	P	0.847	392.2	P	1	466	P	0.384	197.8	P	5.539	2478	P	0.27	131.9	A	0.692	325.7	P	0.21	143.7	A	0.208	138.9	A	NM_025966	NM_025966	Mm.358702
1417349_at	Pldn	pallidin	0.986	1336	P	0.0108	13.37	A	3.411	4392	P	1	1296	P	2.08	2982	P	0.862	1072	P	4.873	6619	P	1.011	1324	P	0.0147	28.07	A	0.476	883.5	P	NM_019788	NM_019788	Mm.268921
1417350_at	Pldn	pallidin	0.967	54.48	A	2.061	105.6	A	1	53.48	A	1.586	85.42	M	0.325	19.37	A	0.596	30.8	A	0.495	27.94	A	0.443	24.11	A	1.781	141	A	1.049	80.99	A	NM_019788	NM_019788	Mm.268921
1417351_a_at	Snrpa1	small nuclear ribonucleoprotein polypeptide A'	0.744	4216	P	0.348	1795	P	1.576	8477	P	1.214	6574	P	1	5989	P	1.889	9821	P	0.0491	278.9	P	1.117	6113	P	0.01	35.38	A	0.514	3991	P	BC013777	NM_021336	Mm.22362
1417352_s_at	Snrpa1	small nuclear ribonucleoprotein polypeptide A'	0.525	2727	P	0.115	544.4	A	2.013	9927	P	1	4966	P	1.235	6785	P	2.356	11232	P	0.01	25.29	A	1.355	6800	P	0.0223	163	A	0.595	4235	P	BC013777	NM_021336	Mm.22362
1417353_x_at	Snrpa1	small nuclear ribonucleoprotein polypeptide A'	0.305	1472	P	0.0455	199.6	P	1.698	7776	P	1.016	4685	P	1	5101	P	1.844	8165	P	0.0173	83.48	A	1.181	5505	P	0.0135	91.32	A	0.511	3376	P	BC013777	NM_021336	Mm.22362
1417354_at	Sil1	endoplasmic reticulum chaperone SIL1 homolog (S. cerevisiae)	0.909	2771	P	1	2774	P	1.174	3399	P	0.0763	222.4	A	1.552	5001	P	3.209	8977	P	0.0901	275.2	A	1.785	5256	P	1.291	5533	P	1.085	4530	P	NM_030749	NM_030749	Mm.291482
1417355_at	Peg3	paternally expressed 3	0.819	2511	P	0.01	4.545	A	0.338	985	A	1.758	5150	P	1.181	3826	P	3.591	10101	P	3.056	9383	P	0.0132	38.98	A	0.01	22.81	A	1.461	6135	P	AB003040	NM_001010988 ; NM_008817	Mm.389800
1417356_at	Peg3	paternally expressed 3	0.638	54.33	M	1.204	93.36	P	0.874	70.71	P	1	81.43	A	1.142	102.8	A	1.91	149.3	P	0.836	71.35	M	0.765	62.96	A	3.479	416.7	P	0.951	111	P	AB003040	NM_001010988 ; NM_008817	Mm.389800
1417357_at	Emd	emerin	0.785	634.4	P	1.592	1172	P	0.401	307.9	P	1	773	P	1.238	1058	P	3.106	2305	P	0.196	158.6	A	2.532	1978	P	0.0178	20.28	A	1.09	1207	P	NM_007927	NM_007927	Mm.18892
1417358_s_at	Sorbs1	sorbin and SH3 domain containing 1; synonyms: CAP, Sh3d5, SH3P12, mKIAA1296, 2310065E01Rik, 9530001P15Rik; isoform 4 is encoded by transcript variant 4; ponsin; SH3 domain protein 5; c-Cbl-associated protein; Mus musculus sorbin and SH3 domain containing 1 (Sorbs1), transcript variant 4, mRNA.; isoform 5 is encoded by transcript variant 5; Mus musculus sorbin and SH3 domain containing 1 (Sorbs1),…	0.933	123.5	A	1.019	122.7	A	0.98	123.1	A	1.086	137.4	A	1	139.9	A	0.893	108.4	A	1.13	149.7	A	1.531	195.6	M	1.483	275.9	A	0.398	72.17	P	NM_009166	NM_001034962 ; NM_001034963 ; NM_001034964 ; NM_009166 ; NM_178362	Mm.210815
1417359_at	Mfap2	microfibrillar-associated protein 2	0.353	76.81	A	1	198.1	A	7.85	1622	P	16.92	3520	P	0.287	66.12	A	0.303	60.53	A	0.391	85.36	A	0.338	71.12	A	0.652	199.4	A	1.086	323.8	P	NM_008546	NM_008546	Mm.7386
1417360_at	Mlh1	mutL homolog 1 (E. coli)	1	6591	P	1.137	6819	P	1.084	6786	P	0.367	2312	P	0.747	5207	P	0.826	4996	P	0.0501	330.8	A	1.086	6916	P	0.0386	358.1	A	0.131	1180	P	NM_026810	NM_026810	Mm.196006
1417361_at	Asb3	ankyrin repeat and SOCS box-containing protein 3	1.283	1192	P	1	845.4	P	0.622	548.4	P	2.394	2126	P	0.639	627.3	P	0.87	741.4	P	0.112	104.2	P	2.251	2020	P	0.0733	95.76	A	0.699	890.4	P	BC023086	NM_023906	Mm.440539
1417362_at	Rhcg	Rhesus blood group-associated C glycoprotein	0.115	15.2	A	2.017	243.2	P	2.063	259.5	A	1	126.7	M	0.154	21.64	A	1.278	155.4	A	0.825	109.4	A	0.584	74.77	A	0.317	59.09	A	0.568	103.1	A	NM_019799	NM_019799	Mm.10909
1417363_at	Zfp61	zinc finger protein 61	1	343.2	P	0.278	86.88	A	1.248	406.8	P	6.051	1985	P	0.291	105.7	P	0.548	172.8	P	0.492	169.2	P	1.394	462.3	P	0.612	295.4	P	0.736	345.9	P	NM_009561	NM_009561	Mm.12832
1417364_at	Eef1g	eukaryotic translation elongation factor 1 gamma	0.765	5748	P	1.134	7749	P	1.048	7475	P	1	7179	P	0.701	5562	P	0.289	1991	P	0.193	1450	P	0.543	3941	P	0.742	7832	P	0.353	3636	P	AF321126	NM_026007	Mm.379129
1417365_a_at	Calm1	calmodulin 1	1.158	3514	P	1	2761	P	1.102	3174	P	0.72	2087	P	0.911	2921	P	1.901	5294	P	1.921	5838	P	1.688	4949	P	1.474	6288	P	0.753	3130	P	AU079514	NM_009790	Mm.285993
1417366_s_at	Calm1	calmodulin 1	1.053	3577	P	1.229	3803	P	1	3228	P	0.685	2227	P	0.87	3128	P	0.865	2699	P	1.024	3487	P	0.864	2839	P	0.809	3865	P	0.489	2276	P	AU079514	NM_009790	Mm.285993
1417367_at	Ppp2ca	protein phosphatase 2 (formerly 2A), catalytic subunit, alpha isoform	1	5810	P	1.414	7478	P	0.811	4473	P	1.164	6464	P	0.885	5437	P	1.322	7049	P	1.554	9049	P	1.44	8081	P	1.254	10248	P	0.681	5419	P	BC003856	NM_019411	Mm.260288
1417368_s_at	Ndufa2	NADH dehydrogenase (ubiquinone) 1 alpha subcomplex, 2	1	6267	P	1.338	7633	P	1.141	6788	P	0.974	5836	P	0.809	5362	P	1.456	8373	P	0.764	4800	P	0.788	4771	P	0.885	7803	P	0.598	5140	P	NM_010885	NM_010885	Mm.29867
1417369_at	Hsd17b4	hydroxysteroid (17-beta) dehydrogenase 4	0.502	1606	P	1.237	3605	P	1.255	3816	P	1	3061	P	0.522	1768	P	1.799	5286	P	2.603	8352	P	0.292	903.2	P	1.083	4875	P	0.453	1987	P	NM_008292	NM_008292	Mm.277857
1417370_at	Tff3	trefoil factor 3, intestinal	1	86.53	A	0.598	47.11	A	1.904	156.4	A	3.004	248.5	A	0.714	65.36	A	0.577	45.82	A	2.605	225.8	A	0.69	57.69	A	0.704	85.67	A	0.225	26.73	A	NM_011575	NM_011575	Mm.4641
1417371_at	Peli1	pellino 1; synonyms: AA409794, AI586297, D11Ertd676e, 2810468L03Rik, A930031K15Rik; Mus musculus pellino 1 (Peli1), mRNA.	0.866	1040	P	2.161	2363	P	0.812	926.5	P	3.58	4112	P	1	1270	P	0.47	518.3	P	0.0287	34.57	A	1.175	1363	P	1.156	1952	P	0.625	1029	P	BC016515	NM_023324 ; NM_030015	Mm.28957
1417372_a_at	Peli1	pellino 1; synonyms: AA409794, AI586297, D11Ertd676e, 2810468L03Rik, A930031K15Rik; Mus musculus pellino 1 (Peli1), mRNA.	1	1259	P	0.366	419.1	P	0.235	281.4	P	2.007	2416	P	1.568	2087	P	3.454	3991	P	1.241	1565	P	1.819	2212	P	1.373	2431	P	2.513	4336	P	BC016515	NM_023324 ; NM_030015	Mm.28957
1417373_a_at	Tuba4a	tubulin, alpha 4A	1.439	963.4	P	1	609.4	P	0.225	142.9	P	1.259	806	P	0.237	167.7	P	10.42	6403	P	13.64	9152	P	7.8	5046	P	13.42	12636	P	6.343	5820	P	AW491660	NM_009447	Mm.1155
1417374_at	Tuba4a	tubulin, alpha 4A	0.783	480.6	P	0.995	556.2	P	1	583.1	P	1.022	600.1	P	1.061	689	P	10.59	5968	P	16.61	10221	P	3.783	2244	P	16.45	14205	P	5.686	4785	P	AW491660	NM_009447	Mm.1155
1417375_at	Tuba4a	tubulin, alpha 4A	0.832	62.07	A	1.293	87.74	A	1	70.82	A	1.609	114.7	A	0.842	66.44	A	0.529	36.2	A	1.109	82.87	A	1.477	106.4	A	2.357	247.2	A	0.818	83.6	A	AW491660	NM_009447	Mm.1155
1417376_a_at	Cadm1	cell adhesion molecule 1; synonyms: Bl2, ST17, Igsf4, Necl2, Tslc1, Igsf4a, RA175A, RA175B, RA175C, RA175N, SgIGSF, SynCam, AI987920, 2900073G06Rik, 3100001I08Rik; isoform c is encoded by transcript variant 3; immunosuperfamily protein Bl2; immunoglobulin superfamily, member 4A; Mus musculus cell adhesion molecule 1 (Cadm1), transcript variant 3, mRNA.; isoform a is encoded by transcript variant …	0.245	51.57	A	0.216	41.38	A	1	200.2	P	2.211	445.6	P	5.376	1199	P	0.299	57.78	A	3.074	649.3	P	0.135	27.59	A	0.319	94.71	A	0.21	60.7	A	NM_018770	NM_001025600 ; NM_018770 ; NM_207675 ; NM_207676	Mm.234832
1417377_at	Cadm1	cell adhesion molecule 1; synonyms: Bl2, ST17, Igsf4, Necl2, Tslc1, Igsf4a, RA175A, RA175B, RA175C, RA175N, SgIGSF, SynCam, AI987920, 2900073G06Rik, 3100001I08Rik; isoform c is encoded by transcript variant 3; immunosuperfamily protein Bl2; immunoglobulin superfamily, member 4A; Mus musculus cell adhesion molecule 1 (Cadm1), transcript variant 3, mRNA.; isoform a is encoded by transcript variant …	0.761	27.66	A	1.07	35.39	A	0.744	25.66	A	1.876	65.18	P	1	38.43	P	1.07	35.7	A	1.184	43.13	A	0.543	19.06	A	2.189	111.9	P	0.59	29.38	A	NM_018770	NM_001025600 ; NM_018770 ; NM_207675 ; NM_207676	Mm.234832
1417378_at	Cadm1	cell adhesion molecule 1; synonyms: Bl2, ST17, Igsf4, Necl2, Tslc1, Igsf4a, RA175A, RA175B, RA175C, RA175N, SgIGSF, SynCam, AI987920, 2900073G06Rik, 3100001I08Rik; isoform c is encoded by transcript variant 3; immunosuperfamily protein Bl2; immunoglobulin superfamily, member 4A; Mus musculus cell adhesion molecule 1 (Cadm1), transcript variant 3, mRNA.; isoform a is encoded by transcript variant …	1.306	41.96	P	0.779	22.78	A	0.901	27.48	A	1	30.71	A	1.669	56.69	A	1.489	43.91	P	1.309	42.14	A	1.689	52.43	P	0.491	22.18	A	1.417	62.39	P	NM_018770	NM_001025600 ; NM_018770 ; NM_207675 ; NM_207676	Mm.234832
1417379_at	Iqgap1	IQ motif containing GTPase activating protein 1	0.01	4.779	A	0.0131	8.14	A	0.348	224.7	P	0.0109	7.127	A	1.652	1190	P	0.01	3.453	A	0.01	4.855	A	0.01	3.113	A	0.017	16.32	A	0.0131	12.21	A	NM_016721	NM_016721	Mm.207619
1417380_at	Iqgap1	IQ motif containing GTPase activating protein 1	0.672	37.59	A	0.603	30.71	A	1.314	69.8	P	1	53.5	A	46.9	2775	P	0.79	40.56	A	0.735	41.2	A	1.308	70.71	A	1.156	90.97	A	1.68	128.8	P	NM_016721	NM_016721	Mm.207619
1417381_at	C1qa	complement component 1, q subcomponent, alpha polypeptide	0.128	11.8	A	1	84.21	A	1.006	88.38	A	0.0815	7.208	A	0.0922	9.023	A	0.0969	8.227	A	0.0888	8.233	A	0.115	10.28	A	0.137	17.79	A	0.134	16.93	A	NM_007572	NM_007572	Mm.439957
1417382_at	Entpd5	ectonucleoside triphosphate diphosphohydrolase 5; synonyms: Pcph, Cd39l4, mNTPase, AI196558, AI987697, NTPDase5, ER-UDPase, NTPDase-5; isoform a is encoded by transcript variant 1; CD39 antigen-like 4; Mus musculus ectonucleoside triphosphate diphosphohydrolase 5 (Entpd5), transcript variant 1, mRNA.	0.584	12.21	A	0.518	9.873	A	0.2	3.98	A	0.479	9.588	A	1.416	31.35	A	0.294	5.646	A	0.286	5.988	A	9.599	194.1	A	0.793	23.34	A	0.541	15.52	A	NM_007647	NM_001026214 ; NM_007647	Mm.10211
1417383_at	Entpd5	ectonucleoside triphosphate diphosphohydrolase 5; synonyms: Pcph, Cd39l4, mNTPase, AI196558, AI987697, NTPDase5, ER-UDPase, NTPDase-5; isoform a is encoded by transcript variant 1; CD39 antigen-like 4; Mus musculus ectonucleoside triphosphate diphosphohydrolase 5 (Entpd5), transcript variant 1, mRNA.	1.507	36.12	A	0.532	11.6	A	1	22.75	A	0.657	15.05	A	1.898	48.09	A	0.337	7.42	A	18.41	442	P	2.721	62.97	A	2.647	89.18	A	1.371	45.01	A	NM_007647	NM_001026214 ; NM_007647	Mm.10211
1417384_at	Entpd5	ectonucleoside triphosphate diphosphohydrolase 5; synonyms: Pcph, Cd39l4, mNTPase, AI196558, AI987697, NTPDase5, ER-UDPase, NTPDase-5; isoform a is encoded by transcript variant 1; CD39 antigen-like 4; Mus musculus ectonucleoside triphosphate diphosphohydrolase 5 (Entpd5), transcript variant 1, mRNA.	0.389	10.09	A	0.69	16.29	A	0.363	8.947	A	1.31	32.45	A	11.65	319.2	P	0.545	12.98	A	25.13	652.5	A	2.701	67.64	M	1.563	56.96	A	0.252	8.943	A	NM_007647	NM_001026214 ; NM_007647	Mm.10211
1417385_at	Npepps	aminopeptidase puromycin sensitive	0.0577	262.9	P	1.082	4485	P	0.107	460.8	P	1	4355	P	1.01	4863	P	0.0408	170.4	P	0.15	686.6	P	0.0484	213	P	0.0219	140.1	A	0.167	1042	P	AK010446	NM_008942	Mm.29824
1417386_at	Npepps	aminopeptidase puromycin sensitive	0.839	597.9	P	0.465	301.7	P	1.104	747.2	P	1.273	867.2	P	1	753.3	P	1.231	804.7	P	1.379	984.3	P	0.0224	15.44	A	0.01	7.223	A	0.707	689.9	P	AK010446	NM_008942	Mm.29824
1417387_at	Med31	mediator of RNA polymerase II transcription, subunit 31 homolog (yeast)	54.5	872.8	P	1	14.58	A	0.832	12.65	A	0.971	14.87	A	1.365	23.12	A	0.842	12.38	A	1.165	18.69	A	0.765	11.84	A	0.774	17.44	A	0.577	12.66	A	NM_026068	NM_026068	Mm.159496
1417388_at	Bex2	brain expressed X-linked 2	1	3035	P	1.819	5024	P	2.056	5925	P	0.267	775.5	P	0.623	2001	P	2.288	6372	P	0.0125	37.89	A	0.01	8.426	A	0.01	13.31	A	0.0902	375.2	M	NM_009749	NM_009749	Mm.94160
1417389_at	Gpc1	glypican 1	0.932	492.7	P	0.577	277.4	P	3.429	1721	P	1	505.3	P	2.141	1197	P	0.319	154.8	A	0.347	183.8	A	0.166	84.96	A	0.28	208	A	0.347	251.3	A	NM_016696	NM_016696	Mm.297976
1417390_at	Xab1	XPA binding protein 1	1.137	4212	P	1.141	3847	P	0.482	1696	P	0.0467	165.4	P	1	3919	P	0.673	2288	P	0.04	148.7	A	0.158	567.5	M	1.947	10150	P	0.659	3347	P	NM_133756	NM_133756	Mm.348649
1417391_a_at	Il16	interleukin 16	1	63.06	A	2.468	141.6	A	0.519	31.08	A	0.647	39.03	A	1.695	113	A	2.425	140.3	A	2.832	178.9	A	1.117	68.05	A	1.818	161.2	A	0.977	84.44	A	BC026894	NM_010551	Mm.10137
1417392_a_at	Slc7a7	solute carrier family 7 (cationic amino acid transporter, y+ system), member 7	1	21.11	A	0.686	13.17	A	1.675	33.59	A	0.246	4.956	A	0.393	8.777	A	4.411	85.47	A	1.072	22.69	A	10.26	209.2	A	1.183	35.12	A	3.467	100.3	A	NM_011405	NM_011405	Mm.142455
1417393_a_at	C1qdc2	C1q domain containing 2	0.83	88.85	P	0.935	91.04	M	1	101.6	P	39.89	4081	P	3.702	419	P	1.237	121.5	P	1.094	117.3	P	1.344	139	A	0.892	134.2	A	32.28	4734	P	NM_026125	NM_026125	Mm.29140
1417394_at	Klf4	Kruppel-like factor 4 (gut)	0.0657	3.726	A	1.559	80.48	P	0.345	18.58	A	0.559	30.33	A	1.441	86.41	P	0.272	14.14	A	0.498	28.28	A	0.564	30.89	A	0.517	41.21	A	0.115	8.925	A	BG069413	NM_010637	Mm.4325
1417395_at	Klf4	Kruppel-like factor 4 (gut)	0.862	110.8	A	0.702	82.12	A	7.959	971.7	P	1	122.9	A	5.39	732.7	P	0.972	114.7	A	1.039	133.8	A	0.66	81.99	A	1.548	279.8	P	2.033	358.3	A	BG069413	NM_010637	Mm.4325
1417396_at	Podxl	podocalyxin-like	0.358	7.377	A	1	18.76	A	0.288	5.632	A	0.231	4.544	A	0.21	4.585	A	0.355	6.721	A	1.249	25.79	A	0.278	5.528	A	1.595	46.23	A	0.441	12.45	A	AF290209	NM_013723	Mm.89918
1417397_at	Slc9a1	solute carrier family 9 (sodium/hydrogen exchanger), member 1	0.416	148.2	A	0.368	119.3	A	1	338.6	P	1.12	381.7	P	2.567	967.7	P	1.149	376.1	P	5.735	2049	P	0.593	204.2	A	0.28	140.5	A	1.197	584.8	P	NM_016981	NM_016981	Mm.4312
1417398_at	Rras2	related RAS viral (r-ras) oncogene homolog 2	25.47	1279	P	1	45.7	A	1.261	60.12	P	0.825	39.61	A	0.82	43.53	M	1.174	54.11	A	0.604	30.37	A	1.17	56.74	A	2.007	141.7	P	1.964	135.1	P	NM_025846	NM_025846	Mm.276572
1417399_at	Gas6	growth arrest specific 6	0.927	271.6	P	1	266.8	P	1.143	318.2	P	2.423	678.9	P	0.57	176.7	P	2.348	631.7	P	0.18	52.73	M	0.191	53.96	A	0.252	103.8	A	0.349	140.1	P	NM_019521	NM_019521	Mm.3982
1417400_at	Rai14	retinoic acid induced 14	1	2429	P	0.0663	146.6	A	1.829	4218	P	0.155	358.9	A	1.215	3121	P	2.131	4750	P	0.01	16.66	A	0.467	1096	P	0.0357	122	A	0.01	7.012	A	NM_030690	NM_030690	Mm.212395
1417401_at	Rai14	retinoic acid induced 14	1.214	35.86	A	0.265	7.132	A	0.786	22.06	A	0.576	16.28	A	1.618	50.54	A	0.704	19.08	A	0.681	20.17	A	0.391	11.16	A	1.002	41.63	A	0.574	23.24	A	NM_030690	NM_030690	Mm.212395
1417402_at	1190017O12Rik	RIKEN cDNA 1190017O12 gene	1.07	1368	P	1.865	2169	P	0.958	1163	P	0.932	1138	P	1	1351	P	0.475	557.4	P	0.48	614.8	P	1.255	1550	P	0.3	538.3	P	0.202	353.2	A	NM_138743	NM_138743	Mm.21698
1417403_at	Elovl6	ELOVL family member 6, elongation of long chain fatty acids (yeast)	1	133.8	A	0.159	19.34	A	8.086	1027	P	7.883	1008	P	0.528	74.71	A	0.0916	11.24	A	0.596	79.93	P	0.0888	11.47	A	0.121	22.68	A	0.0368	6.742	A	NM_130450	NM_130450	Mm.314113
1417404_at	Elovl6	ELOVL family member 6, elongation of long chain fatty acids (yeast)	1	2336	P	0.41	871.7	P	1.099	2438	P	1.675	3742	P	0.339	837.8	P	0.01	3.846	A	0.0175	40.87	A	0.156	352	P	0.01	28.21	A	0.1	321.1	P	NM_130450	NM_130450	Mm.314113
1417405_at	Stard3	START domain containing 3	0.877	346.5	P	1	359.5	A	2.404	901.7	P	0.929	350.7	P	1.067	445.7	P	0.218	78.87	A	0.0482	19.07	A	0.754	287.6	A	0.368	204.5	A	0.264	142.8	A	NM_021547	NM_021547	Mm.265546
1417406_at	Sertad1	SERTA domain containing 1	0.636	21.23	A	11.08	336.4	A	1	31.69	A	23.17	739.1	P	0.316	11.15	A	19.56	599	P	22.64	757	P	0.887	28.61	A	0.755	35.45	A	18.32	838	P	AF366401	NM_018820	Mm.153684
1417407_at	Fbxl14	F-box and leucine-rich repeat protein 14	1.321	159.8	M	0.482	53.01	A	0.349	40.14	A	1	115.6	A	3.272	418.5	P	0.179	19.83	A	0.448	54.24	A	0.0627	7.325	A	0.621	105.6	A	0.45	74.52	A	NM_133940	NM_133940	Mm.125477
1417408_at	F3	coagulation factor III	0.151	4.011	A	0.137	3.31	A	0.235	5.931	A	1	25.4	A	0.133	3.746	A	0.521	12.69	A	0.297	7.895	A	0.161	4.131	A	0.174	6.503	A	0.12	4.382	A	BC024886	NM_010171	Mm.273188
1417409_at	Jun	Jun oncogene	0.145	6.193	A	1.245	48.51	A	0.755	30.72	A	0.534	21.87	A	1.546	70	A	0.357	14.03	A	0.36	15.47	A	0.227	9.397	A	0.19	11.47	A	0.218	12.77	A	NM_010591	NM_010591	Mm.275071
1417410_s_at	Prkci	protein kinase C, iota	1.187	73.88	P	1.133	64.22	P	0.166	9.809	A	0.527	31.35	P	0.867	57.05	P	0.752	42.98	A	0.453	28.28	A	0.585	35.21	A	0.932	81.64	A	0.761	64.94	P	NM_008857	NM_008857	Mm.291554
1417411_at	Nap1l5	nucleosome assembly protein 1-like 5	0.842	179.5	P	1.57	304.6	P	0.753	152.3	P	1.073	218.7	P	1	225.4	P	1.201	235	P	1.387	296.2	P	2.701	556.3	P	0.616	184.8	P	2.03	593	P	NM_021432	NM_021432	Mm.389747
1417412_at	F8a	factor 8-associated gene A	1	2139	P	1.776	3458	P	0.141	286.9	A	1.034	2116	P	0.0116	26.23	A	0.0103	20.26	A	0.0115	24.57	A	0.397	821.1	P	0.0259	78.06	A	0.202	591.1	A	NM_007978	NM_007978	Mm.165807
1417413_at	Cuzd1	CUB and zona pellucida-like domains 1	1	23.34	A	3.828	81.3	A	0.486	10.77	A	2.476	55.24	A	0.464	11.45	A	0.578	12.38	A	0.772	18.05	A	0.983	22.16	A	0.424	13.93	A	0.758	24.24	A	NM_008411	NM_008411	Mm.142717
1417414_at	2009-09-03	septin 3	0.526	180.1	P	0.972	302.5	P	2.146	697.2	P	14.59	4770	P	1	361.7	P	0.0988	31.02	A	0.12	41.1	A	0.168	55.65	A	1.101	529.7	P	3.69	1730	P	NM_011889	NM_011889	Mm.309707
1417415_at	Slc6a3	solute carrier family 6 (neurotransmitter transporter, dopamine), member 3	0.95	52.59	A	1	50.4	A	1.496	78.65	M	1.289	68.23	A	0.695	40.7	A	2.306	117.2	P	2.282	126.6	A	2.783	148.9	A	1.638	127.6	A	0.874	66.34	A	NM_010020	NM_010020	Mm.41993
1417416_at	Kcna1	potassium voltage-gated channel, shaker-related subfamily, member 1	1	77.85	A	0.691	48.98	A	1.313	97.09	A	1.115	82.98	A	0.576	47.4	A	0.683	48.78	A	0.828	64.61	A	0.592	44.51	A	0.986	107.9	A	0.642	68.44	A	NM_010595	NM_010595	Mm.40424
1417417_a_at	Cox6a1	cytochrome c oxidase, subunit VI a, polypeptide 1	1.725	4984	P	1.118	2939	P	1	2743	P	0.533	1471	P	0.963	2943	P	0.256	679.8	P	0.0339	98.04	P	0.0784	218.8	P	0.108	436.9	P	0.114	453.1	P	NM_007748	NM_007748	Mm.43415
1417418_s_at	Cox6a1	cytochrome c oxidase, subunit VI a, polypeptide 1	2.075	3425	P	1.118	1680	P	0.776	1216	P	0.403	636.3	P	1	1746	P	0.254	384.8	P	0.0753	124.6	A	0.0751	119.9	A	0.0617	143.3	A	0.11	249.6	P	NM_007748	NM_007748	Mm.43415
1417419_at	Ccnd1	cyclin D1	1	295.1	P	0.539	144.6	P	1.83	512.8	P	0.351	98.97	A	1.399	436.7	P	0.422	114.3	A	0.17	50.26	A	0.0873	24.9	A	0.046	19.09	A	0.285	115.4	A	NM_007631	NM_007631	Mm.273049
1417420_at	Ccnd1	cyclin D1	0.894	4530	P	0.397	1829	P	1.607	7732	P	1.471	7122	P	1	5356	P	0.01	2.034	A	0.01	4.791	A	0.0671	328.4	P	0.01	44.04	A	0.206	1428	P	NM_007631	NM_007631	Mm.273049
1417421_at	S100a1	S100 calcium binding protein A1	1.454	3142	P	1	1966	P	3.368	6911	P	0.01	19.55	A	0.642	1467	P	3.511	6963	P	4.235	9169	P	1.915	3996	P	0.423	1286	P	2.384	7058	P	BC005590	NM_011309	Mm.24662
1417422_at	Gnmt	glycine N-methyltransferase	0.567	13.34	A	1	21.41	A	7.061	157.8	A	4.577	103	A	0.71	17.67	A	7.826	169	A	7.371	173.8	A	9.061	206	A	8.266	273.5	A	0.983	31.68	A	NM_010321	NM_010321	Mm.29395
1417423_at	Grina	glutamate receptor, ionotropic, N-methyl D-asparate-associated protein 1 (glutamate binding)	1	4969	P	0.683	3087	P	1.299	6131	P	1.119	5317	P	0.377	1978	P	2.361	10765	P	2.335	11622	P	2.036	9773	P	2.06	14397	P	1.187	8082	P	NM_023168	NM_023168	Mm.41665
1417424_at	Ier3ip1	immediate early response 3 interacting protein 1	0.945	319.1	P	0.16	49.07	P	1.363	437	P	1	322.7	P	2.042	728.6	P	2.886	894.1	P	1.273	430.6	P	0.693	225.8	P	4.294	2038	P	0.945	436.9	P	BE287896	NM_025409	Mm.28593
1417425_at	Prkrip1	Prkr interacting protein 1 (IL11 inducible)	3.099	4563	P	2.451	3283	P	0.91	1272	P	0.976	1373	P	1	1557	P	3.407	4604	P	0.424	626	A	2.23	3171	P	4.445	9203	P	0.263	530.4	P	NM_025774	NM_025774	Mm.425295
1417426_at	Srgn	serglycin	1	38.63	A	0.206	7.247	A	1.253	45.96	A	0.17	6.286	A	0.918	37.49	A	1.675	59.38	A	1.021	39.51	A	0.562	20.96	A	2.32	126	A	27.37	1449	P	NM_011157	NM_011157	Mm.338790
[truncated: 43,344 more rows]
